# Supplementary material for: Investigating the case of human nose shape and climate adaptation
Source: PLoS Genet. 2017 Mar 16;13(3):e1006616. doi: 10.1371/journal.pgen.1006616 (PMC5354252; doi:10.1371/journal.pgen.1006616)
Supplement: S1 File — (ZIP) [file pgen.1006616.s009.zip]

Archive with 3 entries (2 files):
- File_S1.xlsx
- __MACOSX/
- __MACOSX/._File_S1.xlsx
