# Supplementary material for: Investigating the case of human nose shape and climate adaptation
Source: PLoS Genet. 2017 Mar 16;13(3):e1006616. doi: 10.1371/journal.pgen.1006616 (PMC5354252; doi:10.1371/journal.pgen.1006616)
Supplement: S1 File — (ZIP) [file pgen.1006616.s009.zip › File_S1.xlsx]

## Sheet: Combined
ZID	Qst - Fst	Climate adaptation	h2	c
Z0001	-	-	+	-
Z0002	-	-	+	-
Z0003	-	-	+	-
Z0004	-	-	+	-
Z0005	-	-	+	-
Z0006	-	-	+	-
Z0007	-	-	+	-
Z0008	-	-	+	-
Z0009	-	-	+	-
Z0010	-	-	+	-
Z0011	-	-	+	-
Z0012	-	-	+	-
Z0013	-	-	+	-
Z0014	-	-	+	-
Z0015	-	-	+	-
Z0016	-	-	+	-
Z0017	-	-	+	-
Z0018	-	-	+	-
Z0019	-	-	+	-
Z0020	-	-	+	-
Z0021	-	-	+	-
Z0022	-	-	+	-
Z0023	-	-	+	-
Z0024	-	-	+	-
Z0025	-	-	+	-
Z0026	-	-	+	-
Z0027	-	-	+	-
Z0028	-	-	+	-
Z0029	-	-	+	-
Z0030	-	-	+	-
Z0031	-	-	+	-
Z0032	-	-	+	-
Z0033	-	-	+	-
Z0034	-	-	+	-
Z0035	-	-	+	-
Z0036	-	-	+	-
Z0037	-	-	+	-
Z0038	-	-	+	-
Z0039	-	-	+	-
Z0040	-	-	+	-
Z0041	-	-	+	-
Z0042	-	-	+	-
Z0043	-	-	+	-
Z0044	-	-	+	-
Z0045	+	-	-	-
Z0046	+	+	+	-
Z0047	+	-	-	-
Z0048	+	-	-	-
Z0049	+	-	-	-
Z0050	+	-	-	-
Z0051	+	+	+	-
Z0052	+	+	+	-
Z0053	+	-	-	-
Z0054	+	-	-	-
Z0055	+	-	-	-
Z0056	+	-	-	-
Z0057	+	+	+	-
Z0058	+	-	-	-
Z0059	+	-	-	-
Z0060	+	-	-	-
Z0061	+	+	+	-
Z0062	+	-	-	-
Z0063	+	+	+	-
Z0064	+	-	-	-
Z0065	+	-	-	-
Z0066	+	-	-	-
Z0067	+	-	-	-
Z0068	+	-	-	-
Z0069	+	+	+	-
Z0070	+	-	-	-
Z0071	+	-	-	-
Z0072	+	-	-	-
Z0073	+	-	-	-
Z0074	+	-	-	-
Z0075	+	+	+	-
Z0076	-	-	+	-
Z0077	-	-	+	-
Z0078	-	-	+	-
Z0079	+	+	+	-
Z0080	+	+	+	-
Z0081	+	-	-	-
Z0082	+	-	-	-
Z0083	+	-	-	-
Z0084	+	+	+	-
Z0085	+	+	+	-
Z0086	+	+	+	-
Z0087	+	-	-	-
Z0088	+	-	-	-
Z0089	+	-	-	-
Z0090	+	+	+	-
Z0091	+	-	-	-
Z0092	+	+	+	-
Z0093	+	+	+	-
Z0094	+	-	-	-
Z0095	+	-	-	-
Z0096	+	-	-	-
Z0097	+	+	+	-
Z0098	+	+	+	-
Z0099	+	+	+	-
Z0100	+	+	+	-
Z0101	+	+	+	-
Z0102	+	-	-	-
Z0103	+	+	+	-
Z0104	+	+	+	-
Z0105	+	+	+	-
Z0106	+	+	+	-
Z0107	+	+	+	-
Z0108	-	-	+	-
Z0109	+	-	-	-
Z0110	-	-	+	-
Z0111	-	-	+	-
Z0112	+	-	-	-
Z0113	+	-	-	-
Z0114	-	-	+	-
Z0115	+	-	-	-
Z0116	+	+	+	-
Z0117	+	+	+	-
Z0118	+	+	+	-
Z0119	+	-	-	-
Z0120	+	-	-	-
Z0121	+	-	-	-
Z0122	+	+	+	-
Z0123	+	-	-	-
Z0124	+	+	+	-
Z0125	+	+	+	-
Z0126	+	-	-	-
Z0127	+	-	-	-
Z0128	+	-	-	-
Z0129	+	+	+	-
Z0130	+	-	-	-
Z0131	+	-	-	-
Z0132	+	+	+	-
Z0133	+	+	+	-
Z0134	+	-	-	-
Z0135	+	+	+	-
Z0136	+	-	-	-
Z0137	-	-	+	-
Z0138	-	-	+	-
Z0139	-	-	+	-
Z0140	-	-	+	-
Z0141	-	-	+	-
Z0142	-	-	+	-
Z0143	-	-	+	-
Z0144	-	-	+	-
Z0145	-	-	+	-
Z0146	-	-	+	-
Z0147	-	-	+	-
Z0148	-	-	+	-
Z0149	-	-	+	-
Z0150	-	-	+	-
Z0151	-	-	+	-
Z0152	-	-	+	-
Z0153	-	-	+	-
Z0154	-	-	+	-
Z0155	-	-	+	-
Z0156	-	-	+	-
Z0157	-	-	+	-
Z0158	-	-	+	-
Z0159	-	-	+	-
Z0160	-	-	+	-
Z0161	-	-	+	-
Z0162	-	-	+	-
Z0163	-	-	+	-
Z0164	-	-	+	-
Z0165	-	-	+	-
Z0166	-	-	+	-
Z0167	-	-	+	-
Z0168	-	-	+	-
Z0169	-	-	+	-
Z0170	-	-	+	-
Z0171	-	-	+	-
Z0172	-	-	+	-
Z0173	-	-	+	-
Z0174	-	-	+	-
Z0175	-	-	+	-
Z0176	-	-	+	-
Z0177	-	-	+	-
Z0178	-	-	+	-
Z0179	-	-	+	-
Z0180	+	+	+	-
Z0181	+	-	-	-
Z0182	+	-	-	-
Z0183	+	-	-	-
Z0184	+	+	+	-
Z0185	+	-	-	-
Z0186	+	-	-	-
Z0187	+	-	-	-
Z0188	-	-	+	-
Z0189	+	+	+	-
Z0190	+	-	-	-
Z0191	+	-	-	-
Z0192	+	-	-	-
Z0193	+	+	+	-
Z0194	+	-	-	-
Z0195	+	-	-	-
Z0196	+	+	+	-
Z0197	+	-	-	-
Z0198	+	+	+	-
Z0199	+	+	+	-
Z0200	+	+	+	-
Z0201	-	-	+	-
Z0202	+	-	-	-
Z0203	+	-	-	-
Z0204	+	-	-	-
Z0205	+	+	+	-
Z0206	+	-	-	-
Z0207	+	-	-	-
Z0208	+	-	-	-
Z0209	+	+	+	-
Z0210	+	-	-	-
Z0211	+	-	-	-
Z0212	+	+	+	-
Z0213	+	+	+	-
Z0214	+	-	-	-
Z0215	+	-	-	-
Z0216	+	+	+	-
Z0217	+	-	-	-
Z0218	+	+	+	-
Z0219	+	+	+	-
Z0220	+	+	+	-
Z0221	+	-	-	-
Z0222	+	-	-	-
Z0223	+	-	-	-
Z0224	+	+	+	-
Z0225	+	-	-	-
Z0226	+	-	-	-
Z0227	+	-	-	-
Z0228	+	+	+	-
Z0229	-	-	+	-
Z0230	+	+	+	-
Z0231	+	-	-	-
Z0232	+	+	+	-
Z0233	+	-	-	-
Z0234	+	-	-	-
Z0235	+	-	-	-
Z0236	+	-	-	-
Z0237	+	-	-	-
Z0238	+	-	-	-
Z0239	+	-	-	-
Z0240	+	+	+	-
Z0241	+	-	-	-
Z0242	+	+	+	-
Z0243	-	-	+	-
Z0244	+	-	-	-
Z0245	+	-	-	-
Z0246	+	-	-	-
Z0247	+	-	-	-
Z0248	+	-	-	-
Z0249	+	-	-	-
Z0250	+	-	-	-
Z0251	-	-	+	-
Z0252	+	-	-	-
Z0253	+	-	-	-
Z0254	+	-	-	-
Z0255	+	+	+	-
Z0256	+	-	-	-
Z0257	+	-	-	-
Z0258	+	-	-	-
Z0259	+	+	+	-
Z0260	+	-	-	-
Z0261	+	-	-	-
Z0262	+	-	-	-
Z0263	+	-	-	-
Z0264	+	+	+	-
Z0265	+	-	-	-
Z0266	+	-	-	-
Z0267	+	-	-	-
Z0268	+	-	-	-
Z0269	+	-	-	-
Z0270	+	-	-	-
Z0271	+	-	-	-
Z0272	+	+	+	-
Z0273	+	+	+	-
Z0274	+	+	+	-
Z0275	+	-	-	-
Z0276	+	-	-	-
Z0277	+	+	+	-
Z0278	+	-	-	-
Z0279	+	-	-	-
Z0280	+	-	-	-
Z0281	+	-	-	-
Z0282	+	+	+	-
Z0283	+	+	+	-
Z0284	+	-	-	-
Z0285	+	+	+	-
Z0286	+	-	-	-
Z0287	+	-	-	-
Z0288	+	-	-	-
Z0289	+	-	-	-
Z0290	+	-	-	-
Z0291	+	-	-	-
Z0292	+	-	-	-
Z0293	+	+	+	-
Z0294	+	-	-	-
Z0295	+	-	-	-
Z0296	+	-	-	-
Z0297	+	-	-	-
Z0298	+	-	-	-
Z0299	+	-	-	-
Z0300	+	-	-	-
Z0301	+	-	-	-
Z0302	+	-	-	-
Z0303	+	+	+	-
Z0304	+	-	-	-
Z0305	+	-	-	-
Z0306	+	-	-	-
Z0307	+	-	-	-
Z0308	+	-	-	-
Z0309	+	+	+	-
Z0310	+	-	-	-
Z0311	+	-	-	-
Z0312	+	-	-	-
Z0313	+	-	-	-
Z0314	+	-	-	-
Z0315	+	-	-	-
Z0316	+	-	-	-
Z0317	+	-	-	-
Z0318	+	-	-	-
Z0319	+	-	-	-
Z0320	+	+	+	-
Z0321	+	+	+	-
Z0322	+	-	-	-
Z0323	+	-	-	-
Z0324	+	-	-	-
Z0325	+	-	-	-
Z0326	+	-	-	-
Z0327	+	-	-	-
Z0328	+	-	-	-
Z0329	+	-	-	-
Z0330	+	-	-	-
Z0331	+	-	-	-
Z0332	+	-	-	-
Z0333	+	-	-	-
Z0334	+	-	-	-
Z0335	+	-	-	-
Z0336	-	-	+	-
Z0337	-	-	+	-
Z0338	-	-	+	-
Z0339	-	-	+	-
Z0340	+	-	-	-
Z0341	-	-	+	-
Z0342	-	-	+	-
Z0343	+	-	-	-
Z0344	-	-	+	-
Z0345	-	-	+	-
Z0346	-	-	+	-
Z0347	+	-	-	-
Z0348	-	-	+	-
Z0349	+	-	-	-
Z0350	-	-	+	-
Z0351	-	-	+	-
Z0352	-	-	+	-
Z0353	-	-	+	-
Z0354	+	-	-	-
Z0355	-	-	+	-
Z0356	+	-	-	-
Z0357	-	-	+	-
Z0358	-	-	+	-
Z0359	-	-	+	-
Z0360	-	-	+	-
Z0361	+	-	-	-
Z0362	-	-	+	-
Z0363	+	-	-	-
Z0364	+	-	-	-
Z0365	-	-	+	-
Z0366	+	-	-	-
Z0367	-	-	+	-
Z0368	+	-	-	-
Z0369	-	-	+	-
Z0370	+	-	-	-
Z0371	+	-	-	-
Z0372	-	-	+	-
Z0373	-	-	+	-
Z0374	-	-	+	-
Z0375	-	-	+	-
Z0376	+	-	-	-
Z0377	-	-	+	-
Z0378	-	-	+	-
Z0379	-	-	+	-
Z0380	-	-	+	-
Z0381	-	-	+	-
Z0382	-	-	+	-
Z0383	-	-	+	-
Z0384	-	-	+	-
Z0385	-	-	+	-
Z0386	-	-	+	-
Z0387	-	-	+	-
Z0388	-	-	+	-
Z0389	-	-	+	-
Z0390	+	-	-	-
Z0391	-	-	+	-
Z0392	-	-	+	-
Z0393	-	-	+	-
Z0394	+	-	-	-
Z0395	-	-	+	-
Z0396	-	-	+	-
Z0397	-	-	+	-
Z0398	+	-	-	-
Z0399	-	-	+	-
Z0400	+	-	-	-
Z0401	-	-	+	-
Z0402	-	-	+	-
Z0403	+	+	-	-
Z0404	-	-	+	-
Z0405	-	-	+	-
Z0406	-	-	+	-
Z0407	+	-	-	-
Z0408	-	-	+	-
Z0409	-	-	+	-
Z0410	-	-	+	-
Z0411	-	-	+	-
Z0412	-	-	+	-
Z0413	-	-	+	-
Z0414	-	-	+	-
Z0415	-	-	+	-
Z0416	-	-	+	-
Z0417	-	-	+	-
Z0418	-	-	+	-
Z0419	-	-	+	-
Z0420	-	-	+	-
Z0421	-	-	+	-
Z0422	-	-	+	-
Z0423	-	-	+	-
Z0424	+	-	-	-
Z0425	-	-	+	-
Z0426	-	-	+	-
Z0427	-	-	+	-
Z0428	-	-	+	-
Z0429	-	-	+	-
Z0430	-	-	+	-
Z0431	-	-	+	-
Z0432	-	-	+	-
Z0433	-	-	+	-
Z0434	-	-	+	-
Z0435	+	-	-	-
Z0436	-	-	+	-
Z0437	+	-	-	-
Z0438	-	-	+	-
Z0439	+	-	-	-
Z0440	-	-	+	-
Z0441	-	-	+	-
Z0442	-	-	+	-
Z0443	-	-	+	-
Z0444	-	-	+	-
Z0445	+	-	-	-
Z0446	-	-	+	-
Z0447	-	-	+	-
Z0448	-	-	+	-
Z0449	-	-	+	-
Z0450	-	-	+	-
Z0451	-	-	+	-
Z0452	-	-	+	-
Z0453	-	-	+	-
Z0454	-	-	+	-
Z0455	-	-	+	-
Z0456	-	-	+	-
Z0457	+	-	-	-
Z0458	-	-	+	-
Z0459	-	-	+	-
Z0460	-	-	+	-
Z0461	-	-	+	-
Z0462	-	-	+	-
Z0463	-	-	+	-
Z0464	-	-	+	-
Z0465	-	-	+	-
Z0466	-	-	+	-
Z0467	-	-	+	-
Z0468	-	-	+	-
Z0469	-	-	+	-
Z0470	-	-	+	-
Z0471	-	-	+	-
Z0472	-	-	+	-
Z0473	-	-	+	-
Z0474	-	-	+	-
Z0475	-	-	+	-
Z0476	-	-	+	-
Z0477	-	-	+	-
Z0478	-	-	+	-
Z0479	-	-	+	-
Z0480	-	-	+	-
Z0481	-	-	+	-
Z0482	-	-	+	-
Z0483	-	-	+	-
Z0484	-	-	+	-
Z0485	-	-	+	-
Z0486	-	-	+	-
Z0487	+	+	-	-
Z0488	-	-	+	-
Z0489	-	-	+	-
Z0490	-	-	+	-
Z0491	-	-	+	-
Z0492	-	-	+	-
Z0493	-	-	+	-
Z0494	-	-	+	-
Z0495	-	-	+	-
Z0496	-	-	+	-
Z0497	-	-	+	-
Z0498	-	-	+	-
Z0499	-	-	+	-
Z0500	-	-	+	-
Z0501	+	-	-	-
Z0502	-	-	+	-
Z0503	-	-	+	-
Z0504	-	-	+	-
Z0505	-	-	+	-
Z0506	-	-	+	-
Z0507	-	-	+	-
Z0508	-	-	+	-
Z0509	-	-	+	-
Z0510	-	-	+	-
Z0511	-	-	+	-
Z0512	-	-	+	-
Z0513	-	-	+	-
Z0514	-	-	+	-
Z0515	-	-	+	-
Z0516	-	-	+	-
Z0517	-	-	+	-
Z0518	-	-	+	-
Z0519	-	-	+	-
Z0520	-	-	+	-
Z0521	-	-	+	-
Z0522	-	-	+	-
Z0523	-	-	+	-
Z0524	-	-	+	-
Z0525	-	-	+	-
Z0526	-	-	+	-
Z0527	-	-	+	-
Z0528	-	-	+	-
Z0529	+	-	-	-
Z0530	+	-	-	-
Z0531	-	-	+	-
Z0532	+	-	-	-
Z0533	-	-	+	-
Z0534	-	-	+	-
Z0535	-	-	+	-
Z0536	-	-	+	-
Z0537	-	-	+	-
Z0538	+	+	-	-
Z0539	-	-	+	-
Z0540	-	-	+	-
Z0541	-	-	+	-
Z0542	-	-	+	-
Z0543	-	-	+	-
Z0544	-	-	+	-
Z0545	-	-	+	-
Z0546	+	+	-	-
Z0547	-	-	+	-
Z0548	-	-	+	-
Z0549	-	-	+	-
Z0550	-	-	+	-
Z0551	-	-	+	-
Z0552	-	-	+	-
Z0553	-	-	+	-
Z0554	-	-	+	-
Z0555	-	-	+	-
Z0556	-	-	+	-
Z0557	-	-	+	-
Z0558	-	-	+	-
Z0559	-	-	+	-
Z0560	-	-	+	-
Z0561	-	-	+	-
Z0562	-	-	+	-
Z0563	-	-	+	-
Z0564	-	-	+	-
Z0565	-	-	+	-
Z0566	-	-	+	-
Z0567	-	-	+	-
Z0568	-	-	+	-
Z0569	-	-	+	-
Z0570	-	-	+	-
Z0571	-	-	+	-
Z0572	-	-	+	-
Z0573	+	-	-	-
Z0574	-	-	+	-
Z0575	-	-	+	-
Z0576	-	-	+	-
Z0577	-	-	+	-
Z0578	-	-	+	-
Z0579	-	-	+	-
Z0580	-	-	+	-
Z0581	-	-	+	-
Z0582	-	-	+	-
Z0583	-	-	+	-
Z0584	-	-	+	-
Z0585	-	-	+	-
Z0586	-	-	+	-
Z0587	-	-	+	-
Z0588	-	-	+	-
Z0589	-	-	+	-
Z0590	-	-	+	-
Z0591	-	-	+	-
Z0592	-	-	+	-
Z0593	-	-	+	-
Z0594	-	-	+	-
Z0595	-	-	+	-
Z0596	-	-	+	-
Z0597	-	-	+	-
Z0598	-	-	+	-
Z0599	-	-	+	-
Z0600	-	-	+	-
Z0601	-	-	+	-
Z0602	-	-	+	-
Z0603	-	-	+	-
Z0604	-	-	+	-
Z0605	-	-	+	-
Z0606	-	-	+	-
Z0607	-	-	+	-
Z0608	+	+	-	-
Z0609	+	+	-	-
Z0610	-	-	+	-
Z0611	-	-	+	-
Z0612	-	-	+	-
Z0613	-	-	+	-
Z0614	-	-	+	-
Z0615	-	-	+	-
Z0616	-	-	+	-
Z0617	-	-	+	-
Z0618	-	-	+	-
Z0619	-	-	+	-
Z0620	-	-	+	-
Z0621	-	-	+	-
Z0622	-	-	+	-
Z0623	-	-	+	-
Z0624	-	-	+	-
Z0625	-	-	+	-
Z0626	-	-	+	-
Z0627	-	-	+	-
Z0628	-	-	+	-
Z0629	+	+	-	-
Z0630	-	-	+	-
Z0631	-	-	+	-
Z0632	-	-	+	-
Z0633	+	+	-	-
Z0634	-	-	+	-
Z0635	-	-	+	-
Z0636	-	-	+	-
Z0637	-	-	+	-
Z0638	-	-	+	-
Z0639	-	-	+	-
Z0640	-	-	+	-
Z0641	-	-	+	-
Z0642	-	-	+	-
Z0643	-	-	+	-
Z0644	-	-	+	-
Z0645	-	-	+	-
Z0646	-	-	+	-
Z0647	-	-	+	-
Z0648	+	+	-	-
Z0649	-	-	+	-
Z0650	-	-	+	-
Z0651	-	-	+	-
Z0652	+	-	-	-
Z0653	-	-	+	-
Z0654	-	-	+	-
Z0655	-	-	+	-
Z0656	-	-	+	-
Z0657	-	-	+	-
Z0658	-	-	+	-
Z0659	-	-	+	-
Z0660	-	-	+	-
Z0661	-	-	+	-
Z0662	-	-	+	-
Z0663	-	-	+	-
Z0664	-	-	+	-
Z0665	-	-	+	-
Z0666	-	-	+	-
Z0667	-	-	+	-
Z0668	+	-	-	-
Z0669	+	+	-	-
Z0670	+	+	-	-
Z0671	-	-	+	-
Z0672	-	-	+	-
Z0673	-	-	+	-
Z0674	-	-	+	-
Z0675	-	-	+	-
Z0676	-	-	+	-
Z0677	-	-	+	-
Z0678	-	-	+	-
Z0679	+	-	-	-
Z0680	-	-	+	-
Z0681	-	-	+	-
Z0682	-	-	+	-
Z0683	-	-	+	-
Z0684	-	-	+	-
Z0685	-	-	+	-
Z0686	-	-	+	-
Z0687	-	-	+	-
Z0688	-	-	+	-
Z0689	-	-	+	-
Z0690	-	-	+	-
Z0691	-	-	+	-
Z0692	-	-	+	-
Z0693	-	-	+	-
Z0694	-	-	+	-
Z0695	-	-	+	-
Z0696	-	-	+	-
Z0697	-	-	+	-
Z0698	-	-	+	-
Z0699	-	-	+	-
Z0700	-	-	+	-
Z0701	-	-	+	-
Z0702	-	-	+	-
Z0703	+	-	-	-
Z0704	+	-	-	-
Z0705	-	-	+	-
Z0706	-	-	+	-
Z0707	-	-	+	-
Z0708	-	-	+	-
Z0709	-	-	+	-
Z0710	-	-	+	-
Z0711	-	-	+	-
Z0712	-	-	+	-
Z0713	-	-	+	-
Z0714	-	-	+	-
Z0715	-	-	+	-
Z0716	-	-	+	-
Z0717	-	-	+	-
Z0718	-	-	+	-
Z0719	-	-	+	-
Z0720	-	-	+	-
Z0721	+	+	-	-
Z0722	-	-	+	-
Z0723	-	-	+	-
Z0724	-	-	+	-
Z0725	-	-	+	-
Z0726	-	-	+	-
Z0727	-	-	+	-
Z0728	-	-	+	-
Z0729	-	-	+	-
Z0730	-	-	+	-
Z0731	-	-	+	-
Z0732	-	-	+	-
Z0733	-	-	+	-
Z0734	-	-	+	-
Z0735	-	-	+	-
Z0736	-	-	+	-
Z0737	-	-	+	-
Z0738	-	-	+	-
Z0739	-	-	+	-
Z0740	-	-	+	-
Z0741	-	-	+	-
Z0742	-	-	+	-
Z0743	-	-	+	-
Z0744	-	-	+	-
Z0745	-	-	+	-
Z0746	-	-	+	-
Z0747	-	-	+	-
Z0748	-	-	+	-
Z0749	-	-	+	-
Z0750	-	-	+	-
Z0751	-	-	+	-
Z0752	-	-	+	-
Z0753	-	-	+	-
Z0754	-	-	+	-
Z0755	-	-	+	-
Z0756	-	-	+	-
Z0757	-	-	+	-
Z0758	-	-	+	-
Z0759	-	-	+	-
Z0760	-	-	+	-
Z0761	-	-	+	-
Z0762	-	-	+	-
Z0763	-	-	+	-
Z0764	-	-	+	-
Z0765	-	-	+	-
Z0766	-	-	+	-
Z0767	-	-	+	-
Z0768	-	-	+	-
Z0769	-	-	+	-
Z0770	-	-	+	-
Z0771	-	-	+	-
Z0772	-	-	+	-
Z0773	-	-	+	-
Z0774	-	-	+	-
Z0775	-	-	+	-
Z0776	-	-	+	-
Z0777	-	-	+	-
Z0778	-	-	+	-
Z0779	-	-	+	-
Z0780	-	-	+	-
Z0781	-	-	+	-
Z0782	-	-	+	-
Z0783	-	-	+	-
Z0784	-	-	+	-
Z0785	-	-	+	-
Z0786	-	-	+	-
Z0787	+	+	-	-
Z0788	-	-	+	-
Z0789	-	-	+	-
Z0790	-	-	+	-
Z0791	-	-	+	-
Z0792	-	-	+	-
Z0793	-	-	+	-
Z0794	-	-	+	-
Z0795	-	-	+	-
Z0796	-	-	+	-
Z0797	-	-	+	-
Z0798	-	-	+	-
Z0799	-	-	+	-
Z0800	-	-	+	-
Z0801	-	-	+	-
Z0802	-	-	+	-
Z0803	-	-	+	-
Z0804	-	-	+	-
Z0805	-	-	+	-
Z0806	-	-	+	-
Z0807	-	-	+	-
Z0808	+	-	-	-
Z0809	-	-	+	-
Z0810	-	-	+	-
Z0811	-	-	+	-
Z0812	-	-	+	-
Z0813	-	-	+	-
Z0814	-	-	+	-
Z0815	-	-	+	-
Z0816	-	-	+	-
Z0817	-	-	+	-
Z0818	-	-	+	-
Z0819	-	-	+	-
Z0820	-	-	+	-
Z0821	-	-	+	-
Z0822	-	-	+	-
Z0823	-	-	+	-
Z0824	-	-	+	-
Z0825	-	-	+	-
Z0826	-	-	+	-
Z0827	-	-	+	-
Z0828	-	-	+	-
Z0829	-	-	+	-
Z0830	-	-	+	-
Z0831	-	-	+	-
Z0832	-	-	+	-
Z0833	-	-	+	-
Z0834	-	-	+	-
Z0835	-	-	+	-
Z0836	-	-	+	-
Z0837	-	-	+	-
Z0838	-	-	+	-
Z0839	+	-	-	-
Z0840	-	-	+	-
Z0841	-	-	+	-
Z0842	+	+	-	-
Z0843	-	-	+	-
Z0844	-	-	+	-
Z0845	+	+	-	-
Z0846	-	-	+	-
Z0847	-	-	+	-
Z0848	-	-	+	-
Z0849	-	-	+	-
Z0850	-	-	+	-
Z0851	-	-	+	-
Z0852	-	-	+	-
Z0853	-	-	+	-
Z0854	-	-	+	-
Z0855	-	-	+	-
Z0856	+	-	-	-
Z0857	-	-	+	-
Z0858	-	-	+	-
Z0859	-	-	+	-
Z0860	+	+	-	-
Z0861	-	-	+	-
Z0862	-	-	+	-
Z0863	-	-	+	-
Z0864	-	-	+	-
Z0865	-	-	+	-
Z0866	-	-	+	-
Z0867	-	-	+	-
Z0868	-	-	+	-
Z0869	-	-	+	-
Z0870	-	-	+	-
Z0871	-	-	+	-
Z0872	-	-	+	-
Z0873	-	-	+	-
Z0874	-	-	+	-
Z0875	-	-	+	-
Z0876	-	-	+	-
Z0877	-	-	+	-
Z0878	-	-	+	-
Z0879	-	-	+	-
Z0880	-	-	+	-
Z0881	-	-	+	-
Z0882	-	-	+	-
Z0883	-	-	+	-
Z0884	+	+	-	-
Z0885	+	-	-	-
Z0886	-	-	+	-
Z0887	+	+	-	-
Z0888	+	+	-	-
Z0889	-	-	+	-
Z0890	-	-	+	-
Z0891	-	-	+	-
Z0892	-	-	+	-
Z0893	-	-	+	-
Z0894	+	-	-	-
Z0895	+	+	-	-
Z0896	-	-	+	-
Z0897	-	-	+	-
Z0898	-	-	+	-
Z0899	-	-	+	-
Z0900	+	+	-	-
Z0901	-	-	+	-
Z0902	+	-	-	-
Z0903	-	-	+	-
Z0904	+	-	-	-
Z0905	-	-	+	-
Z0906	-	-	+	-
Z0907	+	+	-	-
Z0908	-	-	+	-
Z0909	+	+	-	-
Z0910	+	-	-	-
Z0911	-	-	+	-
Z0912	-	-	+	-
Z0913	+	+	-	-
Z0914	-	-	+	-
Z0915	+	-	-	-
Z0916	+	+	-	-
Z0917	-	-	+	-
Z0918	+	+	-	-
Z0919	-	-	+	-
Z0920	+	-	-	-
Z0921	-	-	+	-
Z0922	-	-	+	-
Z0923	-	-	+	-
Z0924	-	-	+	-
Z0925	+	+	-	-
Z0926	-	-	+	-
Z0927	-	-	+	-
Z0928	-	-	+	-
Z0929	-	-	+	-
Z0930	-	-	+	-
Z0931	-	-	+	-
Z0932	-	-	+	-
Z0933	-	-	+	-
Z0934	-	-	+	-
Z0935	-	-	+	-
Z0936	-	-	+	-
Z0937	-	-	+	-
Z0938	+	-	-	-
Z0939	-	-	+	-
Z0940	-	-	+	-
Z0941	-	-	+	-
Z0942	-	-	+	-
Z0943	-	-	+	-
Z0944	+	+	-	-
Z0945	-	-	+	-
Z0946	-	-	+	-
Z0947	-	-	+	-
Z0948	-	-	+	-
Z0949	-	-	+	-
Z0950	-	-	+	-
Z0951	-	-	+	-
Z0952	-	-	+	-
Z0953	-	-	+	-
Z0954	+	+	-	-
Z0955	-	-	+	-
Z0956	+	-	-	-
Z0957	-	-	+	-
Z0958	-	-	+	-
Z0959	+	+	-	-
Z0960	-	-	+	-
Z0961	+	-	-	-
Z0962	-	-	+	-
Z0963	-	-	+	-
Z0964	-	-	+	-
Z0965	-	-	+	-
Z0966	-	-	+	-
Z0967	-	-	+	-
Z0968	-	-	+	-
Z0969	-	-	+	-
Z0970	-	-	+	-
Z0971	-	-	+	-
Z0972	-	-	+	-
Z0973	-	-	+	-
Z0974	-	-	+	-
Z0975	-	-	+	-
Z0976	-	-	+	-
Z0977	-	-	+	-
Z0978	-	-	+	-
Z0979	-	-	+	-
Z0980	-	-	+	-
Z0981	-	-	+	-
Z0982	-	-	+	-
Z0983	-	-	+	-
Z0984	+	-	-	-
Z0985	-	-	+	-
Z0986	+	-	-	-
Z0987	-	-	+	-
Z0988	-	-	+	-
Z0989	-	-	+	-
Z0990	+	-	-	-
Z0991	-	-	+	-
Z0992	-	-	+	-
Z0993	+	-	-	-
Z0994	-	-	+	-
Z0995	-	-	+	-
Z0996	-	-	+	-
Z0997	-	-	+	-
Z0998	-	-	+	-
Z0999	+	-	-	-
Z1000	-	-	+	-
Z1001	-	-	+	-
Z1002	+	-	-	-
Z1003	-	-	+	-
Z1004	-	-	+	-
Z1005	-	-	+	-
Z1006	-	-	+	-
Z1007	-	-	+	-
Z1008	-	-	+	-
Z1009	-	-	+	-
Z1010	-	-	+	-
Z1011	-	-	+	-
Z1012	-	-	+	-
Z1013	-	-	+	-
Z1014	-	-	+	-
Z1015	-	-	+	-
Z1016	-	-	+	-
Z1017	-	-	+	-
Z1018	+	-	-	-
Z1019	-	-	+	-
Z1020	-	-	+	-
Z1021	-	-	+	-
Z1022	-	-	+	-
Z1023	-	-	+	-
Z1024	-	-	+	-
Z1025	-	-	+	-
Z1026	-	-	+	-
Z1027	-	-	+	-
Z1028	+	-	-	-
Z1029	-	-	+	-
Z1030	-	-	+	-
Z1031	-	-	+	-
Z1032	-	-	+	-
Z1033	-	-	+	-
Z1034	-	-	+	-
Z1035	-	-	+	-
Z1036	+	-	-	-
Z1037	-	-	+	-
Z1038	-	-	+	-
Z1039	-	-	+	-
Z1040	-	-	+	-
Z1041	-	-	+	-
Z1042	+	-	-	-
Z1043	-	-	+	-
Z1044	-	-	+	-
Z1045	-	-	+	-
Z1046	-	-	+	-
Z1047	-	-	+	-
Z1048	-	-	+	-
Z1049	+	+	-	-
Z1050	-	-	+	-
Z1051	+	+	-	-
Z1052	-	-	+	-
Z1053	-	-	+	-
Z1054	-	-	+	-
Z1055	-	-	+	-
Z1056	-	-	+	-
Z1057	-	-	+	-
Z1058	-	-	+	-
Z1059	-	-	+	-
Z1060	+	-	-	-
Z1061	-	-	+	-
Z1062	-	-	+	-
Z1063	-	-	+	-
Z1064	-	-	+	-
Z1065	-	-	+	-
Z1066	-	-	+	-
Z1067	-	-	+	-
Z1068	-	-	+	-
Z1069	-	-	+	-
Z1070	-	-	+	-
Z1071	+	-	-	-
Z1072	-	-	+	-
Z1073	-	-	+	-
Z1074	-	-	+	-
Z1075	-	-	+	-
Z1076	-	-	+	-
Z1077	-	-	+	-
Z1078	-	-	+	-
Z1079	-	-	+	-
Z1080	-	-	+	-
Z1081	-	-	+	-
Z1082	-	-	+	-
Z1083	-	-	+	-
Z1084	-	-	+	-
Z1085	-	-	+	-
Z1086	-	-	+	-
Z1087	-	-	+	-
Z1088	-	-	+	-
Z1089	-	-	+	-
Z1090	-	-	+	-
Z1091	-	-	+	-
Z1092	-	-	+	-
Z1093	-	-	+	-
Z1094	+	-	-	-
Z1095	-	-	+	-
Z1096	-	-	+	-
Z1097	-	-	+	-
Z1098	-	-	+	-
Z1099	-	-	+	-
Z1100	-	-	+	-
Z1101	-	-	+	-
Z1102	+	-	-	-
Z1103	-	-	+	-
Z1104	-	-	+	-
Z1105	+	-	-	-
Z1106	+	-	-	-
Z1107	-	-	+	-
Z1108	-	-	+	-
Z1109	+	-	-	-
Z1110	+	-	-	-
Z1111	+	-	-	-
Z1112	-	-	+	-
Z1113	+	-	-	-
Z1114	+	-	-	-
Z1115	+	-	-	-
Z1116	-	-	+	-
Z1117	-	-	+	-
Z1118	-	-	+	-
Z1119	-	-	+	-
Z1120	-	-	+	-
Z1121	-	-	+	-
Z1122	-	-	+	-
Z1123	-	-	+	-
Z1124	+	-	-	-
Z1125	-	-	+	-
Z1126	-	-	+	-
Z1127	+	-	-	-
Z1128	-	-	+	-
Z1129	-	-	+	-
Z1130	-	-	+	-
Z1131	-	-	+	-
Z1132	+	-	-	-
Z1133	-	-	+	-
Z1134	-	-	+	-
Z1135	-	-	+	-
Z1136	-	-	+	-
Z1137	-	-	+	-
Z1138	-	-	+	-
Z1139	+	-	-	-
Z1140	+	-	-	-
Z1141	-	-	+	-
Z1142	-	-	+	-
Z1143	-	-	+	-
Z1144	-	-	+	-
Z1145	-	-	+	-
Z1146	+	-	-	-
Z1147	+	-	-	-
Z1148	-	-	+	-
Z1149	+	-	-	-
Z1150	+	-	-	-
Z1151	+	-	-	-
Z1152	+	-	-	-
Z1153	-	-	+	-
Z1154	-	-	+	-
Z1155	-	-	+	-
Z1156	-	-	+	-
Z1157	-	-	+	-
Z1158	-	-	+	-
Z1159	-	-	+	-
Z1160	-	-	+	-
Z1161	-	-	+	-
Z1162	-	-	+	-
Z1163	-	-	+	-
Z1164	-	-	+	-
Z1165	-	-	+	-
Z1166	-	-	+	-
Z1167	-	-	+	-
Z1168	-	-	+	-
Z1169	-	-	+	-
Z1170	-	-	+	-
Z1171	-	-	+	-
Z1172	-	-	+	-
Z1173	-	-	+	-
Z1174	-	-	+	-
Z1175	-	-	+	-
Z1176	-	-	+	-
Z1177	-	-	+	-
Z1178	+	-	-	-
Z1179	-	-	+	-
Z1180	-	-	+	-
Z1181	+	-	-	-
Z1182	-	-	+	-
Z1183	-	-	+	-
Z1184	-	-	+	-
Z1185	-	-	+	-
Z1186	-	-	+	-
Z1187	-	-	+	-
Z1188	-	-	+	-
Z1189	-	-	+	-
Z1190	-	-	+	-
Z1191	-	-	+	-
Z1192	-	-	+	-
Z1193	-	-	+	-
Z1194	-	-	+	-
Z1195	+	-	-	-
Z1196	-	-	+	-
Z1197	-	-	+	-
Z1198	-	-	+	-
Z1199	-	-	+	-
Z1200	-	-	+	-
Z1201	-	-	+	-
Z1202	-	-	+	-
Z1203	+	-	-	-
Z1204	-	-	+	-
Z1205	-	-	+	-
Z1206	-	-	+	-
Z1207	+	-	-	-
Z1208	-	-	+	-
Z1209	+	-	-	-
Z1210	-	-	+	-
Z1211	-	-	+	-
Z1212	-	-	+	-
Z1213	-	-	+	-
Z1214	-	-	+	-
Z1215	-	-	+	-
Z1216	-	-	+	-
Z1217	-	-	+	-
Z1218	-	-	+	-
Z1219	-	-	+	-
Z1220	-	-	+	-
Z1221	-	-	+	-
Z1222	+	-	-	-
Z1223	-	-	+	-
Z1224	-	-	+	-
Z1225	+	-	-	-
Z1226	-	-	+	-
Z1227	-	-	+	-
Z1228	-	-	+	-
Z1229	-	-	+	-
Z1230	-	-	+	-
Z1231	-	-	+	-
Z1232	-	-	+	-
Z1233	-	-	+	-
Z1234	-	-	+	-
Z1235	-	-	+	-
Z1236	-	-	+	-
Z1237	-	-	+	-
Z1238	-	-	+	-
Z1239	-	-	+	-
Z1240	-	-	+	-
Z1241	-	-	+	-
Z1242	-	-	+	-
Z1243	-	-	+	-
Z1244	+	-	-	-
Z1245	-	-	+	-
Z1246	+	-	-	-
Z1247	-	-	+	-
Z1248	-	-	+	-
Z1249	-	-	+	-
Z1250	-	-	+	-
Z1251	-	-	+	-
Z1252	+	-	-	-
Z1253	-	-	+	-
Z1254	-	-	+	-
Z1255	-	-	+	-
Z1256	-	-	+	-
Z1257	-	-	+	-
Z1258	-	-	+	-
Z1259	-	-	+	-
Z1260	-	-	+	-
Z1261	-	-	+	-
Z1262	-	-	+	-
Z1263	+	-	-	-
Z1264	-	-	+	-
Z1265	-	-	+	-
Z1266	-	-	+	-
Z1267	-	-	+	-
Z1268	-	-	+	-
Z1269	-	-	+	-
Z1270	+	-	-	-
Z1271	+	-	-	-
Z1272	+	-	-	-
Z1273	+	-	-	-
Z1274	-	-	+	-
Z1275	-	-	+	-
Z1276	-	-	+	-
Z1277	-	-	+	-
Z1278	-	-	+	-
Z1279	-	-	+	-
Z1280	-	-	+	-
Z1281	-	-	+	-
Z1282	+	-	-	-
Z1283	-	-	+	-
Z1284	-	-	+	-
Z1285	-	-	+	-
Z1286	-	-	+	-
Z1287	-	-	+	-
Z1288	-	-	+	-
Z1289	-	-	+	-
Z1290	-	-	+	-
Z1291	+	-	-	-
Z1292	-	-	+	-
Z1293	-	-	+	-
Z1294	+	-	-	-
Z1295	-	-	+	-
Z1296	-	-	+	-
Z1297	-	-	+	-
Z1298	-	-	+	-
Z1299	-	-	+	-
Z1300	-	-	+	-
Z1301	-	-	+	-
Z1302	-	-	+	-
Z1303	-	-	+	-
Z1304	-	-	+	-
Z1305	-	-	+	-
Z1306	-	-	+	-
Z1307	+	-	-	-
Z1308	-	-	+	-
Z1309	-	-	+	-
Z1310	+	-	-	-
Z1311	-	-	+	-
Z1312	-	-	+	-
Z1313	+	-	-	-
Z1314	+	-	-	-
Z1315	-	-	+	-
Z1316	-	-	+	-
Z1317	-	-	+	-
Z1318	-	-	+	-
Z1319	-	-	+	-
Z1320	+	-	-	-
Z1321	+	-	-	-
Z1322	-	-	+	-
Z1323	+	-	-	-
Z1324	-	-	+	-
Z1325	-	-	+	-
Z1326	-	-	+	-
Z1327	+	-	-	-
Z1328	-	-	+	-
Z1329	-	-	+	-
Z1330	-	-	+	-
Z1331	-	-	+	-
Z1332	-	-	+	-
Z1333	-	-	+	-
Z1334	-	-	+	-
Z1335	-	-	+	-
Z1336	-	-	+	-
Z1337	-	-	+	-
Z1338	-	-	+	-
Z1339	-	-	+	-
Z1340	-	-	+	-
Z1341	-	-	+	-
Z1342	-	-	+	-
Z1343	-	-	+	-
Z1344	-	-	+	-
Z1345	-	-	+	-
Z1346	-	-	+	-
Z1347	-	-	+	-
Z1348	+	-	-	-
Z1349	-	-	+	-
Z1350	-	-	+	-
Z1351	-	-	+	-
Z1352	-	-	+	-
Z1353	-	-	+	-
Z1354	-	-	+	-
Z1355	-	-	+	-
Z1356	-	-	+	-
Z1357	-	-	+	-
Z1358	-	-	+	-
Z1359	+	-	-	-
Z1360	-	-	+	-
Z1361	-	-	+	-
Z1362	-	-	+	-
Z1363	-	-	+	-
Z1364	-	-	+	-
Z1365	-	-	+	-
Z1366	-	-	+	-
Z1367	-	-	+	-
Z1368	-	-	+	-
Z1369	-	-	+	-
Z1370	+	-	-	-
Z1371	+	-	-	-
Z1372	-	-	+	-
Z1373	-	-	+	-
Z1374	-	-	+	-
Z1375	-	-	+	-
Z1376	-	-	+	-
Z1377	-	-	+	-
Z1378	-	-	+	-
Z1379	-	-	+	-
Z1380	-	-	+	-
Z1381	+	-	-	-
Z1382	-	-	+	-
Z1383	-	-	+	-
Z1384	-	-	+	-
Z1385	-	-	+	-
Z1386	-	-	+	-
Z1387	-	-	+	-
Z1388	-	-	+	-
Z1389	-	-	+	-
Z1390	+	-	-	-
Z1391	-	-	+	-
Z1392	-	-	+	-
Z1393	-	-	+	-
Z1394	-	-	+	-
Z1395	+	-	-	-
Z1396	-	-	+	-
Z1397	-	-	+	-
Z1398	-	-	+	-
Z1399	-	-	+	-
Z1400	-	-	+	-
Z1401	-	-	+	-
Z1402	-	-	+	-
Z1403	-	-	+	-
Z1404	-	-	+	-
Z1405	-	-	+	-
Z1406	-	-	+	-
Z1407	-	-	+	-
Z1408	-	-	+	-
Z1409	-	-	+	-
Z1410	-	-	+	-
Z1411	-	-	+	-
Z1412	-	-	+	-
Z1413	-	-	+	-
Z1414	-	-	+	-
Z1415	-	-	+	-
Z1416	-	-	+	-
Z1417	-	-	+	-
Z1418	-	-	+	-
Z1419	-	-	+	-
Z1420	-	-	+	-
Z1421	-	-	+	-
Z1422	-	-	+	-
Z1423	-	-	+	-
Z1424	-	-	+	-
Z1425	-	-	+	-
Z1426	-	-	+	-
Z1427	-	-	+	-
Z1428	-	-	+	-
Z1429	-	-	+	-
Z1430	-	-	+	-
Z1431	-	-	+	-
Z1432	-	-	+	-
Z1433	+	-	-	-
Z1434	-	-	+	-
Z1435	-	-	+	-
Z1436	-	-	+	-
Z1437	-	-	+	-
Z1438	-	-	+	-
Z1439	-	-	+	-
Z1440	-	-	+	-
Z1441	-	-	+	-
Z1442	-	-	+	-
Z1443	-	-	+	-
Z1444	-	-	+	-
Z1445	-	-	+	-
Z1446	-	-	+	-
Z1447	-	-	+	-
Z1448	-	-	+	-
Z1449	-	-	+	-
Z1450	-	-	+	-
Z1451	-	-	+	-
Z1452	-	-	+	-
Z1453	-	-	+	-
Z1454	-	-	+	-
Z1455	-	-	+	-
Z1456	-	-	+	-
Z1457	-	-	+	-
Z1458	-	-	+	-
Z1459	-	-	+	-
Z1460	-	-	+	-
Z1461	-	-	+	-
Z1462	-	-	+	-
Z1463	-	-	+	-
Z1464	-	-	+	-
Z1465	-	-	+	-
Z1466	-	-	+	-
Z1467	-	-	+	-
Z1468	-	-	+	-
Z1469	-	-	+	-
Z1470	-	-	+	-
Z1471	-	-	+	-
Z1472	-	-	+	-
Z1473	-	-	+	-
Z1474	-	-	+	-
Z1475	-	-	+	-
Z1476	-	-	+	-
Z1477	-	-	+	-
Z1478	-	-	+	-
Z1479	-	-	+	-
Z1480	-	-	+	-
Z1481	-	-	+	-
Z1482	-	-	+	-
Z1483	-	-	+	-
Z1484	-	-	+	-
Z1485	-	-	+	-
Z1486	-	-	+	-
Z1487	-	-	+	-
Z1488	-	-	+	-
Z1489	-	-	+	-
Z1490	-	-	+	-
Z1491	-	-	+	-
Z1492	-	-	+	-
Z1493	-	-	+	-
Z1494	-	-	+	-
Z1495	-	-	+	-
Z1496	-	-	+	-
Z1497	-	-	+	-
Z1498	-	-	+	-
Z1499	-	-	+	-
Z1500	-	-	+	-
Z1501	-	-	+	-
Z1502	-	-	+	-
Z1503	-	-	+	-
Z1504	-	-	+	-
Z1505	-	-	+	-
Z1506	-	-	+	-
Z1507	-	-	+	-
Z1508	-	-	+	-
Z1509	-	-	+	-
Z1510	-	-	+	-
Z1511	-	-	+	-
Z1512	-	-	+	-
Z1513	-	-	+	-
Z1514	+	-	-	-
Z1515	-	-	+	-
Z1516	-	-	+	-
Z1517	-	-	+	-
Z1518	+	-	-	-
Z1519	-	-	+	-
Z1520	-	-	+	-
Z1521	-	-	+	-
Z1522	-	-	+	-
Z1523	-	-	+	-
Z1524	-	-	+	-
Z1525	-	-	+	-
Z1526	-	-	+	-
Z1527	-	-	+	-
Z1528	-	-	+	-
Z1529	-	-	+	-
Z1530	-	-	+	-
Z1531	-	-	+	-
Z1532	-	-	+	-
Z1533	-	-	+	-
Z1534	-	-	+	-
Z1535	-	-	+	-
Z1536	-	-	+	-
Z1537	-	-	+	-
Z1538	-	-	+	-
Z1539	-	-	+	-
Z1540	-	-	+	-
Z1541	-	-	+	-
Z1542	-	-	+	-
Z1543	-	-	+	-
Z1544	-	-	+	-
Z1545	-	-	+	-
Z1546	-	-	+	-
Z1547	-	-	+	-
Z1548	-	-	+	-
Z1549	-	-	+	-
Z1550	-	-	+	-
Z1551	-	-	+	-
Z1552	-	-	+	-
Z1553	-	-	+	-
Z1554	-	-	+	-
Z1555	-	-	+	-
Z1556	-	-	+	-
Z1557	-	-	+	-
Z1558	-	-	+	-
Z1559	-	-	+	-
Z1560	-	-	+	-
Z1561	+	-	-	-
Z1562	+	-	-	-
Z1563	-	-	+	-
Z1564	-	-	+	-
Z1565	-	-	+	-
Z1566	-	-	+	-
Z1567	-	-	+	-
Z1568	-	-	+	-
Z1569	-	-	+	-
Z1570	-	-	+	-
Z1571	-	-	+	-
Z1572	-	-	+	-
Z1573	-	-	+	-
Z1574	-	-	+	-
Z1575	-	-	+	-
Z1576	-	-	+	-
Z1577	-	-	+	-
Z1578	-	-	+	-
Z1579	-	-	+	-
Z1580	-	-	+	-
Z1581	-	-	+	-
Z1582	-	-	+	-
Z1583	-	-	+	-
Z1584	-	-	+	-
Z1585	-	-	+	-
Z1586	-	-	+	-
Z1587	-	-	+	-
Z1588	-	-	+	-
Z1589	-	-	+	-
Z1590	-	-	+	-
Z1591	-	-	+	-
Z1592	-	-	+	-
Z1593	-	-	+	-
Z1594	-	-	+	-
Z1595	-	-	+	-
Z1596	-	-	+	-
Z1597	-	-	+	-
Z1598	-	-	+	-
Z1599	-	-	+	-
Z1600	-	-	+	-
Z1601	-	-	+	-
Z1602	-	-	+	-
Z1603	-	-	+	-
Z1604	-	-	+	-
Z1605	-	-	+	-
Z1606	-	-	+	-
Z1607	-	-	+	-
Z1608	-	-	+	-
Z1609	-	-	+	-
Z1610	-	-	+	-
Z1611	-	-	+	-
Z1612	-	-	+	-
Z1613	-	-	+	-
Z1614	-	-	+	-
Z1615	-	-	+	-
Z1616	-	-	+	-
Z1617	-	-	+	-
Z1618	-	-	+	-
Z1619	+	-	-	-
Z1620	-	-	+	-
Z1621	-	-	+	-
Z1622	-	-	+	-
Z1623	-	-	+	-
Z1624	-	-	+	-
Z1625	-	-	+	-
Z1626	-	-	+	-
Z1627	-	-	+	-
Z1628	-	-	+	-
Z1629	-	-	+	-
Z1630	-	-	+	-
Z1631	-	-	+	-
Z1632	-	-	+	-
Z1633	-	-	+	-
Z1634	-	-	+	-
Z1635	-	-	+	-
Z1636	-	-	+	-
Z1637	-	-	+	-
Z1638	-	-	+	-
Z1639	-	-	+	-
Z1640	-	-	+	-
Z1641	-	-	+	-
Z1642	-	-	+	-
Z1643	-	-	+	-
Z1644	-	-	+	-
Z1645	-	-	+	-
Z1646	-	-	+	-
Z1647	-	-	+	-
Z1648	-	-	+	-
Z1649	-	-	+	-
Z1650	-	-	+	-
Z1651	-	-	+	-
Z1652	+	-	-	-
Z1653	-	-	+	-
Z1654	-	-	+	-
Z1655	-	-	+	-
Z1656	-	-	+	-
Z1657	-	-	+	-
Z1658	+	-	-	-
Z1659	-	-	+	-
Z1660	-	-	+	-
Z1661	-	-	+	-
Z1662	-	-	+	-
Z1663	-	-	+	-
Z1664	-	-	+	-
Z1665	-	-	+	-
Z1666	-	-	+	-
Z1667	-	-	+	-
Z1668	-	-	+	-
Z1669	-	-	+	-
Z1670	+	-	-	-
Z1671	-	-	+	-
Z1672	-	-	+	-
Z1673	-	-	+	-
Z1674	-	-	+	-
Z1675	-	-	+	-
Z1676	-	-	+	-
Z1677	-	-	+	-
Z1678	-	-	+	-
Z1679	-	-	+	-
Z1680	+	-	-	-
Z1681	-	-	+	-
Z1682	-	-	+	-
Z1683	-	-	+	-
Z1684	-	-	+	-
Z1685	-	-	+	-
Z1686	-	-	+	-
Z1687	-	-	+	-
Z1688	-	-	+	-
Z1689	-	-	+	-
Z1690	-	-	+	-
Z1691	-	-	+	-
Z1692	-	-	+	-
Z1693	-	-	+	-
Z1694	-	-	+	-
Z1695	-	-	+	-
Z1696	-	-	+	-
Z1697	-	-	+	-
Z1698	-	-	+	-
Z1699	-	-	+	-
Z1700	+	-	-	-
Z1701	-	-	+	-
Z1702	-	-	+	-
Z1703	-	-	+	-
Z1704	+	-	-	-
Z1705	-	-	+	-
Z1706	-	-	+	-
Z1707	-	-	+	-
Z1708	-	-	+	-
Z1709	-	-	+	-
Z1710	-	-	+	-
Z1711	-	-	+	-
Z1712	-	-	+	-
Z1713	-	-	+	-
Z1714	-	-	+	-
Z1715	-	-	+	-
Z1716	-	-	+	-
Z1717	-	-	+	-
Z1718	-	-	+	-
Z1719	-	-	+	-
Z1720	-	-	+	-
Z1721	-	-	+	-
Z1722	-	-	+	-
Z1723	+	+	-	-
Z1724	-	-	+	-
Z1725	-	-	+	-
Z1726	-	-	+	-
Z1727	-	-	+	-
Z1728	-	-	+	-
Z1729	-	-	+	-
Z1730	-	-	+	-
Z1731	+	-	-	-
Z1732	+	-	-	-
Z1733	-	-	+	-
Z1734	+	-	-	-
Z1735	-	-	+	-
Z1736	-	-	+	-
Z1737	-	-	+	-
Z1738	-	-	+	-
Z1739	+	-	-	-
Z1740	+	+	-	-
Z1741	-	-	+	-
Z1742	+	+	-	-
Z1743	+	+	-	-
Z1744	+	+	-	-
Z1745	-	-	+	-
Z1746	-	-	+	-
Z1747	-	-	+	-
Z1748	+	-	-	-
Z1749	-	-	+	-
Z1750	-	-	+	-
Z1751	-	-	+	-
Z1752	-	-	+	-
Z1753	+	-	-	-
Z1754	-	-	+	-
Z1755	-	-	+	-
Z1756	+	-	-	-
Z1757	-	-	+	-
Z1758	+	-	-	-
Z1759	-	-	+	-
Z1760	-	-	+	-
Z1761	-	-	+	-
Z1762	-	-	+	-
Z1763	-	-	+	-
Z1764	-	-	+	-
Z1765	-	-	+	-
Z1766	-	-	+	-
Z1767	-	-	+	-
Z1768	-	-	+	-
Z1769	-	-	+	-
Z1770	-	-	+	-
Z1771	-	-	+	-
Z1772	-	-	+	-
Z1773	-	-	+	-
Z1774	-	-	+	-
Z1775	-	-	+	-
Z1776	-	-	+	-
Z1777	-	-	+	-
Z1778	-	-	+	-
Z1779	-	-	+	-
Z1780	-	-	+	-
Z1781	-	-	+	-
Z1782	-	-	+	-
Z1783	-	-	+	-
Z1784	-	-	+	-
Z1785	-	-	+	-
Z1786	-	-	+	-
Z1787	-	-	+	-
Z1788	-	-	+	-
Z1789	-	-	+	-
Z1790	-	-	+	-
Z1791	-	-	+	-
Z1792	-	-	+	-
Z1793	-	-	+	-
Z1794	-	-	+	-
Z1795	-	-	+	-
Z1796	+	+	-	-
Z1797	+	+	-	-
Z1798	-	-	+	-
Z1799	-	-	+	-
Z1800	-	-	+	-
Z1801	-	-	+	-
Z1802	-	-	+	-
Z1803	-	-	+	-
Z1804	-	-	+	-
Z1805	-	-	+	-
Z1806	+	+	-	-
Z1807	+	-	-	-
Z1808	-	-	+	-
Z1809	-	-	+	-
Z1810	-	-	+	-
Z1811	-	-	+	-
Z1812	-	-	+	-
Z1813	-	-	+	-
Z1814	-	-	+	-
Z1815	-	-	+	-
Z1816	+	-	-	-
Z1817	-	-	+	-
Z1818	-	-	+	-
Z1819	+	+	-	-
Z1820	-	-	+	-
Z1821	-	-	+	-
Z1822	-	-	+	-
Z1823	-	-	+	-
Z1824	-	-	+	-
Z1825	-	-	+	-
Z1826	+	+	-	-
Z1827	+	-	-	-
Z1828	-	-	+	-
Z1829	-	-	+	-
Z1830	-	-	+	-
Z1831	-	-	+	-
Z1832	-	-	+	-
Z1833	-	-	+	-
Z1834	-	-	+	-
Z1835	-	-	+	-
Z1836	+	-	-	-
Z1837	-	-	+	-
Z1838	-	-	+	-
Z1839	-	-	+	-
Z1840	-	-	+	-
Z1841	-	-	+	-
Z1842	-	-	+	-
Z1843	-	-	+	-
Z1844	-	-	+	-
Z1845	-	-	+	-
Z1846	-	-	+	-
Z1847	-	-	+	-
Z1848	-	-	+	-
Z1849	-	-	+	-
Z1850	-	-	+	-
Z1851	-	-	+	-
Z1852	-	-	+	-
Z1853	-	-	+	-
Z1854	-	-	+	-
Z1855	-	-	+	-
Z1856	-	-	+	-
Z1857	-	-	+	-
Z1858	-	-	+	-
Z1859	-	-	+	-
Z1860	-	-	+	-
Z1861	-	-	+	-
Z1862	-	-	+	-
Z1863	+	+	-	-
Z1864	-	-	+	-
Z1865	-	-	+	-
Z1866	-	-	+	-
Z1867	-	-	+	-
Z1868	+	+	-	-
Z1869	-	-	+	-
Z1870	-	-	+	-
Z1871	-	-	+	-
Z1872	-	-	+	-
Z1873	-	-	+	-
Z1874	-	-	+	-
Z1875	-	-	+	-
Z1876	-	-	+	-
Z1877	-	-	+	-
Z1878	-	-	+	-
Z1879	-	-	+	-
Z1880	-	-	+	-
Z1881	-	-	+	-
Z1882	-	-	+	-
Z1883	-	-	+	-
Z1884	+	+	-	-
Z1885	-	-	+	-
Z1886	-	-	+	-
Z1887	-	-	+	-
Z1888	-	-	+	-
Z1889	-	-	+	-
Z1890	-	-	+	-
Z1891	-	-	+	-
Z1892	-	-	+	-
Z1893	-	-	+	-
Z1894	-	-	+	-
Z1895	+	-	-	-
Z1896	-	-	+	-
Z1897	-	-	+	-
Z1898	+	-	-	-
Z1899	-	-	+	-
Z1900	-	-	+	-
Z1901	-	-	+	-
Z1902	+	-	-	-
Z1903	-	-	+	-
Z1904	-	-	+	-
Z1905	-	-	+	-
Z1906	-	-	+	-
Z1907	-	-	+	-
Z1908	-	-	+	-
Z1909	-	-	+	-
Z1910	-	-	+	-
Z1911	-	-	+	-
Z1912	-	-	+	-
Z1913	+	+	-	-
Z1914	-	-	+	-
Z1915	+	-	-	-
Z1916	-	-	+	-
Z1917	-	-	+	-
Z1918	+	-	-	-
Z1919	-	-	+	-
Z1920	+	+	-	-
Z1921	-	-	+	-
Z1922	-	-	+	-
Z1923	-	-	+	-
Z1924	-	-	+	-
Z1925	-	-	+	-
Z1926	-	-	+	-
Z1927	-	-	+	-
Z1928	-	-	+	-
Z1929	+	-	-	-
Z1930	-	-	+	-
Z1931	-	-	+	-
Z1932	-	-	+	-
Z1933	-	-	+	-
Z1934	+	-	-	-
Z1935	-	-	+	-
Z1936	-	-	+	-
Z1937	-	-	+	-
Z1938	-	-	+	-
Z1939	-	-	+	-
Z1940	-	-	+	-
Z1941	-	-	+	-
Z1942	-	-	+	-
Z1943	+	-	-	-
Z1944	-	-	+	-
Z1945	-	-	+	-
Z1946	-	-	+	-
Z1947	-	-	+	-
Z1948	-	-	+	-
Z1949	-	-	+	-
Z1950	-	-	+	-
Z1951	-	-	+	-
Z1952	-	-	+	-
Z1953	-	-	+	-
Z1954	-	-	+	-
Z1955	-	-	+	-
Z1956	-	-	+	-
Z1957	-	-	+	-
Z1958	-	-	+	-
Z1959	-	-	+	-
Z1960	-	-	+	-
Z1961	+	-	-	-
Z1962	-	-	+	-
Z1963	-	-	+	-
Z1964	-	-	+	-
Z1965	+	-	-	-
Z1966	+	-	-	-
Z1967	-	-	+	-
Z1968	-	-	+	-
Z1969	-	-	+	-
Z1970	-	-	+	-
Z1971	-	-	+	-
Z1972	-	-	+	-
Z1973	-	-	+	-
Z1974	-	-	+	-
Z1975	-	-	+	-
Z1976	-	-	+	-
Z1977	-	-	+	-
Z1978	-	-	+	-
Z1979	+	+	-	-
Z1980	-	-	+	-
Z1981	-	-	+	-
Z1982	-	-	+	-
Z1983	-	-	+	-
Z1984	-	-	+	-
Z1985	-	-	+	-
Z1986	-	-	+	-
Z1987	-	-	+	-
Z1988	-	-	+	-
Z1989	-	-	+	-
Z1990	-	-	+	-
Z1991	-	-	+	-
Z1992	-	-	+	-
Z1993	-	-	+	-
Z1994	-	-	+	-
Z1995	-	-	+	-
Z1996	-	-	+	-
Z1997	-	-	+	-
Z1998	+	-	-	-
Z1999	-	-	+	-
[truncated: 638 more rows]

## Sheet: Qst - Fst and climate
ZID	Population	Sex	Age	BMI	Height_cm	Melanin index	Nares.width_mm	Alar.base.width_mm	Nasal.height_mm	Nasal.ridge.length_mm	Nasal.tip.protrusion_mm	Nostril.area_mm2	External.surface.area_mm2	Ancestry_C1	Ancestry_C2	Ancestry_C3	Ancestry_C4	Ancestry_C5	Ancestry_C6	Mother_uvb	Father_uvb	Average_uvb	Mother_absolute.humidity	Father_absolute.humidity	Average_absolute.humidity	Mother_temperature	Father_temperature	Average_temperature	Mother_relative.humidity	Father_relative.humidity	Average_relative.humidity
Z0340	S. Asian	Male	22	34.8944	185.6		37.3147	38.5789	50.7334	46.6974	15.1988	51.2763	1641.52	0.000681	0.924793	0.017615	0.050159	0.006741	1e-05
Z0343	E. Asian	Female	19	20.2052	153.75	31.3222	30.2751	33.2732	44.6522	39.1683	12.267	36.7843	1057.81	1e-05	1e-05	1e-05	0.990625	0.006797	0.002548
Z0347	S. Asian	Male	41	22.5667	173	31.3726	35.9827	37.6075	50.3581	47.2079	15.9951	54.6012	1626.16	0.005673	0.835135	0.051185	0.075097	0.019719	0.01319
Z0349	W. African	Female	19	20.875	163.35	62.6948	33.669	37.6494	45.4721	39.3876	13.3876	46.0204	1227.89	0.99995	1e-05	1e-05	1e-05	1e-05	1e-05
Z0354	E. Asian	Female	20	23.6686	159.05	29.748	34.1035	37.1057	50.2532	45.5323	13.0624	42.5307	1305.38	1e-05	0.002072	1e-05	0.993994	1e-05	0.003904
Z0356	E. Asian	Male	18	18.3688	158.55	29.5856	35.031	36.7808	50.0706	45.5977	13.3614	48.5831	1403.33	1e-05	1e-05	1e-05	0.99995	1e-05	1e-05
Z0361	E. Asian	Female	20	24.3333	157.1	35.0965	36.1215	38.4002	46.6496	41.3585	15.3044	48.3798	1306.98	1e-05	0.01891	1e-05	0.98105	1e-05	1e-05
Z0363	E. Asian	Female	22	16.5213	161.5	31.0323	34.9111	37.3695	48.6038	44.1341	15.1911	46.7983	1376.84	1e-05	1e-05	1.6e-05	0.993516	0.006438	1e-05
Z0364	E. Asian	Female	22	17.4141	150.45	29.7494	34.2387	36.1418	50.8034	45.6566	13.38	45.4809	1372.45	1e-05	1e-05	1e-05	0.99995	1e-05	1e-05
Z0366	E. Asian	Male	22	26.3022	181.3	30.7508	40.0542	44.4435	52.2629	45.3025	13.9489	50.2907	1456.87	1e-05	1e-05	1e-05	0.99092	0.005645	0.003405
Z0368	E. Asian	Female	21	20.7117	159.25	33.8459	29.7496	31.5599	48.5819	43.9398	16.0962	43.1596	1379.47	1e-05	1e-05	1e-05	0.994599	0.005361	1e-05
Z0370	S. Asian	Male	18	23.0426	171.95	54.1251	36.9249	36.707	49.86	47.1699	17.3092	59.4207	1752.43	0.016658	0.854483	0.02516	0.077466	0.01454	0.011694
Z0371	E. Asian	Female	19	21.8773	155.15	28.2565	34.0096	37.0715	46.0039	39.6838	13.4875	42.6662	1209.44	1e-05	0.00741	1e-05	0.99255	1e-05	1e-05
Z0376	E. Asian	Female	26	19.9844	166.95	24.6586	33.408	36.2195	51.3555	45.8898	14.9345	45.923	1381.29	1e-05	1e-05	1e-05	0.99995	1e-05	1e-05
Z0390	E. Asian	Male	22	22.6191	171.05	28.8461	36.421	38.7751	49.8001	42.214	15.1924	51.8361	1477.47	1e-05	1e-05	1e-05	0.999942	1.8e-05	1e-05
Z0394	E. Asian	Female	26	23.7968	151.05	31.269	35.2532	36.9589	48.0525	41.7483	14.2359	48.6186	1367.62	1e-05	0.014379	1e-05	0.974711	0.01088	1e-05
Z0398	E. Asian	Female	25	18.9295	162.5	31.8068	32.0586	35.6667	48.8358	42.5865	13.6698	49.6212	1243.29	0.001175	1e-05	1e-05	0.998785	1e-05	1e-05
Z0400	S. Asian	Male	28	19.6362	181.8	39.95	39.4928	39.6251	57.8432	52.343	17.2834	70.3163	1922.97	0.00871	0.755121	0.14017	0.064735	0.026734	0.00453
Z0403	S. Asian	Female	18	24.8168	164.8	42.4167	34.8571	36.72	49.088	43.9663	13.9011	46.5319	1342.3	0.018774	0.843524	0.006359	0.106994	0.022235	0.002114	4931.56	5058.98	4995.27	16.8822	17.1711	17.0266	27.283	27.8987	27.5909	0.645444	0.634585	0.640014
Z0407	E. Asian	Male	21	21.5254	172.7	32.2667	38.3909	39.9259	53.591	47.7624	16.6864	64.5404	1649.11	1e-05	1e-05	1e-05	0.99995	1e-05	1e-05
Z0424	E. Asian	Female	20	24.1935	155.1	33	32.3971	36.9509	51.7216	45.1698	13.91	37.688	1240.86	1e-05	1e-05	1e-05	0.99995	1e-05	1e-05
Z0435	W. African	Female	18	27.8779	159.7	53.3667	40.8991	39.865	52.1391	46.2181	15.5765	58.2006	1723.87	0.884733	0.015839	0.083395	0.00466	0.008831	0.002542
Z0437	W. African	Female	21	26.079	165	57.1833	41.2348	43.1416	46.5908	41.0804	13.5543	48.581	1389.42	0.933167	1e-05	0.05823	1e-05	0.003112	0.005471
Z0439	E. Asian	Female	19	22.1079	158.3	35.2333	35.5589	36.9717	47.4317	42.11	13.8031	44.6848	1288.41	1e-05	1e-05	1e-05	0.99995	1e-05	1e-05
Z0445	S. Asian	Male	19	24.6989	161.6	40.0833	38.9217	38.2645	48.3081	44.4351	17.1977	63.084	1771.29	0.007757	0.914822	0.01818	0.040963	0.012999	0.005279
Z0457	E. Asian	Female	22	24.9772	168.6	38.4333	33.382	37.8702	51.4567	43.8012	13.3571	42.0878	1263.98	1e-05	1e-05	1e-05	0.99995	1e-05	1e-05
Z0487	S. Asian	Female	19	22.699	170	43.1	33.7198	35.3142	47.451	41.7121	15.7824	50.4966	1352.79	0.01466	0.717734	0.159514	0.046466	0.026103	0.035522	4961.58	4961.58	4961.58	20.9107	20.9107	20.9107	28.3973	28.3973	28.3973	0.751929	0.751929	0.751929
Z0501	S. Asian	Male	19	24.6757	162.8	39.5833	36.6526	36.0025	52.1631	47.6837	16.155	57.5914	1701.19	1e-05	0.84966	0.056759	0.06609	0.022952	0.004528
Z0529	W. African	Male	22	22.9287	173.6	66.4	43.6526	42.0522	52.0051	48.2625	16.4128	73.7526	1800	0.931154	1e-05	0.066599	0.0003	0.001926	1e-05
Z0530	W. African	Male	23	34.1224	178.4	69.7833	44.7058	44.0478	50.4565	45.6	16.2044	76.5067	1762.01	0.999737	1e-05	0.000223	1e-05	1e-05	1e-05
Z0532	W. African	Female	24	23.4882	162.6	63.7833	41.9996	43.6267	44.1375	39.9169	13.5478	48.7479	1314.27	0.898198	1e-05	0.087779	0.00938	1e-05	0.004623
Z0538	W. African	Female	21	22.8428	179.5	63.6167	37.7648	37.5153	51.6609	47.5121	16.5233	63.0169	1659.39	0.983531	1e-05	0.016429	1e-05	1e-05	1e-05	5678.32	5603.48	5640.9	14.5778	9.41347	11.9956	25.8171	28.7667	27.2919	0.604648	0.331729	0.468188
Z0546	W. African	Female	19	19.907	164.7	50.7833	37.8127	39.3886	48.8006	43.3042	13.1219	47.6682	1335.86	0.992126	1e-05	1e-05	1e-05	0.001596	0.006248	5258.3	5258.3	5258.3	11.8488	11.8488	11.8488	21.0617	21.0617	21.0617	0.644327	0.644327	0.644327
Z0573	W. African	Female	21	25.8477	157.6	56.6	42.7665	42.9315	50.7582	45.4151	14.0735	56.3324	1558.36	0.99926	0.0007	1e-05	1e-05	1e-05	1e-05
Z0608	E. Asian	Female	19	19.0999	172.6	33.0167	30.4726	32.5677	51.5458	45.0448	16.8252	49.0545	1357.78	1e-05	1e-05	1e-05	0.993431	0.006529	1e-05	2472.4	2472.4	2472.4	8.71134	8.71134	8.71134	10.7141	10.7141	10.7141	0.886064	0.886064	0.886064
Z0609	E. Asian	Female	37	26.2657	163.6	37.1333	32.1054	34.8651	53.004	47.7316	16.5604	49.7919	1527.29	1e-05	1e-05	0.010045	0.975643	0.012434	0.001857	2425.65	2425.65	2425.65	6.92356	6.92356	6.92356	10.0702	10.0702	10.0702	0.733501	0.733501	0.733501
Z0629	W. African	Female	21	20.6545	165.1	42.9333	40.0749	40.8317	50.8919	45.272	14.2543	62.5693	1601.03	0.99995	1e-05	1e-05	1e-05	1e-05	1e-05	5358.65	5182.84	5270.74	20.423	20.8739	20.6485	26.8936	26.5794	26.7365	0.797828	0.829783	0.813806
Z0633	W. African	Female	21	31.436	165.4	59.8167	44.1685	44.0741	55.8304	48.7782	16.0659	85.4236	1763.87	0.99995	1e-05	1e-05	1e-05	1e-05	1e-05	5802.98	5697.67	5750.32	20.7646	19.2063	19.9855	26.5592	26.5609	26.5601	0.826368	0.764276	0.795322
Z0648	E. Asian	Female	19	17.3471	163.9	39.7	34.4527	36.172	47.9093	41.8338	13.4116	39.6255	1220.78	1e-05	1e-05	0.003815	0.982843	0.010464	0.002858	2906.55	2906.55	2906.55	11.4547	11.4547	11.4547	15.3256	15.3256	15.3256	0.875693	0.875693	0.875693
Z0652	E. Asian	Male	40	19.723	167.9	35.0667	37.3767	38.0989	49.751	44.6232	15.5579	58.8091	1458.9	1e-05	0.006716	1e-05	0.992313	0.000942	1e-05
Z0668	W. African	Female	21	21.6219	159.2	64.6333	40.7759	39.7492	47.5523	42.6227	14.7117	58.4932	1435.56	0.922323	0.014052	0.053742	0.009863	1e-05	1e-05
Z0669	E. Asian	Female	18	19.6357	157	33.7833	33.4097	36.0361	48.0486	42.2712	12.2734	39.2006	1182.16	1e-05	0.006382	1e-05	0.993578	1e-05	1e-05	3657.22	3883.13	3770.18	13.9839	15.7773	14.8806	17.8976	21.1686	19.5331	0.91584	0.852649	0.884245
Z0670	E. Asian	Female	22	21.2553	170.1	35.9167	38.2254	40.9127	49.7167	44.9088	15.9166	50.7958	1457.19	1e-05	0.010076	1e-05	0.989884	1e-05	1e-05	2956.28	2956.28	2956.28	11.5396	11.5396	11.5396	15.5209	15.5209	15.5209	0.871792	0.871792	0.871792
Z0679	E. Asian	Male	23	29.7571	165.9	35.6167	40.7179	41.7044	52.6946	46.4816	17.2376	64.2699	1720.73	0.001959	0.03099	1e-05	0.967021	1e-05	1e-05
Z0703	W. African	Female	19	30.7317	158.7	40.4	41.7088	42.3957	50.5862	44.1433	15.2686	65.5475	1557.78	0.922621	4.3e-05	0.07191	0.003266	0.00215	1e-05
Z0704	S. Asian	Male	21	20.2902	171.1	38.4667	38.0391	36.1564	53.4604	48.6436	15.5173	57.9288	1711.73	0.010064	0.760992	0.091762	0.081686	0.022552	0.032944
Z0721	E. Asian	Female	30	23.3998	163.3	32.4	34.0496	35.6774	49.1177	43.8236	14.3483	51.3452	1318.56	1e-05	0.026191	1e-05	0.973615	0.000164	1e-05	4928.58	4928.58	4928.58	15.9119	15.9119	15.9119	22.2303	22.2303	22.2303	0.808794	0.808794	0.808794
Z0787	E. Asian	Female	21	22.8684	157.6	36.1	31.4241	32.7708	48.4551	43.951	14.9206	41.648	1308.1	1e-05	1e-05	1e-05	0.996724	0.003236	1e-05	2472.4	2472.4	2472.4	8.71134	8.71134	8.71134	10.7141	10.7141	10.7141	0.886064	0.886064	0.886064
Z0808	S. Asian	Male	28	24.2925	171.2	32.75	35.535	35.5277	51.8561	47.9783	16.7571	60.2777	1726	0.00667	0.776031	0.101594	0.065685	0.022717	0.027303
Z0839	E. Asian	Male	19	17.6653	175	28.2	37.8907	38.7367	51.1676	45.3924	14.7016	54.0276	1538.28	1e-05	0.007721	1e-05	0.992239	1e-05	1e-05
Z0842	E. Asian	Female	32	19.0929	160.2	30.1167	33.0754	34.6497	44.6283	39.7326	13.7861	40.2394	1177.55	1e-05	1e-05	1e-05	0.99995	1e-05	1e-05	3657.22	3883.13	3770.18	13.9839	15.7773	14.8806	17.8976	21.1686	19.5331	0.91584	0.852649	0.884245
Z0845	E. Asian	Female	25	19.8327	161.3	30.8167	36.0026	36.9362	52.4733	47.8258	15.527	50.8083	1509.97	1e-05	1e-05	1e-05	0.99995	1e-05	1e-05	3149.93	3149.93	3149.93	12.3544	12.3544	12.3544	16.2825	16.2825	16.2825	0.891323	0.891323	0.891323
Z0856	E. Asian	Male	32	24.4061	171.4	32.7333	42.5486	43.2271	53.3442	48.9926	16.6192	66.9205	1696.15	1e-05	1e-05	1e-05	0.997121	0.002839	1e-05
Z0860	E. Asian	Female	22	23.3269	164.6	33.6833	31.6815	33.6057	50.0209	43.5686	15.4898	45.8852	1314.58	1e-05	1e-05	1e-05	0.996773	0.003187	1e-05	2472.4	2668.82	2570.61	8.71134	8.56606	8.6387	10.7141	11.5157	11.1149	0.886064	0.828454	0.857259
Z0884	S. Asian	Female	21	21.5287	162	38.55	33.18	35.7917	46.6354	42.9765	17.0975	48.9267	1430.46	0.008696	0.785729	0.117329	0.057093	0.023683	0.00747	4949.3	4859.51	4904.41	16.1089	15.8508	15.9799	26.6683	26.7525	26.7104	0.637213	0.624079	0.630646
Z0885	E. Asian	Female	21	23.0638	146.5	36.75	41.1116	41.0913	45.8244	41.4193	13.5495	48.7031	1298.82	1e-05	0.003547	1e-05	0.996413	1e-05	1e-05
Z0887	E. Asian	Female	23	21.1235	157.2	32.25	35.8167	38.1322	48.1519	43.2235	13.9476	41.366	1286.41	1e-05	0.005461	1e-05	0.994499	1e-05	1e-05	3786.07	3786.07	3786.07	16.3705	16.3705	16.3705	21.7396	21.7396	21.7396	0.855966	0.855966	0.855966
Z0888	E. Asian	Female	21	21.8409	154.3	34.4	34.1459	37.4	45.7849	39.6296	12.3087	34.9053	1104.88	1e-05	0.005753	1e-05	0.994207	1e-05	1e-05	4928.58	4928.58	4928.58	15.9119	15.9119	15.9119	22.2303	22.2303	22.2303	0.808794	0.808794	0.808794
Z0894	E. Asian	Male	21	22.1657	164.8	31.8167	35.5989	35.6622	51.8846	48.1139	17.9286	63.7377	1697.47	1e-05	1e-05	1e-05	0.996645	0.003315	1e-05
Z0895	S. Asian	Female	21	18.7252	161.6	46.05	34.2413	33.7181	46.7273	40.6881	16.6811	59.6355	1515.92	0.00903	0.822457	0.053038	0.076243	0.013183	0.026049	4866.5	4866.5	4866.5	18.3734	18.3734	18.3734	27.3096	27.3096	27.3096	0.701426	0.701426	0.701426
Z0900	E. Asian	Female	21	24.8776	171.3	32.1333	37.5402	40.4099	49.6471	43.4362	16.2223	53.2525	1425.6	1e-05	1e-05	0.008372	0.990534	1e-05	0.001065	2425.65	2406.37	2416.01	6.92356	7.86624	7.3949	10.0702	10.1583	10.1143	0.733501	0.828728	0.781114
Z0902	S. Asian	Male	21	23.8796	173.4	35.5333	36.0177	36.9402	49.8091	44.2606	14.7165	49.9971	1543.1	0.010634	0.6252	0.249797	0.014011	0.042806	0.057553
Z0904	S. Asian	Male	18	23.0541	176.6	46.6333	37.0102	38.296	49.16	44.9759	18.698	64.0326	1714.04	0.008804	0.770133	0.100453	0.063239	0.032352	0.025019
Z0907	S. Asian	Female	19	18.1092	150.1	42.1333	34.5323	34.6299	46.1335	43.5239	15.9225	50.3925	1425.71	0.012888	0.76591	0.111553	0.062286	0.026149	0.021214	5449.46	5308.49	5378.98	20.0206	19.4955	19.7581	28.0918	28.3123	28.2021	0.732085	0.704312	0.718198
Z0909	E. Asian	Female	21	20.017	160.4	36.1667	33.514	35.8977	49.3435	43.0293	14.2111	44.8959	1273.86	1e-05	1e-05	1e-05	0.99995	1e-05	1e-05	3097.33	3097.33	3097.33	12.1736	12.1736	12.1736	15.9423	15.9423	15.9423	0.896509	0.896509	0.896509
Z0910	S. Asian	Male	18	23.0546	173	46.9167	42.2437	39.8124	51.3771	48.1786	17.3314	67.8838	1802.92	0.009647	0.791338	0.082015	0.058666	0.03478	0.023554
Z0913	S. Asian	Female	19	26.5063	142.6	35.4833	33.7947	34.6618	46.72	42.5381	15.0269	46.294	1385.02	0.001839	0.795693	0.109037	0.053658	0.017119	0.022653	4816.58	3727.46	4272.02	12.5391	12.5626	12.5509	26.7901	21.5247	24.1574	0.492661	0.665064	0.578862
Z0915	E. Asian	Male	21	22.6229	173.5	29.55	37.1913	37.6102	49.8833	44.8444	15.5874	49.2658	1530.76	1e-05	1e-05	1e-05	0.99995	1e-05	1e-05
Z0916	E. Asian	Female	20	23.1795	159	38.5333	34.7482	36.6428	48.4513	42.2945	14.0435	45.5269	1284.81	0.004627	0.041953	1e-05	0.95339	1e-05	1e-05	4851.25	4909.17	4880.21	19.8851	19.7933	19.8392	27.4641	26.9856	27.2248	0.752692	0.769299	0.760995
Z0918	E. Asian	Female	20	19.984	166.8	36.4167	32.4833	35.7351	51.6259	45.6052	15.031	44.8861	1358.97	1e-05	1e-05	1e-05	0.995822	0.004138	1e-05	2472.4	2472.4	2472.4	8.71134	8.71134	8.71134	10.7141	10.7141	10.7141	0.886064	0.886064	0.886064
Z0920	S. Asian	Male	18	23.5628	171	39.45	38.2533	38.9965	47.628	42.6801	14.3018	50.3504	1468.6	0.016404	0.841883	0.022066	0.105062	0.014574	1e-05
Z0925	E. Asian	Female	21	22.9855	161.7	35.5333	33.8528	35.0761	46.9367	42.1844	14.8795	43.9331	1295.77	1e-05	1e-05	1e-05	0.997873	0.002087	1e-05	3387.56	3657.22	3522.39	14.9503	13.9839	14.4671	19.6856	17.8976	18.7916	0.88096	0.91584	0.8984
Z0938	W. African	Female	20	56.9069	162.3	62.9667	39.4025	40.8457	47.6848	42.6027	14.5712	58.8972	1453.13	0.907939	0.009071	0.071415	0.002367	0.009197	1e-05
Z0944	E. Asian	Female	21	19.5848	170	36.8	36.0889	38.0047	52.5996	46.2506	15.9696	52.7478	1452.57	1e-05	1e-05	1e-05	0.99995	1e-05	1e-05	3871.29	3149.93	3510.61	13.0971	12.3544	12.7258	17.8928	16.2825	17.0876	0.858013	0.891323	0.874668
Z0954	W. African	Female	30	29.9343	182.5	62.1833	42.6685	43.1431	52.0658	46.538	14.4008	64.4578	1552.77	0.99995	1e-05	1e-05	1e-05	1e-05	1e-05	5577.86	5470.43	5524.14	18.5476	17.531	18.0393	26.2588	26.8409	26.5499	0.750575	0.686852	0.718713
Z0956	E. Asian	Male	21	22.5868	173	34.3833	37.5176	39.7817	48.7926	44.1128	15.5997	50.5033	1478.03	1e-05	1e-05	1e-05	0.99995	1e-05	1e-05
Z0959	S. Asian	Female	20	22.2317	159.7	38.3167	32.8044	33.9292	50.2661	47.426	17.9983	51.1733	1625.28	0.016328	0.606754	0.268382	0.041411	0.02453	0.042596	3876.19	3820.63	3848.41	13.037	13.037	13.037	23.842	23.842	23.842	0.604372	0.604372	0.604372
Z0961	E. Asian	Male	18	24.5776	165.6	36.2333	37.907	39.403	52.3204	47.1674	16.026	54.5731	1629.57	1e-05	1e-05	1e-05	0.99995	1e-05	1e-05
Z0984	E. Asian	Female	19	20.5121	149.1		35.4985	38.8644	46.5378	40.251	14.2934	37.6771	1227.72	1e-05	0.008499	1e-05	0.991461	1e-05	1e-05
Z0986	W. African	Female	19	41.3205	166.1	65.0333	43.4921	42.4654	49.8043	43.5487	14.5937	63.8845	1572.21	0.898569	1e-05	0.098265	0.003136	1e-05	1e-05
Z0990	W. African	Female	19	21.5744	172.1	57.6167	38.1398	39.4686	46.1274	40.1226	14.7231	53.6659	1318.04	0.935629	1e-05	0.05491	0.002363	0.005587	0.001502
Z0993	E. Asian	Male	18	19.2786	172.1	36.1167	37.9917	38.6817	48.6875	44.5578	15.875	55.3613	1482.21	1e-05	1e-05	1e-05	0.99995	1e-05	1e-05
Z0999	S. Asian	Male	18	30.855	172.3	35.9333	35.2044	36.2386	52.4743	46.8822	17.1204	62.4976	1709.57	1e-05	0.646231	0.225018	0.040189	0.030423	0.05813
Z1002	E. Asian	Female	19	21.443	160.3	34.4833	33.5349	34.959	49.8518	45.9997	14.0354	41.5866	1316.37	1e-05	1e-05	1e-05	0.989715	0.010245	1e-05
Z1018	E. Asian	Male	19	24.6031	186.2	30.3	40.8978	41.2025	51.6598	47.1359	16.4461	66.6709	1685.8	1.3e-05	0.013192	1e-05	0.978983	0.007792	1e-05
Z1028	S. Asian	Male	18	26.6015	166.9	43.25	36.1582	34.7358	52.598	47.4419	15.0561	56.5685	1682.48	1e-05	0.905138	0.005894	0.056889	0.007267	0.024803
Z1036	S. Asian	Male	19	17.4426	168.8	35.5167	34.5544	35.0288	52.1005	45.5726	14.9032	52.3034	1584.46	0.023578	0.792615	0.103111	0.049225	0.015296	0.016175
Z1042	E. Asian	Male	21	23.0253	181.2	35.6167	41.4777	43.2669	53.8242	47.8914	15.7703	65.0024	1748.03	1e-05	0.005994	1e-05	0.977689	0.016287	1e-05
Z1049	E. Asian	Female	21	21.8702	153.9	34.35	33.6869	36.3257	49.9523	44.0726	14.7452	42.2251	1332.41	1e-05	0.004677	0.001817	0.992728	0.000758	1e-05	2650.45	2650.45	2650.45	3.37649	3.37649	3.37649	4.94891	4.94891	4.94891	0.498476	0.498476	0.498476
Z1051	E. Asian	Female	21	21.9655	154.6	32.05	34.017	35.7556	48.5859	43.0842	15.4772	48.3428	1341.41	1e-05	1e-05	1e-05	0.99775	0.00221	1e-05	2661.9	2472.4	2567.15	7.55909	8.71134	8.13522	8.16543	10.7141	9.43978	0.904536	0.886064	0.8953
Z1060	E. Asian	Female	29	20.3711	160.02	29.8333	34.8102	38.6448	48.2829	42.5654	14.5101	45.7032	1323.88	1e-05	1e-05	1e-05	0.990561	0.009399	1e-05
Z1071	W. African	Female	18	20.1191	157.48	55.2667	34.7592	37.0065	43.9057	40.2323	14.4453	48.1828	1292.06	0.889598	0.01248	0.079325	0.006459	0.012128	1e-05
Z1094	E. Asian	Male	43	21.8556	175.26	32.5	38.7885	41.2272	50.6091	45.5015	13.7498	52.4252	1452.91	1e-05	1e-05	0.001453	0.998507	1e-05	1e-05
Z1102	S. Asian	Male	21	21.7703	170.18	33.6	32.1745	33.5438	48.4085	43.8131	14.7866	47.8194	1523.41	0.004102	0.669546	0.192556	0.044091	0.04558	0.044125
Z1105	S. Asian	Female	20	19.7984	158.75	34.0667	29.6979	30.8113	46.63	42.2718	15.173	41.9627	1352.06	0.012507	0.74593	0.129161	0.04731	0.026865	0.038226
Z1106	S. Asian	Female	19	20.7015	152.4	43.6	31.4296	32.5808	45.6416	42.4192	14.5248	44.8562	1326.56	0.013278	0.774421	0.079326	0.061434	0.028452	0.043088
Z1109	E. Asian	Female	21	21.1435	167	32.5667	33.4784	36.3438	50.1253	46.6233	15.9359	47.6154	1504.67	1e-05	1e-05	1e-05	0.997989	0.001971	1e-05
Z1110	E. Asian	Female	20	20.7401	162.001	30.9	33.6195	35.7212	50.0262	45.3276	15.1454	47.5593	1385.42	1e-05	1e-05	1e-05	0.996895	0.003065	1e-05
Z1111	S. Asian	Female	20	35.6052	160.02	29.8667	35.433	35.2949	45.1566	41.3796	15.3855	52.5005	1405.48	0.011359	0.632164	0.230234	0.032036	0.043849	0.050358
Z1113	E. Asian	Female	26	21.4665	167.64	31.9667	34.5087	37.2858	50.8116	46.8876	14.0849	41.5351	1350.29	1e-05	1e-05	1e-05	0.990391	0.009569	1e-05
Z1114	E. Asian	Female	28	19.2046	157.48	30.7667	35.7062	38.3118	48.1665	43.0124	14.8847	51.6375	1351.41	1e-05	1e-05	1e-05	0.99995	1e-05	1e-05
Z1115	S. Asian	Male	21	22.9574	177.8	39.9	40.1484	40.4381	55.0325	49.9463	16.1078	70.4653	1867.6	0.011421	0.805351	0.053968	0.083741	0.011948	0.03357
Z1124	S. Asian	Male	19	29.6493	172.72	34.3667	39.8654	39.8872	51.0746	45.4302	16.0803	57.7303	1719.36	0.023022	0.799008	0.076216	0.075824	0.018168	0.007762
Z1127	E. Asian	Female	19	19.8178	154	29.8667	31.9162	35.3097	46.9016	40.1492	12.1617	35.9297	1086.99	1e-05	1e-05	1e-05	0.992899	0.007061	1e-05
Z1132	E. Asian	Female	19	23.2404	154.94	28.0667	33.479	35.9561	52.0412	46.3968	16.2407	48.9794	1456.64	1e-05	1e-05	1e-05	0.991971	0.007989	1e-05
Z1139	E. Asian	Male	19	24.4797	172.72	33.3	41.2186	42.8668	49.1393	43.7968	13.1336	48.979	1468.86	1e-05	1e-05	1e-05	0.99995	1e-05	1e-05
Z1140	S. Asian	Male	25	19.7773	172.72	35.6333	38.2411	38.9869	52.0837	47.7752	15.4666	56.0481	1735.36	0.003854	0.843005	0.031458	0.06241	0.026784	0.032489
Z1146	S. Asian	Female	20	22.667	161.29	45.7333	33.5551	35.2872	48.5409	44.5931	13.8196	35.9102	1294.34	0.01058	0.804482	0.058652	0.086584	0.011724	0.027978
Z1147	S. Asian	Male	19	21.4388	172.72	35.2333	33.1372	34.5039	50.2297	47.2125	17.2431	53.9012	1672.97	0.01022	0.770937	0.101332	0.069044	0.023801	0.024666
Z1149	S. Asian	Male	26	24.4418	174	49.7667	40.1747	43.2201	44.3194	41.3634	16.0057	46.5669	1519.7	0.015565	0.855615	0.014174	0.084514	0.010758	0.019374
Z1150	E. Asian	Female	21	20.2376	164	28.8	35.4449	37.9797	47.6337	41.542	13.0472	39.5769	1279.11	1e-05	0.014573	0.005876	0.964091	0.014458	0.000993
Z1151	S. Asian	Male	22	24.9652	180.34	32.2333	38.6869	39.3731	53.6042	49.6287	16.542	64.2393	1825.86	0.004202	0.625586	0.227705	0.039461	0.034347	0.068699
Z1152	S. Asian	Male	25	24.4172	175.26	35.4	37.1543	36.7047	52.0543	47.9294	16.1818	52.4295	1783.61	0.014379	0.685028	0.169495	0.046373	0.044442	0.040282
Z1178	E. Asian	Male	26	25.802	180.34	29.3833	37.384	38.4169	55.5363	50.9717	17.185	65.1626	1800.84	1e-05	1e-05	1e-05	0.99995	1e-05	1e-05
Z1181	E. Asian	Female	37	22.9642	165.1	29.4667	32.8688	35.7434	48.2043	43.3612	13.0118	43.7792	1146.47	0.004783	0.04788	1e-05	0.947307	1e-05	1e-05
Z1195	E. Asian	Female	68	20.8998	147.32	28.2333	34.7037	35.248	44.7205	39.3635	13.4938	49.9084	1146.63	1e-05	1e-05	1e-05	0.99995	1e-05	1e-05
Z1203	S. Asian	Male	59	23.5648	167.64	28.1333	33.9107	36.6685	48.9168	43.8067	16.6992	63.4603	1612.33	0.01508	0.787588	0.092255	0.057334	0.024172	0.023572
Z1207	W. African	Male	62	35.3075	187.96	53.6	42.6354	45.4258	53.2123	47.0409	17.9735	79.4824	1843.76	0.937007	0.00833	0.046786	0.002308	0.005558	1e-05
Z1209	E. Asian	Female	23	20.1191	157.48	34.9833	34.3006	37.0746	46.9024	41.7057	14.5652	44.482	1262.73	1e-05	1e-05	1e-05	0.997599	0.002361	1e-05
Z1222	E. Asian	Female	34	18.2454	160.02	30.15	32.4169	34.5967	48.5073	43.5518	13.6585	47.0384	1292.58	1e-05	1e-05	1e-05	0.99995	1e-05	1e-05
Z1225	E. Asian	Male	50	23.6276	175.26	31.6167	40.5653	42.1586	49.3508	46.2876	16.7844	60.3017	1570.57	1e-05	1e-05	1e-05	0.992363	0.007597	1e-05
Z1244	E. Asian	Female	24	20.8009	165.1	30.4667	29.3114	31.3813	44.4865	40.6917	13.5681	34.3563	1147.27	1e-05	1e-05	1e-05	0.988559	0.011401	1e-05
Z1246	S. Asian	Male	55	24.366	175.26	31.85	41.2484	41.4057	54.7589	50.8285	18.1306	81.942	2030.14	0.004679	0.568972	0.29291	0.02151	0.041219	0.070709
Z1252	E. Asian	Male	20	23.7479	185.42	26.2667	37.1795	40.0184	53.3598	47.811	16.117	53.8103	1649.75	1e-05	0.001117	1e-05	0.974453	0.018336	0.006074
Z1263	E. Asian	Female	40	25.0593	170.18	30.5833	35.784	37.1626	47.8417	43.3337	15.2128	47.1628	1355.29	1e-05	1e-05	1e-05	0.999889	7.1e-05	1e-05
Z1270	S. Asian	Female	47	24.2104	167.64	33.0667	33.87	33.7554	50.0341	48.2431	18.2677	64.6907	1677.61	0.011875	0.6854	0.193509	0.026662	0.040663	0.041892
Z1271	E. Asian	Female	50	23.9139	160.02	31.2667	35.4688	37.0599	50.5502	44.5674	14.1924	47.5917	1392.52	1e-05	1e-05	1e-05	0.996784	1e-05	0.003176
Z1272	W. African	Female	42	25.0593	170.18	60.8167	38.4165	40.3732	49.7584	43.9975	13.2279	57.0921	1377.35	0.952816	1e-05	0.040645	1e-05	0.006509	1e-05
Z1273	S. Asian	Female	29	21.5823	157.48	33.9167	29.9831	31.5465	43.5989	41.1242	15.3798	45.864	1251.92	0.006641	0.621573	0.244954	0.040688	0.031502	0.054642
Z1282	S. Asian	Male	18	23.1222	177.165	37.3667	36.8059	35.9292	49.6971	46.5737	16.4364	56.9325	1738.93	0.006961	0.816188	0.053187	0.052024	0.039232	0.032408
Z1291	E. Asian	Female	38	18.8189	163	28.1667	34.8677	38.3615	51.1764	46.5668	14.8843	44.4838	1432.58	1e-05	1e-05	1e-05	0.997243	0.002717	1e-05
Z1294	E. Asian	Male	28	29.1801	162.56	32.5667	34.4491	37.1127	47.8296	40.8429	13.9718	43.6609	1319.62	0.002105	0.006824	0.002733	0.988318	1e-05	1e-05
Z1307	S. Asian	Female	42	18.6559	157.48	42	31.7609	32.1166	47.5826	45.2557	17.0706	51.0722	1534.26	0.007679	0.738886	0.129727	0.063518	0.038137	0.022053
Z1310	S. Asian	Male	52	26.8729	190.5	34.95	43.4532	45.8786	51.8264	49.5917	19.2693	87.6789	2026.16	0.010651	0.687266	0.181597	0.060162	0.028244	0.03208
Z1313	S. Asian	Female	28	32.0287	152.4	32.95	36.3177	38.1381	48.6413	46.651	15.6747	49.6294	1516.67	1e-05	0.852552	0.052693	0.067673	0.010261	0.016812
Z1314	S. Asian	Male	30	19.8593	175.26	33.9	33.4471	35.9612	48.5949	44.8114	15.5562	51.7777	1468.9	0.010651	0.788529	0.085914	0.069932	0.029388	0.015586
Z1320	E. Asian	Male	20	24.4121	182.88	26.8667	36.6077	38.7731	52.0461	46.1195	14.9767	51.7991	1489.07	1e-05	1e-05	1e-05	0.99995	1e-05	1e-05
Z1321	W. African	Female	32	50.9017	170.18	63.3167	38.5107	40.8727	51.8254	46.1078	15.2835	63.0481	1586.38	0.890304	1.1e-05	0.089302	0.01421	0.006163	1e-05
Z1323	E. Asian	Female	35	21.1127	162.56	33.55	34.3646	36.2746	49.235	43.2784	14.1319	51.7437	1330.34	1e-05	1e-05	1e-05	0.986523	0.013437	1e-05
Z1327	S. Asian	Male	18	24.2104	167.64	44.0667	37.2581	36.6944	49.1027	47.6878	17.1008	55.2568	1708.64	0.018653	0.781916	0.051743	0.114972	0.032706	1e-05
Z1348	S. Asian	Male	27	22.7416	175.26	44.0833	33.6385	34.5347	50.5005	45.938	16.6083	55.6422	1665.7	1e-05	0.64012	0.247344	0.015408	0.029673	0.067445
Z1359	E. Asian	Male	63	22.3757	161	27.9667	42.0206	42.3212	50.8702	45.5603	13.8461	54.3245	1556.57	1e-05	1e-05	1e-05	0.99995	1e-05	1e-05
Z1370	E. Asian	Male	22	25.6961	172.72	27.25	39.2167	40.9598	53.2787	47.3626	14.8841	56.5353	1556.59	1e-05	1e-05	1e-05	0.984739	0.015221	1e-05
Z1371	E. Asian	Female	31	18.7305	155	29.1	31.8786	33.0811	48.1485	43.8825	15.5028	45.0059	1361.28	1e-05	1e-05	1e-05	0.99995	1e-05	1e-05
Z1381	S. Asian	Female	25	23.9227	157	42.5667	33.543	34.6409	47.8784	44.4616	15.4268	45.9155	1409.57	0.013499	0.821645	0.022099	0.117111	0.010851	0.014796
Z1390	E. Asian	Female	25	20.1191	157.48	29.0833	35.9463	38.7433	46.8517	42.921	14.3029	44.286	1244.74	1e-05	0.009448	0.000914	0.960917	0.02502	0.003691
Z1395	E. Asian	Male	19	30.541	170.18	28.35	37.5997	37.6288	58.1756	50.3082	17.1726	64.5708	1848.94	1e-05	1e-05	1e-05	0.99995	1e-05	1e-05
Z1433	S. Asian	Female	18	18.9517	157.48	39.2667	30.0893	31.2721	42.2721	39.1435	14.8848	39.4598	1240.79	0.004766	0.835218	0.058652	0.065424	0.018487	0.017452
Z1514	S. Asian	Male	25	21.5102	177.8	33.9167	40.7301	39.8901	52.0183	48.5002	16.2342	67.1833	1946.88	0.008256	0.762006	0.123924	0.041185	0.027073	0.037556
Z1518	S. Asian	Female	76	23.3707	144.78	35.6833	34.7997	35.2704	47.2067	45.3961	15.6124	51.5508	1545.68	0.006225	0.926928	1e-05	0.043638	0.019623	0.003576
Z1561	E. Asian	Female	20	18.9005	148.59	27.85	36.2087	37.2735	46.8321	43.2969	14.3334	56.32	1333.4	0.004871	0.022009	0.00744	0.959681	0.005665	0.000335
Z1562	E. Asian	Male	64	23.0882	185.42	33.15	45.115	45.7756	56.3534	52.1232	16.4087	80.1266	1963.62	1e-05	1e-05	0.00036	0.9996	1e-05	1e-05
Z1619	S. Asian	Female	18	22.1426	162.56	49.5	31.9965	33.059	48.3118	44.1724	14.4933	48.0558	1391.42	0.011533	0.81163	0.051891	0.116389	0.008548	1e-05
Z1652	E. Asian	Male	30	21.9269	170.18	30.8167	37.7182	38.6524	52.5014	47.4542	16.5982	60.9496	1595.67	1e-05	1e-05	1e-05	0.991982	0.007978	1e-05
Z1658	E. Asian	Female	30	18.6559	157.48	33.4	34.6195	36.942	48.4954	43.7876	13.9088	40.4826	1283.39	1e-05	1.5e-05	1e-05	0.998033	0.001922	1e-05
Z1670	W. African	Female	20	62.1157	170.18	49.9667	41.6187	44.7672	52.8243	45.8742	13.9702	56.1506	1546.55	0.883258	0.004334	0.091354	1e-05	0.01675	0.004295
Z1680	E. Asian	Female	18	25.4568	161.29	32.2333	36.8291	38.6182	47.6581	43.7122	15.0328	52.6449	1404.74	1e-05	1e-05	0.003342	0.994448	1e-05	0.00218
Z1700	E. Asian	Male	31	26.6255	170.18	33.5833	39.3693	41.5442	55.4255	50.9145	18.2416	69.3674	1923.69	1e-05	1e-05	1e-05	0.990438	0.009522	1e-05
Z1704	E. Asian	Female	33	20.8009	165.1	30.9167	35.7231	38.1611	52.507	48.1336	14.0221	46.8843	1481.21	1e-05	1e-05	0.000307	0.977811	0.021851	1e-05
Z1723	E. Asian	Female	25	18.0179	168.9		31.5518	34.9353	48.9906	44.3904	14.3728	44.9237	1283.4	1e-05	1e-05	1e-05	0.990966	0.008994	1e-05	2715.7	2619.81	2667.76	8.94785	9.26736	9.1076	11.9836	11.2147	11.5991	0.840418	0.913371	0.876894
Z1731	E. Asian	Male	19	16.9065	166.2		37.9231	39.9618	50.7064	45.6937	15.1956	54.3107	1462.97	1e-05	0.000319	1e-05	0.99795	1e-05	0.001702
Z1732	E. Asian	Male	19	20.1302	172.5		39.3922	40.4348	54.6501	48.2716	15.9262	58.1851	1659.22	1e-05	0.000366	1e-05	0.998151	1e-05	0.001453
Z1734	W. African	Male	22	25.4424	176.1		46.7443	44.9949	53.1406	48.3509	15.5614	67.2474	1885.09	0.99995	1e-05	1e-05	1e-05	1e-05	1e-05
Z1739	S. Asian	Male	50	33.384	169.4		40.831	41.1909	49.3505	46.5014	18.2557	71.6646	1801.84	1e-05	0.724516	0.165593	0.028655	0.026305	0.054921
Z1740	S. Asian	Female	48	21.4503	169.6		31.4909	34.7017	50.0988	47.1693	18.4789	58.5529	1617.59	0.010306	0.727901	0.176296	0.03126	0.027479	0.026758	4859.51	NA	4859.51	15.8508	NA	15.8508	26.7525	NA	26.7525	0.624079	NA	0.624079
Z1742	S. Asian	Female	19	24.3386	155.3		33.8474	35.1401	47.9102	39.8682	16.1857	47.4385	1423.62	0.014628	0.701519	0.142168	0.07857	0.051062	0.012052	4758.81	4758.81	4758.81	16.13	16.13	16.13	26.0367	26.0367	26.0367	0.660876	0.660876	0.660876
Z1743	W. African	Female	19	27.1125	153.4		35.5786	38.5464	45.1218	39.9676	12.5066	37.9165	1190.12	0.996703	1e-05	1e-05	1e-05	0.003257	1e-05	5467.08	5467.08	5467.08	21.092	21.092	21.092	26.8117	26.8117	26.8117	0.827715	0.827715	0.827715
Z1744	E. Asian	Female	19	21.0916	155.5		35.3917	37.292	50.7621	46.4503	15.3564	47.4077	1434.22	1e-05	1e-05	1e-05	0.999949	1.1e-05	1e-05	2869.54	2733.42	2801.48	8.6824	8.28621	8.48431	13.1233	12.5095	12.8164	0.759715	0.753183	0.756449
Z1748	E. Asian	Male	21	23.0856	171.5		34.3344	36.3294	50.145	44.1274	14.6185	46.5188	1381.33	1e-05	1e-05	1e-05	0.992727	0.007233	1e-05
Z1753	S. Asian	Female	20	19.8373	156.2		32.335	34.3085	48.0278	45.0012	16.132	46.438	1409.11	0.009675	0.777007	0.072826	0.110727	0.018708	0.011057
Z1756	E. Asian	Male	19	22.9379	165.2		37.1632	38.7123	49.7543	44.6501	14.8043	49.0785	1383.59	1e-05	1e-05	0.008685	0.977519	0.013766	1e-05
Z1758	S. Asian	Male	20	21.9357	185.4		35.7424	34.6664	51.4805	45.9681	18.692	63.9953	1860.49	0.003388	0.825542	0.066303	0.042707	0.022195	0.039865
Z1796	E. Asian	Female	18	23.9077	171.6	32.3167	32.9474	35.0577	49.4033	42.3227	14.5539	41.9981	1302.09	1e-05	1e-05	1e-05	0.99995	1e-05	1e-05	3054.18	3054.18	3054.18	12.079	12.079	12.079	15.8826	15.8826	15.8826	0.892759	0.892759	0.892759
Z1797	E. Asian	Female	19	19.5535	161.5	31.9667	35.0094	37.0057	49.2802	43.143	14.2751	45.5088	1334.99	1e-05	1e-05	1e-05	0.99995	1e-05	1e-05	4133.04	3750.31	3941.67	14.6974	15.7773	15.2373	20.2329	21.1686	20.7008	0.838744	0.852649	0.845696
Z1806	E. Asian	Female	21	29.0426	159.3	39.2667	36.5728	38.1902	48.103	42.1285	13.8333	45.4463	1289.06	0.003383	0.035026	1e-05	0.957062	0.003569	0.000951	4901.54	4901.54	4901.54	16.1916	16.1916	16.1916	22.1371	22.1371	22.1371	0.827433	0.827433	0.827433
Z1807	S. Asian	Male	19	19.1878	181.2	35.7167	37.6225	36.6211	51.0721	47.3354	17.312	64.5566	1723.17	0.001939	0.678559	0.193577	0.040608	0.039187	0.04613
Z1816	E. Asian	Male	25	23.3763	179	36.45	37.7084	39.0296	56.4955	51.506	17.9419	67.487	1881.95	1e-05	0.007259	0.005721	0.985827	0.001173	1e-05
Z1819	E. Asian	Female	19	23.6239	149.5		33.2748	35.447	46.3534	40.8736	13.2224	43.6267	1246.17	0.002177	0.030741	1e-05	0.967052	1e-05	1e-05	4943.57	4943.57	4943.57	19.5925	19.5925	19.5925	27.4957	27.4957	27.4957	0.740323	0.740323	0.740323
Z1826	E. Asian	Female	20	23.0291	154.4		35.3441	37.2746	46.9789	41.1987	13.6141	42.8777	1228.62	1e-05	1e-05	1e-05	0.99196	0.008	1e-05	2622.61	2334.24	2478.43	9.11601	7.40909	8.26255	12.7802	8.86333	10.8218	0.814793	0.847712	0.831252
Z1827	S. Asian	Male	18	19.2064	176.6		39.4644	36.4943	51.395	47.9841	17.5946	76.957	1862.41	0.019579	0.753636	0.11285	0.068283	0.024525	0.021127
Z1836	W. African	Female	18	20.3209	141		33.5319	34.5436	45.7425	42.2061	13.6641	46.1932	1214.51	0.886502	0.017334	0.079806	0.00472	1e-05	0.011628
Z1863	S. Asian	Female	21	22.5274	163.2	38.9	34.2086	35.9317	47.785	43.4945	15.3234	50.1343	1419.33	0.013293	0.772256	0.097757	0.060194	0.02054	0.035961	5240.43	5217.1	5228.77	19.7752	18.3044	19.0398	27.0786	25.8714	26.475	0.764644	0.756915	0.76078
Z1868	E. Asian	Female	19	21.9589	162.1	32.8167	33.8577	36.4597	51.5026	46.7234	16.1016	48.7841	1411.73	1e-05	1e-05	1e-05	0.994895	0.005065	1e-05	2472.4	2472.4	2472.4	8.71134	8.71134	8.71134	10.7141	10.7141	10.7141	0.886064	0.886064	0.886064
Z1884	W. African	Female	20	30.8495	174	61.7667	42.3068	41.0195	52.7204	47.1175	16.6353	77.6305	1852.13	0.99995	1e-05	1e-05	1e-05	1e-05	1e-05	5470.51	5470.51	5470.51	12.7341	12.7341	12.7341	24.0028	24.0028	24.0028	0.584971	0.584971	0.584971
Z1895	E. Asian	Male	21	33.023	169.7		36.747	39.9969	55.1833	49.6527	15.4898	47.0622	1553.83	1e-05	0.013957	0.003065	0.973284	0.009674	1e-05
Z1898	S. Asian	Male	19	27.4997	171.2	40.95	33.2158	34.2415	51.1676	44.9401	18.8303	69.0616	1728.66	0.013531	0.626107	0.237676	0.03332	0.025714	0.063652
Z1902	W. African	Female	22	36.4076	164.4	73.3	41.0974	42.4136	51.492	47.4663	13.7133	53.1441	1532.45	0.948922	0.001834	0.044246	0.004977	1e-05	1e-05
Z1913	E. Asian	Female	22	21.4496	159.4		35.5453	36.779	50.905	47.0428	14.5859	47.962	1388.36	1e-05	1e-05	1e-05	0.991919	0.008041	1e-05	2811.58	2811.58	2811.58	9.45326	9.45326	9.45326	13.4378	13.4378	13.4378	0.811249	0.811249	0.811249
Z1915	S. Asian	Male	18	29.9429	175		37.7405	38.2364	47.3187	42.6271	15.5762	54.0902	1583.26	0.003225	0.806179	0.067766	0.054773	0.026758	0.041299
Z1918	W. African	Male	18	35.7844	168.5		48.8318	49.5439	46.803	40.0395	14.7227	75.2373	1682.79	0.886845	0.016259	0.079118	0.00127	1e-05	0.016499
Z1920	E. Asian	Female	19	19.5239	166		34.2652	35.8733	49.1641	42.9174	14.0406	43.051	1331.07	1e-05	1e-05	1e-05	0.99995	1e-05	1e-05	3386.18	3386.18	3386.18	13.6823	13.6823	13.6823	17.7414	17.7414	17.7414	0.904465	0.904465	0.904465
Z1929	E. Asian	Male	20	19.9747	184.1		38.6174	38.4983	54.2159	49.4594	17.3751	60.2494	1720.21	1e-05	1e-05	1e-05	0.992144	0.007816	1e-05
Z1934	W. African	Male	21	25.0057	179.2		40.2289	40.627	49.9436	44.1265	13.7226	43.7024	1508.41	0.958514	0.012563	0.025536	1e-05	0.003366	1e-05
Z1943	E. Asian	Male	19	20.1771	166	31.3667	38.057	37.7831	51.8075	46.6496	15.048	54.5493	1569.01	1e-05	1e-05	1e-05	0.997397	0.002563	1e-05
Z1961	S. Asian	Male	28	28.3729	178.3		36.021	37.7562	48.7178	42.4837	16.6957	60.7495	1617.72	0.019086	0.736306	0.105488	0.098232	0.01661	0.02428
Z1965	S. Asian	Male	18	20.9974	166.2		38.2308	36.5935	48.2937	44.7665	14.7384	56.5683	1541.37	0.01707	0.764499	0.083322	0.104978	0.021913	0.00822
Z1966	W. African	Female	19	34.7378	157.8	44.0333	37.7906	39.2415	44.531	38.799	14.0868	57.4622	1286.94	0.919242	0.010094	0.05363	0.002184	0.011825	0.003023
Z1979	E. Asian	Female	20	17.6837	166.8		38.3473	39.1481	50.3163	44.9981	14.752	50.0196	1451.32	1e-05	1e-05	1e-05	0.997437	0.001389	0.001144	2984.12	2984.12	2984.12	11.7791	11.7791	11.7791	16.1874	16.1874	16.1874	0.854707	0.854707	0.854707
Z1998	S. Asian	Male	27	27.2599	161.5	38.2833	39.6752	40.0897	51.9436	47.0872	17.1646	68.9827	1797.9	0.017535	0.727938	0.07594	0.142478	0.024432	0.011676
Z2004	S. Asian	Male	21	27.3724	179.2	49.05	38.099	38.2691	49.9056	45.0331	16.0866	58.9908	1681.16	0.012332	0.830058	0.038169	0.059473	0.025431	0.034537
Z2012	E. Asian	Male	18	21.1447	172.2		39.7912	39.1061	52.4506	48.5219	17.6638	63.7184	1814.13	1e-05	0.024326	1e-05	0.975634	1e-05	1e-05
Z2017	E. Asian	Male	19	19.4099	179.3	28.3333	41.1849	43.4077	57.2594	51.7007	14.4629	56.34	1642.93	1e-05	1e-05	1e-05	0.99995	1e-05	1e-05
Z2019	W. African	Male	21	21.0748	177.1	59.65	44.6273	45.5382	51.5472	47.5266	15.246	67.8608	1722.47	0.960419	0.007242	0.028079	1e-05	0.004239	1e-05
Z2044	E. Asian	Male	19	21.6093	167.6	28.7667	37.7907	39.0602	51.4554	46.728	14.4597	53.5347	1473.68	1e-05	1e-05	1e-05	0.99995	1e-05	1e-05
Z2045	S. Asian	Female	21	22.7147	170.2	44.3667	34.5023	34.5917	51.9142	48.5875	17.4326	62.4081	1709.39	0.013287	0.853477	1e-05	0.095582	0.021499	0.016146	5400.85	5512.88	5456.86	17.0986	20.469	18.7838	26.6883	28.6344	27.6614	0.675609	0.726556	0.701082
Z2048	E. Asian	Female	22	17.885	159.5		36.0326	38.5701	48.5817	44.2826	15.0182	48.3473	1376.93	1e-05	0.01346	1e-05	0.985548	1.4e-05	0.000958	3778.38	3868.73	3823.56	15.6972	16.5202	16.1087	21.6688	22.1255	21.8971	0.824121	0.844788	0.834455
Z2050	W. African	Female	21	25.2214	166	75.95	37.6101	40.0373	50.3732	45.7509	14.9088	49.6088	1475.72	0.968443	1e-05	0.027508	0.004019	1e-05	1e-05
Z2053	E. Asian	Male	21	23.0481	176.5		41.2793	42.518	54.4928	48.504	17.9114	68.491	1801.32	1e-05	1e-05	1e-05	0.99995	1e-05	1e-05
Z2054	E. Asian	Male	20	17.4735	179.5		39.5534	40.8642	50.0622	46.1789	15.2279	54.4243	1563.69	1e-05	1e-05	1e-05	0.976596	0.023364	1e-05
Z2058	E. Asian	Female	20	20.6297	151.1	31.35	35.6853	37.5127	48.1495	42.3893	13.7284	48.3666	1269.88	1e-05	1e-05	1e-05	0.99995	1e-05	1e-05	3097.33	3097.33	3097.33	12.1736	12.1736	12.1736	15.9423	15.9423	15.9423	0.896509	0.896509	0.896509
Z2060	E. Asian	Female	22	21.6263	170		34.4543	36.5513	47.7019	41.399	15.4022	44.8108	1338.21	1e-05	1e-05	1e-05	0.970847	0.029113	1e-05	2646.58	2907.96	2777.27	9.1577	10.0754	9.61656	12.9067	14.6704	13.7886	0.812123	0.801624	0.806873
Z2067	S. Asian	Female	21	19.8953	153.7	42.7167	30.7107	31.7301	44.1826	40.7098	15.9285	48.1416	1272.96	0.009677	0.813871	0.066078	0.056989	0.026902	0.026484	4780.48	4866.5	4823.49	12.9942	18.3734	15.6838	27.2447	27.3096	27.2772	0.49785	0.701426	0.599638
Z2091	W. African	Male	21	24.6042	184	43.0833	46.9332	46.8391	49.2526	45.8872	17.2598	72.2413	1800.87	0.949974	0.00502	0.039311	0.005674	1e-05	1e-05
Z2092	E. Asian	Female	20	22.5122	162.3	34.9	38.9946	40.7852	48.3849	41.8918	13.9846	47.4388	1347.24	0.000214	0.01306	1e-05	0.986696	1e-05	1e-05
Z2097	S. Asian	Female	22	21.6974	155.7	38.4833	32.6066	33.6421	44.9886	41.1987	14.4523	42.587	1310.08	0.001698	0.855202	0.030225	0.051995	0.030905	0.029974	4617	4617	4617	10.955	10.955	10.955	26.9422	26.9422	26.9422	0.426807	0.426807	0.426807
Z2098	S. Asian	Female	18	25.8062	154.5	42.0333	30.9016	32.9419	46.2208	41.2151	14.7562	37.2228	1299.53	0.010426	0.661971	0.181829	0.090049	0.042565	0.013161	5982.74	5982.74	5982.74	6.97912	6.97912	6.97912	8.88196	8.88196	8.88196	0.797564	0.797564	0.797564
Z2099	E. Asian	Female	20	21.3811	155.5	31.75	34.8805	38.0014	45.7676	39.8541	12.4161	36.3118	1096.2	1e-05	1e-05	1e-05	0.999286	0.000674	1e-05	2661.9	2661.9	2661.9	7.55909	7.55909	7.55909	8.16543	8.16543	8.16543	0.904536	0.904536	0.904536
Z2101	S. Asian	Female	27	25.8322	151		37.2782	38.2027	49.0849	43.6544	15.5774	51.0449	1506.5	0.006111	0.624179	0.239817	0.036496	0.041436	0.05196	4161.04	NA	4161.04	12.4262	NA	12.4262	25.3897	NA	25.3897	0.527886	NA	0.527886
Z2102	S. Asian	Male	27	25.4078	177	39.4167	38.8166	40.2347	51.287	49.0569	18.0573	61.9509	1802.06	0.011805	0.784936	0.094925	0.061667	0.032387	0.01428
Z2109	E. Asian	Female	25	25.357	151.5	32.5833	33.7599	36.1051	45.4885	39.041	14.059	41.2933	1184.65	1e-05	1e-05	1e-05	0.99995	1e-05	1e-05	5482.54	5482.54	5482.54	21.1126	21.1126	21.1126	26.9343	26.9343	26.9343	0.822911	0.822911	0.822911
Z2123	S. Asian	Female	21	25.3363	152.6	41.9	35.5167	35.9655	44.3894	41.6418	13.7898	44.0481	1296.69	0.015659	0.796337	0.085879	0.057237	0.013968	0.030921
Z2132	E. Asian	Female	21	23.2961	168.7	34.3833	33.1843	35.1817	50.5777	46.289	15.7682	48.0829	1397.18	0.002363	1e-05	0.000788	0.993034	0.003794	1e-05	2882.72	2792.64	2837.68	8.6824	10.1472	9.41478	13.1233	14.1243	13.6238	0.759715	0.83478	0.797248
Z2142	W. African	Male	21	24.4053	187.5		48.938	47.6281	55.2542	48.7468	14.5213	66.6335	1923.85	0.99995	1e-05	1e-05	1e-05	1e-05	1e-05
Z2146	E. Asian	Male	25	21.1265	175		34.7307	36.5353	55.3235	50.9424	16.5897	54.7613	1663.49	1e-05	1e-05	1e-05	0.990719	0.009241	1e-05
Z2147	S. Asian	Female	21	20.0509	154.4		31.7919	31.6133	48.1332	45.075	15.7778	45.7117	1393.38	0.013753	0.640423	0.240958	0.021292	0.04041	0.043164	4088.05	4088.05	4088.05	12.1524	12.1524	12.1524	24.9135	24.9135	24.9135	0.530255	0.530255	0.530255
Z2152	E. Asian	Female	23	20.5499	168	34.5333	35.925	38.2456	49.1455	44.2172	14.8119	46.5445	1344.2	1e-05	1e-05	0.004988	0.994328	0.000655	1e-05	2682	2888.83	2785.41	9.02778	8.6824	8.85509	12.0889	13.1233	12.6061	0.842367	0.759715	0.801041
Z2156	W. African	Female	20	30.8208	160.1	98.5667	44.4361	45.2451	50.2164	45.1813	14.4757	71.0581	1651	0.99995	1e-05	1e-05	1e-05	1e-05	1e-05	5710.41	5710.41	5710.41	18.5323	18.5323	18.5323	26.5578	26.5578	26.5578	0.737585	0.737585	0.737585
Z2169	W. African	Female	19	20.1365	170.3	55.5	39.019	40.6076	48.1029	42.5294	14.7237	54.8283	1446.73	0.888219	0.014125	0.084214	0.00666	0.00359	0.003193
Z2173	W. African	Female	18	24.7183	179	73.5	39.1971	40.8144	52.1102	46.299	15.1598	51.0696	1595.63	0.914602	1e-05	0.070554	1e-05	0.014814	1e-05
Z2179	S. Asian	Female	21	20.5838	153.5	40.3667	34.55	36.8652	49.3432	45.1818	14.2364	45.4327	1414.86	0.01612	0.775659	0.113603	0.057476	0.023419	0.013723	4854.02	4854.02	4854.02	13.5095	13.5095	13.5095	27.4463	27.4463	27.4463	0.511865	0.511865	0.511865
Z2180	E. Asian	Female	22	26.3939	151.4	32.6833	30.4378	32.9054	49.7259	42.9661	15.1231	45.3157	1281.67	1e-05	1e-05	1e-05	0.99995	1e-05	1e-05	2561.06	2472.4	2516.73	9.16726	8.71134	8.9393	11.4284	10.7141	11.0713	0.891465	0.886064	0.888765
Z2181	E. Asian	Female	19	20.6126	152.6	33.9	34.5127	36.6213	48.1403	42.9743	13.5771	42.2445	1278.5	1.8e-05	1e-05	1e-05	0.999942	1e-05	1e-05	3750.31	2682	3216.15	15.7773	9.02778	12.4025	21.1686	12.0889	16.6288	0.852649	0.842367	0.847508
Z2183	E. Asian	Female	20	18.1744	153.1	34.65	32.8385	34.6384	45.0444	38.9019	13.4511	38.4727	1137.65	1e-05	1e-05	1e-05	0.998133	0.001827	1e-05	5024.17	5024.17	5024.17	20.1364	20.1364	20.1364	27.7369	27.7369	27.7369	0.75083	0.75083	0.75083
Z2185	W. African	Female	21	29.1535	152.5	56.9833	36.287	36.4404	48.1882	42.3609	13.5427	53.1554	1378.04	0.919378	0.019416	0.061174	1.2e-05	1e-05	1e-05
Z2194	W. African	Male	18	33.3791	186.5	62.85	46.2546	46.4482	51.4893	47.5445	17.7793	79.0125	1892.04	0.970901	1e-05	0.018406	0.007883	1e-05	0.00279
Z2197	E. Asian	Female	24	22.435	157	31.25	35.5069	37.5679	48.2664	43.5325	14.5172	44.5852	1282.61	1e-05	1e-05	1e-05	0.986293	0.013667	1e-05
Z2212	W. African	Female	24	31.3864	169.9	54.85	38.2595	38.1154	47.432	44.2171	14.1122	57.092	1433.46	0.792812	1e-05	0.007297	1e-05	1e-05	0.199862	7372.85	6025.71	6699.28	9.39575	11.1241	10.2599	14.6572	19.8941	17.2756	0.74815	0.647534	0.697842
Z2215	E. Asian	Female	23	25.6346	158.5	32.4167	36.5841	38.8891	50.7671	46.9244	17.8429	58.4109	1497.42	1e-05	1e-05	1e-05	0.99995	1e-05	1e-05
Z2220	E. Asian	Female	19	22.602	159.5	35.5167	35.6131	38.0953	49.2892	42.8385	16.5424	53.9401	1434.9	1e-05	1e-05	1e-05	0.982688	0.017272	1e-05
Z2222	E. Asian	Male	32	27.1292	171.4	31.1333	39.1956	41.9668	52.646	48.9985	17.3405	61.2204	1582.65	1e-05	1e-05	1e-05	0.999002	0.000958	1e-05
Z0045	N. European	Male	41	22.8063	179	28.4833	35.5025	37.6943	50.0165	47.6195	18.3662	54.4832	1745.78
Z0046	N. European	Female	31	20.8058	155	27.8333	31.1154	34.233	50.5591	46.5787	16.407	45.9533	1464.43	0.028946	0.053166	0.813454	0.035969	0.044547	0.023918	1652.65	1621.34	1637	7.10305	7.10713	7.10509	7.95138	7.90522	7.9283	0.861781	0.864848	0.863315
Z0047	N. European	Female	35	24.2211	160	32.85	35.034	38.2964	46.3988	44.7591	16.7528	48.5442	1564.4
Z0048	N. European	Male	52	28.6322	178	31.9833	37.8854	39.2103	49.666	47.4353	17.6683	58.797	1783.86
Z0049	N. European	Female	48	22.7582	169	30.1333	33.9447	34.7265	48.4713	44.8066	16.8571	55.4865	1611.49
Z0050	N. European	Male	51	27.4694	181	30.6	30.7946	33.2365	57.203	54.3913	19.8809	63.8044	2097.33
Z0051	N. European	Female	29	20.069	164	31.5667	34.3602	37.4794	47.3976	43.9821	14.8182	45.9778	1441.1	0.030814	0.063774	0.822193	0.019885	0.04335	0.019983	1563.6	1479.33	1521.47	7.13897	6.83045	6.98471	8.03732	6.93333	7.48533	0.861348	0.885239	0.873293
Z0052	N. European	Female	31	22.0594	169	31.4167	30.8659	33.5544	52.3531	47.9852	17.0067	50.8437	1593.73	0.047508	0.065593	0.825735	0.012716	0.038802	0.009646	1612.23	1508.01	1560.12	7.10305	7.16233	7.13269	7.95138	8.00348	7.97743	0.861781	0.866056	0.863918
Z0053	N. European	Female	29	21.2052	171	26.75	32.7359	35.5501	52.4288	47.1494	16.7497	54.4214	1736.56
Z0054	N. European	Female	38	28.0438	185	28.1167	36.9462	36.8883	51.1613	48.4434	18.1978	61.0534	1933.46
Z0055	N. European	Female	37	19.5257	160	27.7	30.1296	32.4019	47.4215	45.0303	17.2869	47.5414	1494.29
Z0056	N. European	Female	53	23.4415	160	35.2667	31.4536	33.1915	48.6324	45.0036	16.0089	48.1069	1479.76
Z0057	N. European	Female	34	29.4126	169	32.3	28.3743	31.6979	44.7676	40.3151	16.0153	40.817	1266.39	0.037159	0.051723	0.83013	0.031834	0.033472	0.015682	1619.6	1592.33	1605.96	7.19029	7.19029	7.19029	8.08732	8.08732	8.08732	0.864748	0.864748	0.864748
Z0058	N. European	Female	35	17.2961	170	28.2333	29.3246	32.6947	51.7919	47.6231	16.1946	44.9372	1401.78
Z0059	N. European	Male	32	24.9138	189	27.6333	36.6766	38.0214	53.6851	50.7769	19.9404	64.053	1873.74
Z0060	N. European	Male	27	22.6358	182	26.6333	34.0614	36.7472	52.8502	48.9244	17.8348	55.2045	1776.59
Z0061	N. European	Female	30	19.3836	170	28.1667	32.3076	34.8944	50.6907	47.7767	17.4349	54.0669	1643.02	0.030085	0.035279	0.854268	0.026082	0.036569	0.017717	1561.76	1554.66	1558.21	7.22881	7.18191	7.20536	8.39188	8.13138	8.26163	0.852495	0.86129	0.856893
Z0062	N. European	Male	40	25.4726	189	30.4	37.8191	38.0432	51.5003	50.6067	19.2071	60.9171	2018.38
Z0063	N. European	Female	33	19.8479	168	31.22	31.0392	34.1545	47.3866	46.3761	16.9899	44.1433	1468.66	0.036092	0.045311	0.821874	0.032692	0.039646	0.024385	1592.33	1592.33	1592.33	7.19029	7.19029	7.19029	8.08732	8.08732	8.08732	0.864748	0.864748	0.864748
Z0064	N. European	Female	36	22.4913	170	30.25	31.4809	33.9334	50.0134	44.608	18.4314	50.3408	1564.49
Z0065	N. European	Female	39	20.4568	164	27.95	30.0958	33.881	49.7529	45.2459	15.8709	46.2494	1383.2
Z0066	N. European	Male	54	27.6864	170	29.05	38.7535	40.5254	52.759	49.3945	20.3807	69.0902	2008.15
Z0067	N. European	Female	36	26.2355	180	29.8333	30.6502	33.7046	50.2669	47.1985	17.9404	51.5835	1611.25
Z0068	N. European	Female	59	11.1307	164	32.0667	31.5716	36.1108	49.0252	44.4966	15.1088	48.1356	1368.75
Z0069	N. European	Female	24	21.2966	172	35.5167	30.4636	32.9183	51.1605	46.6478	15.3972	42.2995	1473.9	0.026574	0.072204	0.817288	0.018735	0.045635	0.019564	1568.44	1612.25	1590.35	7.00158	7.12024	7.06091	7.48399	8.00732	7.74565	0.875539	0.860753	0.868146
Z0070	N. European	Female	26	19.0933	165	29.5	33.6969	36.4639	45.3761	43.2203	15.5634	50.9744	1423.07
Z0071	N. European	Male	50	28.3622	183	31.95	35.0699	38.4725	49.6322	46.2257	17.1818	58.3151	1662.22
Z0072	N. European	Male	23	25.0036	180	27.6833	34.2103	36.071	52.5769	47.3618	16.0876	52.4807	1637.05
Z0073	N. European	Female	39	18.064	168	26.6667	31.6484	33.7964	50.3462	48.2599	16.6352	49.6361	1528.12
Z0074	N. European	Male	36	23.6644	167	26.4833	36.4761	37.1314	50.3376	46.8723	17.5447	53.1202	1703.69
Z0075	N. European	Female	24	19.9669	166	26.55	30.8626	32.9063	51.7723	48.8987	17.6113	47.7022	1555.55	0.048051	0.059669	0.82396	0.043157	0.025153	1e-05	1609.37	1609.37	1609.37	7.19402	7.19402	7.19402	8.25377	8.25377	8.25377	0.855967	0.855967	0.855967
Z0079	N. European	Female	24	17.9082	172	32.7667	27.2067	29.4007	47.6763	44.5501	15.96	42.6539	1351.22	0.042327	0.062729	0.826869	0.012652	0.053773	0.00165	1634.42	1634.42	1634.42	7.15657	7.15657	7.15657	8.31986	8.31986	8.31986	0.847897	0.847897	0.847897
Z0080	N. European	Female	24	20.0509	173	30.7833	33.3585	33.6822	49.0732	44.8009	14.9289	48.5739	1456.88	0.038453	0.049062	0.843972	0.025948	0.041938	0.000628	1634.42	1634.42	1634.42	7.15657	7.15657	7.15657	8.31986	8.31986	8.31986	0.847897	0.847897	0.847897
Z0081	N. European	Male	21	19.7174	173	27.8167	30.1623	32.2516	47.7757	45.2863	16.3797	45.167	1567.01
Z0082	N. European	Male	30	28.6747	182	29.6833	37.4573	40.2505	50.1934	50.9516	17.8146	55.2058	1758.09
Z0083	N. European	Female	26	17.9659	175	30.9833	30.8822	35.2617	46.4197	42.2399	15.5112	45.3487	1421.52
Z0084	N. European	Female	21	17.8508	169	32.4833	29.7262	31.9159	50.3004	48.056	15.7482	37.7464	1456.35	0.037141	0.045514	0.827772	0.023191	0.053246	0.013136	1592.33	1600.18	1596.26	7.19029	7.22446	7.20738	8.08732	8.39594	8.24163	0.864748	0.851761	0.858255
Z0085	N. European	Female	21	18.9354	172	30.2	32.7672	33.853	49.9329	46.5313	16.5877	49.0971	1534.42	0.036143	0.03973	0.849792	0.032882	0.041443	1e-05	1554.11	1508.03	1531.07	6.92853	6.86025	6.89439	7.15435	6.96413	7.05924	0.885135	0.88732	0.886228
Z0086	N. European	Female	21	20.2257	182	31.6	33.8581	35.7303	48.0057	45.8577	15.4316	43.358	1396.91	0.034485	0.051019	0.827555	0.024783	0.046961	0.015196	1673.75	1558.52	1616.14	7.31418	7.21772	7.26595	9.23174	8.30877	8.77025	0.817362	0.855752	0.836557
Z0087	N. European	Male	21	22.1644	190	29.9333	31.4699	34.3067	51.8622	48.4975	17.276	46.3503	1740.29
Z0088	N. European	Male	55	27.7709	182	31.3833	40.2451	42.991	54.2825	52.2248	19.5456	69.04	2087.98
Z0089	N. European	Female	22	21.4925	160	32.7667	33.0566	35.54	48.4357	44.4566	16.2077	51.0335	1524.87
Z0090	N. European	Female	21	19.3836	170	29.85	31.95	33.729	52.0159	50.5115	16.2531	48.0458	1689.86	0.029305	0.045689	0.845324	0.02507	0.032631	0.02198	1613.71	1592.33	1603.02	7.01038	7.19029	7.10034	7.8058	8.08732	7.94656	0.858572	0.864748	0.86166
Z0091	N. European	Male	21	21.732	182	28.9667	34.0824	35.3864	54.5774	50.1027	18.5815	54.8838	1952.04
Z0092	N. European	Female	21	17.5014	169	30.35	30.2491	33.0084	47.4628	44.1999	14.873	38.6452	1346.72	0.038805	0.026751	0.849211	0.043498	0.041725	1e-05	1592.33	1589.88	1591.1	7.19029	7.17757	7.18393	8.08732	8.14848	8.1179	0.864748	0.859821	0.862285
Z0093	N. European	Female	21	19.5952	175	29.9167	30.3585	33.8408	48.0242	43.7429	16.391	41.9176	1454.53	0.036649	0.063499	0.848005	0.013192	0.038646	1e-05	1581.33	1592.33	1586.83	6.92853	7.19029	7.05941	7.15435	8.08732	7.62083	0.885135	0.864748	0.874942
Z0094	N. European	Male	32	20.5269	182	31.65	37.703	37.3512	58.7954	55.2144	17.3597	61.2744	2113.32
Z0095	N. European	Male	34	25.6621	182	26.95	34.0823	35.6137	57.3156	53.6417	19.2222	61.2329	2082.14
Z0096	N. European	Female	43	21.8183	163	29.1	30.0593	32.2637	50.7717	47.6027	16.139	46.7044	1516.56
Z0097	N. European	Female	21	23.054	164	29.4333	34.0968	36.7572	48.5369	45.0176	15.3107	44.0583	1377.52	0.035317	0.071472	0.817263	0.013501	0.035434	0.027013	1592.33	1717.51	1654.92	7.19029	6.5252	6.85775	8.08732	6.56428	7.3258	0.864748	0.866273	0.865511
Z0098	N. European	Female	30	17.1869	160	28.35	31.5252	33.1707	48.3433	44.9548	16.1558	49.533	1470.93	0.034229	0.06559	0.839305	0.014775	0.046091	1e-05	1562.78	1634.42	1598.6	7.22579	7.15657	7.19118	8.37913	8.31986	8.34949	0.852839	0.847897	0.850368
Z0099	N. European	Female	21	21.6339	172	32.0333	33.3884	35.4898	49.0228	43.7353	17.0185	48.7255	1581.36	0.032202	0.050335	0.835642	0.022655	0.030241	0.028926	1719.7	1691.57	1705.63	7.19193	7.02686	7.1094	8.29181	7.82384	8.05783	0.853625	0.859588	0.856607
Z0100	N. European	Female	21	19.5952	175	31.9167	32.7111	34.6996	46.7149	42.6704	16.2481	39.8037	1456.03	0.032815	0.053719	0.829645	0.015343	0.049858	0.018621	1563.6	1592.33	1577.97	7.13897	7.19029	7.16463	8.03732	8.08732	8.06232	0.861348	0.864748	0.863048
Z0101	N. European	Female	21	19.3269	164	28.35	32.5619	36.3277	50.5036	46.2874	17.597	52.4681	1649.97	0.041873	0.049102	0.841975	0.02197	0.04507	1e-05	1600.18	1610.26	1605.22	7.22446	7.15657	7.19052	8.39594	8.31986	8.3579	0.851761	0.847897	0.849829
Z0102	N. European	Male	21	23.9454	196	30.2833	36.8793	38.291	53.9103	50.5904	19.2103	58.208	1947.19
Z0103	N. European	Female	21	19.3269	164	29.8833	29.4081	30.6765	49.1331	45.9014	16.7715	44.1502	1511.33	0.041272	0.056809	0.821601	0.020117	0.043204	0.016996	1655.74	1501.73	1578.74	7.13979	6.85593	6.99786	8.13928	6.96862	7.55395	0.855803	0.886503	0.871153
Z0104	N. European	Female	21	19.7285	167	34.5333	33.5923	35.8479	50.6676	45.9982	16.032	47.7395	1529.92	0.040299	0.047445	0.831583	0.011993	0.051263	0.017417	1587.73	1587.73	1587.73	7.12271	7.12271	7.12271	7.87014	7.87014	7.87014	0.86871	0.86871	0.86871
Z0105	N. European	Female	21	19.5257	160	33.35	32.7785	35.304	46.6322	43.861	15.946	51.3987	1449	0.03718	0.043734	0.845312	0.0282	0.042865	0.002709	1675.74	1675.74	1675.74	7.1035	7.1035	7.1035	7.97804	7.97804	7.97804	0.860353	0.860353	0.860353
Z0106	N. European	Female	21	19.1247	168	31.6833	27.2563	30.9883	51.3763	49.0084	14.864	38.3751	1422.08	0.043679	0.051628	0.841142	0.020722	0.037621	0.005207	1634.42	1634.42	1634.42	7.15657	7.15657	7.15657	8.31986	8.31986	8.31986	0.847897	0.847897	0.847897
Z0107	N. European	Female	21	18.3603	165	31.1167	31.2221	32.7244	49.2885	46.3385	17.6936	53.6581	1646.61	0.037165	0.054788	0.836178	0.01446	0.04959	0.007819	1676.37	1617.52	1646.95	7.00404	7.12861	7.06633	7.86283	8.13746	8.00014	0.854641	0.854563	0.854602
Z0109	N. European	Male	21	22.4913	170	27.05	33.6043	36.1813	47.4259	44.5378	16.4225	46.3604	1507.19
Z0112	N. European	Female	21	21.4599	178	29.75	28.6387	30.9516	50.7141	46.4329	16.8212	39.5609	1504.23
Z0113	N. European	Female	21	19.6305	164	29.3333	30.9895	33.0738	49.6505	46.7411	16.2509	45.8752	1582.97
Z0115	N. European	Male	21	29.7241	174	30.5333	32.3624	33.4779	52.3144	48.1925	18.4956	52.1142	1798.74
Z0116	N. European	Female	21	19.4694	157	31.2	31.496	32.9685	49.9184	47.2078	17.1856	48.7223	1619.77	0.039325	0.051866	0.828442	0.019409	0.039683	0.021275	1673.75	1610.26	1642.01	7.31418	7.15657	7.23538	9.23174	8.31986	8.7758	0.817362	0.847897	0.832629
Z0117	N. European	Female	21	24.9091	164	31.2667	34.4228	37.5432	48.5274	45.7135	16.0765	45.3437	1554.15	0.028329	0.053201	0.843245	0.008128	0.04835	0.018748	1659.5	1650.9	1655.2	7.116	6.98198	7.04899	8.05768	7.70268	7.88018	0.857451	0.860814	0.859132
Z0118	N. European	Female	25	22.5947	176	29.8833	32.6865	35.3972	48.1263	45.2439	16.8622	48.4068	1539.66	0.046956	0.066462	0.823851	0.006165	0.056557	1e-05	1514.12	1630.92	1572.52	6.86546	7.10713	6.98629	7.03746	7.90522	7.47134	0.883768	0.864848	0.874308
Z0119	N. European	Male	21	24.4829	175	31.7667	31.4546	34.859	47.2921	43.6343	17.9065	49.4877	1589.47
Z0120	N. European	Male	21	24.1905	183	29.1833	35.8031	37.4025	53.6143	49.115	17.9616	56.0604	1836.37
Z0121	N. European	Male	21	22.6358	182	23.4667	33.7175	35.7133	50.2761	45.0154	16.8166	49.2538	1617.54
Z0122	N. European	Female	21	18.6773	170	28.3167	34.0509	35.4578	48.9956	44.4074	16.3617	48.1716	1473.1	0.033579	0.048547	0.817896	0.022249	0.046398	0.031331	1712.33	1592.33	1652.33	6.93172	7.19029	7.06101	8.03333	8.08732	8.06033	0.836558	0.864748	0.850653
Z0123	N. European	Male	22	18.9402	178	27.8	30.5989	32.2511	48.8569	44.7995	16.6362	43.6123	1556.85
Z0124	N. European	Female	22	18.6773	170	31.0833	30.4082	32.9915	47.8218	44.203	14.08	36.13	1314.43	0.029516	0.069331	0.828376	0.004822	0.053907	0.014048	1659.79	1659.79	1659.79	7.116	7.116	7.116	8.05768	8.05768	8.05768	0.857451	0.857451	0.857451
Z0125	N. European	Female	20	22.211	163	27	32.4821	35.1667	47.546	43.3554	15.6057	47.6061	1438.56	0.035472	0.048645	0.836941	0.017069	0.040362	0.021511	1592.33	1691.57	1641.95	7.19029	7.02686	7.10858	8.08732	7.82384	7.95558	0.864748	0.859588	0.862168
Z0126	N. European	Female	23	16.7971	160	27.2667	31.2975	32.7132	46.6009	44.1911	16.1835	49.2191	1482.32
Z0127	N. European	Male	22	25.5087	176	27.5	36.8093	40.7802	49.3215	45.8248	16.4721	51.746	1607.46
Z0128	N. European	Male	22	17.534	185	28.0667	31.0348	33.6432	52.3651	50.6086	17.4805	47.1318	1729.36
Z0129	N. European	Female	21	19.2693	175	30.4333	31.4032	33.3989	50.7821	47.3335	17.2027	45.1486	1552.01	0.038613	0.047922	0.81843	0.041998	0.040983	0.012054	1529.76	1554.11	1541.93	6.99047	6.92853	6.9595	7.38848	7.15435	7.27141	0.879579	0.885135	0.882357
Z0130	N. European	Male	21	20.2847	172	26.0333	36.3192	37.4538	51.1293	47.9664	17.1166	60.01	1841.6
Z0131	N. European	Female	21	18.9354	172	27.2167	27.3088	31.0595	47.8428	44.1814	16.112	41.8028	1471.98
Z0132	N. European	Female	21	18.4175	168	29.0667	30.1301	32.4528	49.6554	47.6046	17.68	45.9628	1540.45	0.030844	0.072103	0.823576	0.020861	0.0464	0.006216	1639.4	1629.57	1634.49	7.08198	7.08198	7.08198	7.89217	7.89217	7.89217	0.862514	0.862514	0.862514
Z0133	N. European	Female	21	20.7648	170	28.4	30.8036	32.5859	49.813	47.3671	17.855	54.3826	1653.67	0.030385	0.065438	0.822011	0.018618	0.034078	0.02947	1675.74	1696.08	1685.91	7.1035	7.08129	7.09239	7.97804	7.94848	7.96326	0.860353	0.8593	0.859827
Z0134	N. European	Male	21	14.7642	184	26.9167	33.7984	35.9709	52.4558	49.7213	20.1326	60.9321	1970.41
Z0135	N. European	Female	20	22.0423	165	31.35	30.9147	32.5353	48.6664	43.4478	17.4574	43.8064	1454.93	0.036031	0.048347	0.843446	0.022143	0.039475	0.010558	1599.81	1592.33	1596.07	7.25164	7.19029	7.22097	8.51435	8.08732	8.30083	0.848483	0.864748	0.856615
Z0136	N. European	Male	21	27.1324	177	28.4833	35.441	38.9568	47.4237	43.7388	16.2315	47.1394	1523.08
Z0180	N. European	Female	26	24.9746	165	26.95	32.3664	33.3862	48.0141	44.1815	15.1309	45.6304	1478.5	0.0289	0.056755	0.836469	0.022861	0.041236	0.013778	1404.22	1376.92	1390.57	7.88775	7.71975	7.80375	9.48326	9.08855	9.28591	0.867426	0.870614	0.86902
Z0181	N. European	Male	41	22.4828	187.9	28.0667	29.2785	29.6126	58.1406	54.7093	20.6132	61.4081	2192.34
Z0182	N. European	Male	19	19.688	180.3	29.9	31.8528	33.234	50.2716	46.0512	16.6158	47.0173	1645.05
Z0183	N. European	Male	20	23.0354	182.8	27.4833	36.5328	37.1145	46.9366	44.3211	16.5633	50.2642	1635.4
Z0184	N. European	Female	29	18.2809	167	30.0667	31.6797	33.3238	53.6566	49.9664	16.2235	49.1151	1553.96	0.029027	0.032684	0.838828	0.021356	0.037624	0.04048	1400.19	1376.92	1388.55	7.76018	7.71975	7.73996	9.02638	9.08855	9.05746	0.878661	0.870614	0.874638
Z0185	N. European	Male	24	29.3898	165	22.5667	35.6236	35.6533	48.2303	43.5782	17.2575	54.902	1599.32
Z0186	N. European	Male	23	23.1171	174	24.45	30.8276	32.4909	48.8229	45.7512	16.5926	44.965	1612.45
Z0187	N. European	Male	28	22.8813	187	23.9	33.3712	33.9639	51.7051	46.9657	20.2061	63.7456	1973.79
Z0189	N. European	Female	29	21.8767	167.8	24.8833	28.6038	31.1632	47.934	43.976	15.218	39.972	1344.15	0.043635	0.044415	0.877008	1e-05	0.034921	1e-05	1376.92	1376.92	1376.92	7.71975	7.71975	7.71975	9.08855	9.08855	9.08855	0.870614	0.870614	0.870614
Z0190	N. European	Male	22	19.2934	192	26.8333	35.7567	36.5327	48.7673	44.6008	16.5476	56.4322	1701.77
Z0191	N. European	Female	22	18.0857	167.6	30.4167	31.939	34.4347	44.9248	42.6211	16.3881	41.5153	1383.84
Z0192	N. European	Male	23	19.9072	196	22.2167	32.5194	34.8831	54.2596	49.4055	18.1983	60.0147	1829.82
Z0193	N. European	Female	19	23.557	172.2	24.8833	30.6323	32.7871	49.1949	45.5459	17.6324	47.9665	1521.03	0.043028	0.057332	0.830837	1e-05	0.052313	0.016481	1376.92	1308.68	1342.8	7.71975	7.64529	7.68252	9.08855	8.01906	8.5538	0.870614	0.923525	0.89707
Z0194	N. European	Male	20	24.9948	177.8	28.15	35.2977	36.004	51.2873	46.5469	16.1586	54.7389	1827.59
Z0195	N. European	Male	19	23.8675	193	24.4833	35.7827	37.1515	60.5545	53.9442	18.6882	61.5474	1954.38
Z0196	N. European	Female	19	23.0593	167.6	27.1667	30.6068	32.744	47.3958	42.9136	16.0355	43.8453	1395.11	0.031467	0.032916	0.849049	0.022622	0.044842	0.019104	1308.68	1320.14	1314.41	7.64529	7.9232	7.78425	8.01906	9.07862	8.54884	0.923525	0.894127	0.908826
Z0197	N. European	Female	19	20.1203	167.6	27.2833	32.9834	34.1428	46.528	42.311	16.8995	52.1338	1484.77
Z0198	N. European	Female	20	21.5175	167	25.3667	28.9846	31.3266	47.1401	40.6326	15.3884	41.098	1262.82	0.039425	0.050035	0.833595	0.019779	0.035283	0.021883	1369.29	1368.47	1368.88	7.83823	7.82662	7.83243	9.23732	9.23493	9.23612	0.875613	0.874449	0.875031
Z0199	N. European	Female	20	20.8256	170.2	28.2167	29.9525	32.6492	50.5449	45.7398	17.0429	44.6532	1480.68	0.042877	0.043046	0.853185	0.02561	0.035271	1e-05	1407.16	1308.68	1357.92	8.03545	7.64529	7.84037	9.70116	8.01906	8.86011	0.871491	0.923525	0.897508
Z0200	N. European	Female	20	23.0178	170.2	28.3833	32.6478	33.9518	46.9937	44.1301	16.7187	46.9277	1487.53	0.033565	0.038373	0.848256	0.012898	0.051723	0.015185	1376.92	1429.03	1402.98	7.71975	7.937	7.82838	9.08855	9.48804	9.2883	0.870614	0.872576	0.871595
Z0202	N. European	Female	20	20.716	170.2	28.3167	30.0774	31.064	50.6323	45.154	17.6404	48.7569	1588.05
Z0203	N. European	Male	20	20.3477	182.8	24.25	33.9613	34.7455	49.2875	45.4316	17.4148	51.6568	1725.68
Z0204	N. European	Female	19	22.6639	158.8	26.2	26.9168	29.9074	49.7787	46.0064	15.0754	36.1357	1314.47
Z0205	N. European	Female	20	18.6376	165.1	28.3333	30.498	31.8376	49.0799	45.0348	15.9095	46.7149	1432.77	0.03431	0.04663	0.850389	0.010775	0.041968	0.015928	1529.58	1390.53	1460.05	8.45012	7.80193	8.12603	10.0104	9.17855	9.59449	0.89863	0.874836	0.886733
Z0206	N. European	Male	19	21.4879	180.3	25.9833	39.8689	39.8138	54.9379	51.4348	16.9719	67.2789	1876.91
Z0207	N. European	Female	20	20.8256	170.2	24.5167	31.24	32.8509	45.9385	41.6619	15.0211	38.5015	1359.11
Z0208	N. European	Male	19	22.0469	182	26.2833	34.1987	34.8349	53.6399	49.9576	18.429	57.3792	1848.38
Z0209	N. European	Female	19	20.5888	160	26.7333	29.7106	32.0248	49.7556	45.6286	15.571	46.6015	1445.69	0.03483	0.047141	0.848338	0.011805	0.043164	0.014722	1352.27	1334.29	1343.28	7.7454	7.85427	7.79984	8.77391	9.21457	8.99424	0.891284	0.87868	0.884982
Z0210	N. European	Male	26	28.8444	186	26.0833	34.1261	36.1055	50.6317	47.5003	17.8918	59.4146	1746.62
Z0211	N. European	Male	19	25.085	182.8	25.8167	33.8687	35.2529	51.9866	47.9261	17.9479	51.5183	1753.81
Z0212	N. European	Female	20	27.7894	154.9	26.3	31.077	32.7229	46.1636	42.3752	16.6088	49.1004	1376.72	0.040395	0.056857	0.825265	0.011738	0.049373	0.016373	1302.29	1278.4	1290.34	7.65204	7.62139	7.63672	8.51993	8.0292	8.27457	0.895011	0.920036	0.907524
Z0213	N. European	Female	20	25.9745	152.4	31.5833	32.129	34.2368	45.6103	41.263	15.2905	42.663	1363.03	0.035221	0.057618	0.814855	0.012871	0.040621	0.038814	1400.19	1400.19	1400.19	7.76018	7.76018	7.76018	9.02638	9.02638	9.02638	0.878661	0.878661	0.878661
Z0214	N. European	Male	21	22.8046	182.8	29.75	31.6138	33.0574	51.846	46.6416	17.6604	48.9336	1668.09
Z0215	N. European	Male	26	25.4796	180	33.8167	34.7526	35.4322	52.6053	51.0772	18.2215	64.2	1878.8
Z0216	N. European	Female	27	21.7495	170.2	26.7333	29.0725	30.8772	48.2884	43.6979	16.6541	46.7029	1437.53	0.036885	0.054952	0.821582	0.02183	0.042188	0.022562	1407.16	1407.16	1407.16	8.03545	8.03545	8.03545	9.70116	9.70116	9.70116	0.871491	0.871491	0.871491
Z0217	N. European	Female	24	27.4814	172.7	27.3	29.1728	31.4603	44.2239	40.4891	15.8963	44.5533	1315.94
Z0218	N. European	Female	21	21.0849	160	24.85	31.2818	32.5629	47.7765	44.0521	16.2651	41.2302	1486.12	0.037065	0.056387	0.840606	0.027421	0.036322	0.002199	1278.4	1339.9	1309.15	7.62139	7.7454	7.6834	8.0292	8.77391	8.40156	0.920036	0.891284	0.90566
Z0219	N. European	Female	22	20.4796	157.5	25.2833	29.5533	32.3515	47.8766	45.2433	16.8587	46.6376	1378.29	0.04222	0.025746	0.859351	0.018393	0.046235	0.008054	1529.58	1407.16	1468.37	8.45012	8.03545	8.24278	10.0104	9.70116	9.8558	0.89863	0.871491	0.885061
Z0220	N. European	Female	20	23.2528	171	26.9167	30.127	32.3203	49.29	44.9134	16.0094	41.1078	1392.25	0.029825	0.052245	0.83951	0.018276	0.044903	0.015242	1376.92	1376.92	1376.92	7.71975	7.71975	7.71975	9.08855	9.08855	9.08855	0.870614	0.870614	0.870614
Z0221	N. European	Female	20	27.9069	165	25.9	29.9698	31.7471	49.4238	45.4047	17.1515	47.2192	1570.19
Z0222	N. European	Male	20	17.1034	182.8	26.3333	32.2366	31.5879	55.0879	51.2429	19.3686	65.867	1923.59
Z0223	N. European	Male	19	23.0646	180.3	27.8667	32.1539	32.7342	49.9711	43.8201	16.9137	46.6757	1530.77
Z0224	N. European	Female	18	22.548	170.2	25.4833	32.7809	34.6193	48.8418	43.7774	16.2034	42.8449	1413.9	0.030792	0.05338	0.834348	0.012952	0.039488	0.02904	1429.03	1397.17	1413.1	7.937	7.96654	7.95177	9.48804	9.35688	9.42246	0.872576	0.883179	0.877878
Z0225	N. European	Male	19	21.24	186	24.3667	34.7999	36.4114	52.3375	48.0027	15.5757	50.916	1608.17
Z0226	N. European	Male	19	26.5435	180	24.75	39.2296	37.6393	53.0528	49.7742	16.5383	55.3344	1850.91
Z0227	N. European	Male	20	23.5196	180	27.4167	36.0705	38.3953	53.2044	48.1026	17.3918	52.8589	1786
Z0228	N. European	Female	19	22.8179	162.6	26.2833	32.3946	34.842	46.4934	43.632	15.1127	49.159	1414.29	0.042302	0.059415	0.85042	0.013409	0.030323	0.004131	1400.19	1400.19	1400.19	7.76018	7.76018	7.76018	9.02638	9.02638	9.02638	0.878661	0.878661	0.878661
Z0230	N. European	Female	28	21.7935	172.7		26.1075	29.016	48.4591	44.5973	16.6239	37.6693	1368.56	0.037103	0.053491	0.855835	0.009779	0.040259	0.003532	1407.16	1407.16	1407.16	8.03545	8.03545	8.03545	9.70116	9.70116	9.70116	0.871491	0.871491	0.871491
Z0231	N. European	Female	31	20.9651	162	23.9	28.5313	30.8502	45.5048	38.8855	14.569	31.8688	1131.18
Z0232	N. European	Female	23	24.8058	160	29.4833	28.3117	30.6524	49.5682	45.4333	15.7636	44.0717	1408.5	0.039259	0.034298	0.848357	1e-05	0.066136	0.011941	1529.58	1400.19	1464.88	8.45012	7.76018	8.10515	10.0104	9.02638	9.51841	0.89863	0.878661	0.888646
Z0233	N. European	Female	22	22.8179	162.6	29.15	30.4975	31.8276	47.671	43.9581	16.1184	44.4071	1331.61
Z0234	N. European	Male	22	21.4879	180.3	26.0667	33.5017	36.9629	52.517	50.7661	16.9917	47.1832	1667.53
Z0235	N. European	Male	19	24.78	186	30.0167	33.9303	35.3835	48.2557	43.9311	17.4626	49.0704	1615.56
Z0236	N. European	Female	21	18.6028	175	25.8833	29.6582	30.4609	50.9571	46.3029	17.1702	43.7069	1508.12
Z0237	N. European	Male	22	24.3326	188	25.0667	32.8367	33.4952	51.5698	46.721	18.43	57.1081	1730.89
Z0238	N. European	Male	22	24.8087	175	25.4167	38.269	38.016	49.666	44.2903	17.7289	60.0009	1766.1
Z0239	N. European	Male	21	25.9464	181	26.5833	35.5425	37.357	50.2824	46.9663	15.9499	51.0285	1631.53
Z0240	N. European	Female	21	21.2224	158	27.15	28.9531	30.7409	47.6351	44.6341	16.098	40.0843	1344.89	0.034044	0.047075	0.84364	0.014058	0.061173	1e-05	1503.36	1407.16	1455.26	8.29849	8.03545	8.16697	10.2758	9.70116	9.98848	0.867785	0.871491	0.869638
Z0241	N. European	Male	20	22.995	172.7	28.4667	32.9931	34.5163	48.5036	44.8734	14.6626	43.7466	1444.45
Z0242	N. European	Female	21	21.7774	162	28.2167	28.7774	31.4509	47.9509	42.482	15.8209	45.377	1326.11	0.031044	0.043384	0.853656	0.002775	0.050394	0.018747	1400.19	1397	1398.59	7.76018	7.76018	7.76018	9.02638	9.02638	9.02638	0.878661	0.878661	0.878661
Z0244	N. European	Male	21	21.214	188	25.6	31.7481	33.8713	54.2997	50.166	17.3581	55.7604	1775.7
Z0245	N. European	Female	21	19.7132	170	24.7167	32.4292	33.6941	47.7201	43.4737	15.5464	49.2792	1499.88
Z0246	N. European	Female	21	23.4415	160	30.1167	29.5874	30.3112	47.3326	43.565	16.8472	43.9929	1427.51
Z0247	N. European	Male	21	26.2355	180	23.1333	30.5637	32.5964	51.797	49.409	19.2105	54.6584	1742.24
Z0248	N. European	Female	21	20.0616	180	26.9833	32.3572	34.7089	52.1721	48.744	16.9554	50.2007	1642.31
Z0249	N. European	Female	21	19.8397	157.5	27.2333	29.1005	30.5922	46.5184	42.5096	14.5386	43.5723	1290.97
Z0250	N. European	Female	20	27.2271	162.6	26.6667	26.7664	29.0028	46.2092	42.5126	15.1703	36.946	1272.44
Z0252	N. European	Male	24	23.5396	182	22.8833	32.7592	35.1518	49.7838	45.2858	16.0422	49.6744	1590.36
Z0253	N. European	Female	32	27.7003	158.8	30.0333	30.9471	32.3286	46.6427	42.3624	17.0209	48.1068	1424.86
Z0254	N. European	Male	23	22.1035	185.4	27.4333	36.1428	38.5159	48.9239	46.0517	15.4626	51.4391	1606.03
Z0255	N. European	Female	20	22.1283	174	22.55	31.5042	32.3458	49.7317	45.4488	16.0602	47.1989	1511.01	0.037846	0.04598	0.845444	0.012521	0.036481	0.021729	1352.27	1352.27	1352.27	7.7454	7.7454	7.7454	8.77391	8.77391	8.77391	0.891284	0.891284	0.891284
Z0256	N. European	Male	19	23.2604	181	24.9333	32.233	34.2152	50.2288	45.8949	15.6708	47.7121	1541.04
Z0257	N. European	Female	25	21.2976	177	28.4833	31.3216	33.0252	44.738	40.6176	16.4725	43.7469	1398.7
Z0258	N. European	Female	20	20.9673	165.1	28.7333	28.4115	30.6039	49.5056	43.7458	17.0109	44.6362	1480.13
Z0259	N. European	Female	25	20.9927	165	28.55	34.1911	35.1043	46.5327	44.1776	17.0184	51.7708	1510.04	0.036122	0.058684	0.838919	1e-05	0.051376	0.014889	1376.92	1376.92	1376.92	7.71975	7.71975	7.71975	9.08855	9.08855	9.08855	0.870614	0.870614	0.870614
Z0260	N. European	Female	21	20.2847	172	29.85	31.585	33.6256	45.4325	41.6769	15.9383	43.5667	1359.85
Z0261	N. European	Female	22	30.9371	178	26.1333	34.4811	34.7923	48.0453	44.4557	17.4754	58.7713	1619.1
Z0262	N. European	Male	40	24.678	182.9	27.0833	34.6334	37.145	50.1047	47.908	17.6988	52.1083	1707.14
Z0263	N. European	Male	20	22.6071	167.6	23.6333	32.8562	30.839	47.02	41.2927	16.4999	55.6353	1686.04
Z0264	N. European	Female	19	20.6776	180	25.6	29.7757	33.0404	49.1265	43.7648	16.7973	38.6009	1373.22	0.031958	0.06431	0.855734	0.026234	0.021754	1e-05	1381	1394.35	1387.67	7.93021	7.93021	7.93021	9.61551	9.61551	9.61551	0.864779	0.864779	0.864779
Z0265	N. European	Female	19	29.8229	165	24.9833	31.2217	34.1076	47.314	42.3871	15.9739	43.3633	1407.82
Z0266	N. European	Male	19	19.9405	190	25.8833	34.7068	35.8243	53.2671	49.1967	18.4737	56.8833	1878.13
Z0267	N. European	Male	19	19.3876	190	26.6	34.358	35.5255	51.0656	45.9252	18.0609	58.6113	1742.01
Z0268	N. European	Female	21	23.1579	154.9	28.2	32.4176	32.7168	51.7581	48.2723	16.2847	50.5956	1596.47
Z0269	N. European	Female	19	18.7083	179.1	24.8	29.4082	32.0421	49.506	44.4315	16.4137	38.5068	1428.23
Z0270	N. European	Male	20	30.3176	177	28.55	30.4707	30.1687	53.9489	49.0176	18.8382	54.7937	1744.8
Z0271	N. European	Male	19	20.1582	185	23.7333	36.1407	37.1484	50.9526	47.6238	15.8401	52.5877	1665.85
Z0272	N. European	Female	21	24.1608	170.2	23.5833	33.6377	33.0569	53.6627	48.9045	19.2833	60.9257	1778.86	0.033519	0.059511	0.831314	0.004026	0.051736	0.019895	1369.29	1317.8	1343.55	7.83823	7.75831	7.79827	9.23732	8.37384	8.80558	0.875613	0.916002	0.895807
Z0273	N. European	Female	21	22.5947	176	28.15	28.6208	32.4046	50.5284	45.8055	16.5065	45.3632	1515.4	0.03182	0.028058	0.854573	0.017921	0.040675	0.026953	1369.29	1370.7	1370	7.83823	7.91041	7.87432	9.23732	9.10029	9.1688	0.875613	0.891448	0.88353
Z0274	N. European	Female	20	20.027	170.2	24.65	28.6558	30.1344	49.0175	44.2148	16.9608	45.2119	1514.92	0.04982	0.038624	0.85198	0.016639	0.039732	0.003204	1326.65	1326.65	1326.65	7.91896	7.91896	7.91896	9.05355	9.05355	9.05355	0.895082	0.895082	0.895082
Z0275	N. European	Female	21	25.9982	167.6	27.3667	32.4563	33.6176	51.3623	45.7454	18.0448	50.9211	1594.93
Z0276	N. European	Male	21	19.381	180.3	22.7167	35.0188	35.3097	51.3671	46.416	16.8891	53.096	1744.93
Z0277	N. European	Female	20	19.7828	149.9	24.4333	29.1286	30.7619	46.029	43.2486	15.5833	38.7956	1349.42	0.040806	0.02501	0.838231	0.025107	0.045604	0.025242	1432.55	1369.29	1400.92	7.93782	7.83823	7.88803	9.48659	9.23732	9.36196	0.872747	0.875613	0.87418
Z0278	N. European	Female	22	20.227	172.7	27.9333	23.3691	26.0144	50.3001	45.1122	18.558	43.254	1545.57
Z0279	N. European	Male	35	39.7987	147	26.2167	36.7734	39.4325	50.8071	47.3797	18.4554	55.5424	1687.43
Z0280	N. European	Male	28	26.9887	200	30.9333	37.8672	37.6218	55.82	51.3397	17.2818	58.5205	1920.44
Z0281	N. European	Male	29	21.1814	181.6	25.1	36.6962	39.2941	50.1023	48.3222	18.9233	61.5794	1722.38
Z0282	N. European	Female	28	28.7031	168	27.8667	32.51	33.0968	49.5269	47.0647	15.6314	46.3341	1535.06	0.04007	0.055477	0.844024	0.028757	0.02464	0.007032	1368.47	1432.55	1400.51	7.82662	7.93782	7.88222	9.23493	9.48659	9.36076	0.874449	0.872747	0.873598
Z0283	N. European	Female	23	26.6712	150	26.9667	31.6658	33.6219	46.0128	42.2625	15.3339	39.9387	1401.4	0.030484	0.054472	0.83512	0.007067	0.042712	0.030145	1529.58	1368.47	1449.03	8.45012	7.82662	8.13837	10.0104	9.23493	9.62268	0.89863	0.874449	0.88654
Z0284	N. European	Female	35	26.8284	178	26.3667	31.8248	35.7234	51.9813	49.0156	19.7922	55.4569	1767.45
Z0285	N. European	Female	19	21.3637	167.6	29.4667	27.7386	30.6872	48.0771	43.3182	14.414	40.4907	1269.7	0.037939	0.058167	0.842806	0.005016	0.05109	0.004982	1376.92	1404.22	1390.57	7.71975	7.88775	7.80375	9.08855	9.48326	9.28591	0.870614	0.867426	0.86902
Z0286	N. European	Male	18	22.6385	188	21.4	33.9422	33.4903	53.2191	47.3263	17.684	58.75	1740.55
Z0287	N. European	Male	18	21.9733	170	28.7	30.0819	31.411	48.835	44.4858	16.1774	42.4656	1489.49
Z0288	N. European	Female	28	18.6376	165.1	26.5	30.2403	31.7413	45.6157	39.7393	15.6091	46.2269	1354.3
Z0289	N. European	Female	22	23.875	165	27.55	29.9506	30.9453	49.0573	45.5002	18.1402	47.2255	1527.1
Z0290	N. European	Male	19	22.4647	180.3	25.3333	30.7841	33.451	52.6019	47.8074	18.3631	49.8847	1824.29
Z0291	N. European	Male	19	23.4636	180	26.9833	32.6004	34.8586	50.0424	47.2124	15.7967	51.4924	1555.27
Z0292	N. European	Female	26	23.7497	171.5	26.9167	33.0704	32.8308	51.0369	46.3153	17.114	52.449	1621.92
Z0293	N. European	Female	19	20.3464	167.6	28.4	30.0503	31.964	51.8687	47.8289	16.6445	42.142	1536.65	0.037148	0.036474	0.863005	0.018755	0.033027	0.01159	1376.92	1376.92	1376.92	7.71975	7.71975	7.71975	9.08855	9.08855	9.08855	0.870614	0.870614	0.870614
Z0294	N. European	Female	19	22.6071	167.6	24.4	31.8712	35.263	45.5506	39.4179	15.5346	39.8643	1344.28
Z0295	N. European	Male	19	24.3549	175.3	25.2167	33.6388	34.3951	51.8786	47.0277	16.8698	54.7416	1739.32
Z0296	N. European	Female	18	21.617	162.6	25.9833	28.9751	30.8111	47.1554	42.5974	15.3865	40.5304	1350.68
Z0297	N. European	Male	18	22.0482	190.5	24.4	37.5656	38.3538	51.6124	47.953	18.0283	55.2793	1818.29
Z0298	N. European	Female	43	25.6267	165.1	27.8333	31.4101	33.7183	51.076	47.7251	16.4148	44.1877	1452.49
Z0299	N. European	Female	23	23.262	166.4	28.1333	28.2713	29.2084	47.6959	43.2873	16.0068	39.7361	1368.95
Z0300	N. European	Female	20	21.9885	152	26.8667	33.8917	35.8393	44.2211	41.4562	14.817	41.583	1364.22
Z0301	N. European	Female	19	24.4355	174	27.5833	34.5725	35.3292	50.8627	46.8193	17.7963	52.5567	1635.08
Z0302	N. European	Male	19	17.8189	184	21.8333	31.5069	32.0015	48.683	44.7295	16.6867	45.3276	1651
Z0303	N. European	Female	18	21.0849	160	28.0667	29.5753	30.7974	48.8687	43.5388	15.0756	39.1803	1403.9	0.043597	0.040437	0.842589	0.011315	0.046214	0.015849	1376.92	1376.92	1376.92	7.71975	7.71975	7.71975	9.08855	9.08855	9.08855	0.870614	0.870614	0.870614
Z0304	N. European	Male	18	24.1971	162	25.4667	34.4567	34.4542	49.2809	45.6277	16.3797	50.4877	1745.94
Z0305	N. European	Female	19	25.4604	175	27.1333	33.3835	34.8034	50.8801	46.3903	16.6899	45.957	1485.14
Z0306	N. European	Male	18	23.3804	195	24.9667	32.9673	35.532	54.2	49.9086	19.1946	52.3136	1836.04
Z0307	N. European	Female	19	19.0783	158	26.7333	28.1032	30.2754	49.1268	46.1335	16.4014	45.4341	1426.33
Z0308	N. European	Male	18	26.1269	175	21.7	31.9589	35.2904	50.1085	46.5718	15.5302	48.3882	1618.35
Z0309	N. European	Female	19	20.9927	165	28.0167	30.8428	31.5845	48.5682	43.9092	17.3726	49.637	1547.35	0.030606	0.044801	0.846323	0.010827	0.046438	0.021006	1278.4	1278.4	1278.4	7.62139	7.62139	7.62139	8.0292	8.0292	8.0292	0.920036	0.920036	0.920036
Z0310	N. European	Female	18	21.9425	157.5	22	32.2272	35.1059	51.9997	48.3164	18.2604	52.9285	1634.01
Z0311	N. European	Male	18	17.6397	180	24.45	33.1529	32.4003	50.4033	46.9744	18.2115	53.9008	1768.83
Z0312	N. European	Male	19	23.8925	183	25.8667	35.2238	35.6736	53.0176	48.3793	19.0456	57.5599	1849.82
Z0313	N. European	Female	19	23.875	165	29.7333	26.3986	29.5501	50.966	48.6731	18.4831	42.0902	1522.81
Z0314	N. European	Female	20	25.6267	165.1	24.4333	29.3444	31.8705	47.4877	44.9363	17.1597	51.6165	1475.45
Z0315	N. European	Male	23	21.214	188	24.2	32.6485	35.1407	53.1241	49.8153	18.3565	55.5416	1854.91
Z0316	N. European	Male	19	20.3696	180	24.3667	37.7498	37.8756	51.7986	47.8797	18.8734	60.6226	1955.12
Z0317	N. European	Female	18	19.1997	157.5	27.8667	29.7597	31.6323	48.1883	43.6858	16.9148	39.7685	1450.69
Z0318	N. European	Male	19	21.5298	180.3	27.7	34.6827	36.6308	52.8229	48.371	17.4007	57.273	1779.78
Z0319	N. European	Male	20	21.698	175.3	23.7333	31.4214	31.7637	49.545	45.6352	17.25	45.9916	1641.82
Z0320	N. European	Female	20	19.6955	162.6	25.2333	30.592	32.1586	42.6194	37.1598	14.1127	37.6855	1184.76	0.040094	0.035735	0.858472	0.027063	0.034591	0.004046	1473.05	1473.05	1473.05	7.86327	7.86327	7.86327	9.38058	9.38058	9.38058	0.870414	0.870414	0.870414
Z0321	N. European	Female	20	19.3602	172.7	26.4667	30.1103	31.5703	49.4249	44.8817	17.1295	51.5058	1510.88	0.03536	0.044267	0.848426	0.018796	0.030299	0.022852	1376.92	1376.92	1376.92	7.71975	7.71975	7.71975	9.08855	9.08855	9.08855	0.870614	0.870614	0.870614
Z0322	N. European	Female	20	19.5282	175.3	26.0667	33.7205	35.2881	49.5422	44.5527	16.8063	48.0305	1533.71
Z0323	N. European	Male	19	24.9158	175.3	26.3667	34.2307	33.2863	51.5117	48.4117	18.0972	51.4081	1846.67
Z0324	N. European	Female	20	23.4208	172.7	27.9333	30.5011	33.6005	48.3435	44.4216	16.5956	44.5661	1402.37
Z0325	N. European	Female	19	20.9927	165	27.6	28.9153	31.634	45.3669	39.9439	15.4999	39.1057	1226.66
Z0326	N. European	Male	18	23.2779	185.4	23.9	34.6875	35.2415	53.5786	49.656	17.4793	52.5424	1812.73
Z0327	N. European	Male	19	23.7178	177.8	23.2667	33.4719	34.1075	49.4296	43.2133	16.9476	52.922	1602.55
Z0328	N. European	Female	18	22.4563	167.5	27.9667	31.2838	32.6163	46.0769	41.7337	16.0542	45.1121	1416.38
Z0329	N. European	Female	18	25.2693	170	28.0333	29.4437	32.0367	48.0892	46.0153	17.8935	45.2559	1541.54
Z0330	N. European	Female	19	18.0979	172.7	25.5667	31.4358	32.5981	48.7521	45.0357	16.8778	48.0566	1524.92
Z0331	N. European	Female	19	32.8177	171.5	23.4	31.3205	33.5627	47.174	41.4614	16.2369	46.3874	1453.87
Z0332	N. European	Female	28	22.7755	175.3	29.7667	32.8835	35.2529	43.4172	42.1332	17.553	43.7739	1468.87
Z0333	N. European	Female	26	21.7255	162	20.5	32.9254	34.2109	50.8222	49.1253	18.6055	57.8147	1700.52
Z0334	N. European	Female	32	23.1866	157	28.1	29.3282	32.2672	46.8654	43.1343	16.7071	42.5004	1377.14
Z0335	N. European	Female	18	22.0965	177.8	26.6667	27.3932	30.4968	49.3543	43.6832	16.6619	39.0182	1345.78

## Sheet: h2 estimation
ZID	Skin pigmentation	Height	Nose	Sex	Age	BMI	Height_cm	Melanin.index	Nares.width_mm	Alar.base.width_mm	Nasal.height_mm	Nasal.ridge.length_mm	Nasal.tip.protrusion_mm	Nostril.area_mm2	External.surface.area_mm2	gPC1	gPC2	gPC3	gPC4	Ancestry_C1	Ancestry_C2	Ancestry_C3	Ancestry_C4	Ancestry_C5	Ancestry_C6
Z0180	+	+	+	Female	26	24.97	165	26.95	32.3664	33.3862	48.0141	44.1815	15.1309	45.6304	1478.5	-0.019022	-0.0101849	-0.0208736	-0.0376404	0.022861	0.056755	0.836469	0.041236	0.0289	0.013778
Z0188	+	+	+	Female	26	18.06	168	30.2167	32.5781	34.8913	48.6688	45.5113	16.2374	49.5109	1496.31	0.00185224	-0.0169193	0.00562438	8.11e-05	0.019217	0.029781	0.794257	0.022595	0.018666	0.115485
Z0189	+	+	+	Female	29	21.88	167.8	24.8833	28.6038	31.1632	47.934	43.976	15.218	39.972	1344.15	-0.0254002	-0.00243538	-0.0409066	0.0155454	1e-05	0.044415	0.877008	0.034921	0.043635	1e-05
Z0193	+	+	+	Female	19	23.56	172.2	24.8833	30.6323	32.7871	49.1949	45.5459	17.6324	47.9665	1521.03	-0.0167077	-0.0087883	-0.0225451	-0.0353331	1e-05	0.057332	0.830837	0.052313	0.043028	0.016481
Z0196	+	+	+	Female	19	23.06	167.6	27.1667	30.6068	32.744	47.3958	42.9136	16.0355	43.8453	1395.11	-0.0198698	-0.0172101	-0.0191916	-0.039656	0.022622	0.032916	0.849049	0.044842	0.031467	0.019104
Z0198	+	+	+	Female	20	21.52	167	25.3667	28.9846	31.3266	47.1401	40.6326	15.3884	41.098	1262.82	-0.0168193	-0.0199395	-0.0324415	-0.00760771	0.019779	0.050035	0.833595	0.035283	0.039425	0.021883
Z0199	+	+	+	Female	20	20.83	170.2	28.2167	29.9525	32.6492	50.5449	45.7398	17.0429	44.6532	1480.68	-0.0222768	-0.00315385	-0.0314377	-0.00727811	0.02561	0.043046	0.853185	0.035271	0.042877	1e-05
Z0200	+	+	+	Female	20	23.02	170.2	28.3833	32.6478	33.9518	46.9937	44.1301	16.7187	46.9277	1487.53	-0.0173907	-0.00296663	-0.0291038	0.0169326	0.012898	0.038373	0.848256	0.051723	0.033565	0.015185
Z0201	+	+	+	Female	19	22.1	177.8	28.75	33.9916	35.6322	52.6266	50.2833	19.1325	53.7636	1754.94	-0.013929	-0.002382	-0.0174367	0.0142933	1e-05	0.029397	0.849758	0.047599	0.034043	0.039193
Z0205	+	+	+	Female	20	18.64	165.1	28.3333	30.498	31.8376	49.0799	45.0348	15.9095	46.7149	1432.77	-0.017828	-0.0145786	-0.0214424	-0.0143207	0.010775	0.04663	0.850389	0.041968	0.03431	0.015928
Z0209	+	+	+	Female	19	20.59	160	26.7333	29.7106	32.0248	49.7556	45.6286	15.571	46.6015	1445.69	-0.0188191	-0.0127922	-0.043757	-0.00210233	0.011805	0.047141	0.848338	0.043164	0.03483	0.014722
Z0212	+	+	+	Female	20	27.79	154.9	26.3	31.077	32.7229	46.1636	42.3752	16.6088	49.1004	1376.72	-0.0164306	-0.00982558	-0.0284462	-0.0176352	0.011738	0.056857	0.825265	0.049373	0.040395	0.016373
Z0213	+	+	+	Female	20	25.97	152.4	31.5833	32.129	34.2368	45.6103	41.263	15.2905	42.663	1363.03	-0.0150405	-0.0181411	-0.0228922	-0.0099912	0.012871	0.057618	0.814855	0.040621	0.035221	0.038814
Z0216	+	+	+	Female	27	21.75	170.2	26.7333	29.0725	30.8772	48.2884	43.6979	16.6541	46.7029	1437.53	-0.0165186	-0.0222931	-0.0172781	-0.00760198	0.02183	0.054952	0.821582	0.042188	0.036885	0.022562
Z0218	+	+	+	Female	21	21.08	160	24.85	31.2818	32.5629	47.7765	44.0521	16.2651	41.2302	1486.12	-0.0189667	-0.0100112	-0.0253957	-0.00932504	0.027421	0.056387	0.840606	0.036322	0.037065	0.002199
Z0219	+	+	+	Female	22	20.48	157.5	25.2833	29.5533	32.3515	47.8766	45.2433	16.8587	46.6376	1378.29	-0.0191464	-0.00119271	-0.0263682	0.00979141	0.018393	0.025746	0.859351	0.046235	0.04222	0.008054
Z0220	+	+	+	Female	20	23.25	171	26.9167	30.127	32.3203	49.29	44.9134	16.0094	41.1078	1392.25	-0.0184918	-0.0122877	-0.0190972	-0.0368468	0.018276	0.052245	0.83951	0.044903	0.029825	0.015242
Z0224	+	+	+	Female	18	22.55	170.2	25.4833	32.7809	34.6193	48.8418	43.7774	16.2034	42.8449	1413.9	-0.017625	-0.0255301	-0.0148381	-0.0407601	0.012952	0.05338	0.834348	0.039488	0.030792	0.02904
Z0228	+	+	+	Female	19	22.82	162.6	26.2833	32.3946	34.842	46.4934	43.632	15.1127	49.159	1414.29	-0.0185687	-0.00755847	-0.0242993	0.00542445	0.013409	0.059415	0.85042	0.030323	0.042302	0.004131
Z0229	+	+	+	Female	23	19.63	175.3	29.8	34.95	35.9495	48.8896	45.7263	15.481	47.8019	1462.81	-0.0173125	-0.00262135	-0.00966496	-0.00773598	0.009751	0.026126	0.862688	0.041741	0.03548	0.024214
Z0230	-	+	+	Female	28	21.79	172.7		26.1075	29.016	48.4591	44.5973	16.6239	37.6693	1368.56	-0.0191805	-0.00849035	-0.0215405	-0.00265604	0.009779	0.053491	0.855835	0.040259	0.037103	0.003532
Z0232	+	+	+	Female	23	24.81	160	29.4833	28.3117	30.6524	49.5682	45.4333	15.7636	44.0717	1408.5	-0.0171143	-0.0124718	-0.0342252	0.0171869	1e-05	0.034298	0.848357	0.066136	0.039259	0.011941
Z0240	+	+	+	Female	21	21.22	158	27.15	28.9531	30.7409	47.6351	44.6341	16.098	40.0843	1344.89	-0.022983	0.000495796	-0.0296763	-0.00960632	0.014058	0.047075	0.84364	0.061173	0.034044	1e-05
Z0242	+	+	+	Female	21	21.78	162	28.2167	28.7774	31.4509	47.9509	42.482	15.8209	45.377	1326.11	-0.019096	-0.00186105	-0.0293567	-0.0101319	0.002775	0.043384	0.853656	0.050394	0.031044	0.018747
Z0243	+	+	+	Female	21	23.54	170	27.25	31.7223	33.4096	51.1115	47.4158	17.0463	46.9672	1554.71	0.00310826	-0.00537226	-0.021012	-0.00494977	0.012	0.055144	0.772858	0.035916	0.03104	0.093042
Z0251	+	+	+	Female	29	25.25	170	29.1667	29.4789	32.504	49.5613	45.7954	16.5997	49.9842	1437.57	-0.011665	0.000584532	-0.00598061	0.036559	1e-05	0.034371	0.824587	0.046349	0.043654	0.051028
Z0255	+	+	+	Female	20	22.13	174	22.55	31.5042	32.3458	49.7317	45.4488	16.0602	47.1989	1511.01	-0.0174971	-0.017871	-0.0317067	0.000970846	0.012521	0.04598	0.845444	0.036481	0.037846	0.021729
Z0264	+	+	+	Female	19	20.68	180	25.6	29.7757	33.0404	49.1265	43.7648	16.7973	38.6009	1373.22	-0.0230361	-0.00999663	-0.0354832	0.00938418	0.026234	0.06431	0.855734	0.021754	0.031958	1e-05
Z0272	+	+	+	Female	21	24.16	170.2	23.5833	33.6377	33.0569	53.6627	48.9045	19.2833	60.9257	1778.86	-0.017765	-0.00673839	-0.0371587	0.0158687	0.004026	0.059511	0.831314	0.051736	0.033519	0.019895
Z0273	+	+	+	Female	21	22.59	176	28.15	28.6208	32.4046	50.5284	45.8055	16.5065	45.3632	1515.4	-0.0164014	0.000168446	-0.0261943	0.00119966	0.017921	0.028058	0.854573	0.040675	0.03182	0.026953
Z0274	+	+	+	Female	20	20.03	170.2	24.65	28.6558	30.1344	49.0175	44.2148	16.9608	45.2119	1514.92	-0.0223191	-0.0169732	-0.0389957	0.018883	0.016639	0.038624	0.85198	0.039732	0.04982	0.003204
Z0277	+	+	+	Female	20	19.78	149.9	24.4333	29.1286	30.7619	46.029	43.2486	15.5833	38.7956	1349.42	-0.0181622	-0.0246987	-0.0229347	-0.028644	0.025107	0.02501	0.838231	0.045604	0.040806	0.025242
Z0282	+	+	+	Female	28	28.7	168	27.8667	32.51	33.0968	49.5269	47.0647	15.6314	46.3341	1535.06	-0.0183248	-0.00529764	-0.0294843	0.0134167	0.028757	0.055477	0.844024	0.02464	0.04007	0.007032
Z0285	+	+	+	Female	19	21.36	167.6	29.4667	27.7386	30.6872	48.0771	43.3182	14.414	40.4907	1269.7	-0.0208182	-0.0201206	-0.0354534	-0.00941083	0.005016	0.058167	0.842806	0.05109	0.037939	0.004982
Z0293	+	+	+	Female	19	20.35	167.6	28.4	30.0503	31.964	51.8687	47.8289	16.6445	42.142	1536.65	-0.0190629	-0.0144159	-0.0274408	-0.00795803	0.018755	0.036474	0.863005	0.033027	0.037148	0.01159
Z0303	+	+	+	Female	18	21.08	160	28.0667	29.5753	30.7974	48.8687	43.5388	15.0756	39.1803	1403.9	-0.0186411	-0.00137732	-0.0288279	0.0110963	0.011315	0.040437	0.842589	0.046214	0.043597	0.015849
Z0309	+	+	+	Female	19	20.99	165	28.0167	30.8428	31.5845	48.5682	43.9092	17.3726	49.637	1547.35	-0.0177239	-0.0110695	-0.0375851	-0.00724812	0.010827	0.044801	0.846323	0.046438	0.030606	0.021006
Z0321	+	+	+	Female	20	19.36	172.7	26.4667	30.1103	31.5703	49.4249	44.8817	17.1295	51.5058	1510.88	-0.0157417	-0.0196049	-0.0232631	-0.00552832	0.018796	0.044267	0.848426	0.030299	0.03536	0.022852
Z0002	+	+	+	Female	21	22.9	155	29.3333	31.241	33.4952	47.5001	42.7867	13.7172	36.1585	1308.74	0.0254199	-0.0351212	0.0316894	0.0290691	1e-05	0.085652	0.688415	0.014867	0.004315	0.206741
Z0003	+	+	+	Female	21	22.59	167	33.2333	35.5359	38.7435	51.3251	48.1309	16.0418	50.2969	1601.89	0.0286048	-0.0492983	0.0412362	0.00836533	0.009183	0.083718	0.674449	0.009792	0.011994	0.210864
Z0004	+	+	+	Female	21	24.8	168	29.4667	33.3541	33.6384	49.6951	46.5189	17.6026	55.6485	1680.75	0.0332941	-0.0344023	0.0385564	0.0158381	1e-05	0.09374	0.651536	0.009463	0.001248	0.244003
Z0005	+	+	+	Female	21	18.75	160	33.3333	31.8409	34.0963	46.0064	44.0138	16.2621	43.1612	1450.85	0.0371255	-0.0531682	0.0492898	0.005459	1e-05	0.018122	0.699417	0.001434	0.01127	0.269748
Z0006	+	+	+	Female	27	20.19	162	31.65	30.3679	33.2766	47.0135	43.9907	15.0015	40.1225	1345.54	0.0238691	-0.0234993	0.0246057	0.028711	0.011019	0.060225	0.70073	0.017128	0.011906	0.198992
Z0007	+	+	+	Female	26	17.71	168	30.0167	27.7005	29.4554	44.8341	42.1086	15.758	40.6243	1315.7	0.0245791	-0.0367316	0.0414075	-0.0134201	0.008046	0.081199	0.672618	0.013721	0.006562	0.217854
Z0008	+	+	+	Female	21	19.38	170	33.2833	29.4358	31.0486	49.2166	46.425	15.7486	47.0983	1419.53	0.034011	-0.0566522	0.0437518	0.0092688	1e-05	0.023266	0.690937	0.019631	0.016389	0.249767
Z0009	+	+	+	Female	21	17.97	175	28.92	33.3058	35.0516	49.2292	46.7313	15.3183	45.4417	1514.32	0.0243431	-0.0356959	0.0425451	0.0148415	0.005246	0.061619	0.695955	0.00919	0.010505	0.217485
Z0010	+	+	+	Female	26	17.85	169	29.2333	30.0659	31.1765	49.6884	48.4452	18.2338	50.7163	1687.66	0.0313607	-0.0363733	0.0384861	0.021094	1e-05	0.067953	0.665062	0.016557	0.007905	0.242514
Z0011	+	+	+	Female	23	20.21	165	33.35	30.3173	31.3953	53.3625	50.8466	17.8458	49.4525	1727.08	0.0279228	-0.0422893	0.0498485	-0.00608106	1e-05	0.060567	0.691675	0.014133	0.010622	0.222993
Z0012	+	+	+	Female	24	21.21	171	32.0833	31.3738	33.8484	47.692	43.8467	15.5542	42.3072	1435.34	-0.0121144	0.0160038	0.0188493	-0.0158858	0.00582	0.046388	0.830167	0.039476	0.036709	0.041439
Z0013	+	+	+	Female	22	23.59	171	27.5667	31.2607	32.5728	51.7103	46.7227	16.4741	53.004	1563.77	0.024608	-0.0224857	0.0238779	0.0310722	0.003901	0.053154	0.714565	0.012111	0.011644	0.204625
Z0014	+	+	+	Female	24	19.85	168	28.2	28.5881	31.5212	48.9023	45.7823	18.0351	45.4712	1537.58	0.031749	-0.0381188	0.0548971	-0.0161907	0.005352	0.077434	0.665797	0.006707	0.004771	0.239938
Z0015	+	+	+	Female	28	18.55	169	31.85	28.3763	30.8691	49.4538	46.0909	17.4105	44.8733	1458.22	0.0280765	-0.0361241	0.0490999	0.0245264	1e-05	0.056444	0.689562	0.017002	0.015907	0.221076
Z0016	+	+	+	Female	27	20.7	160	30.2333	31.09	33.357	51.3002	46.0989	16.8686	55.8405	1616.75	0.0326885	-0.0479526	0.0285933	0.0151398	1e-05	0.055843	0.672393	0.019167	0.007366	0.245221
Z0017	+	+	+	Female	20	22.09	178	27.05	33.9697	35.1431	55.6586	50.9132	17.2051	54.794	1751.24	0.0278545	-0.0375276	0.0428875	0.0125057	0.010258	0.051755	0.700094	1e-05	0.013277	0.224606
Z0018	+	+	+	Female	20	23.14	165	29.3	32.3045	33.4815	50.4494	46.0672	16.6443	49.393	1601.6	0.0328825	-0.0452959	0.0515805	-0.0105945	0.012796	0.050299	0.66632	0.003808	0.019608	0.247169
Z0019	+	+	+	Female	20	21.09	157	32.35	31.1054	33.6186	51.7771	47.7523	16.069	44.8467	1485.17	0.0401971	-0.0318518	0.0315688	0.0377805	1e-05	0.063288	0.632616	0.014354	0.008613	0.281118
Z0020	+	+	+	Female	22	24.24	165	29.6333	32.8355	35.4683	49.8663	44.9297	15.1157	41.4149	1427.79	0.0303038	-0.0455791	0.0496249	-0.00419139	1e-05	0.069622	0.658002	0.025078	0.009437	0.237852
Z0022	+	+	+	Female	23	24.22	170	31.4167	31.3774	33.3618	48.0279	43.7653	16.021	45.4577	1391.36	-0.014189	-0.00105499	0.0105399	-0.00651322	0.017962	0.055237	0.829625	0.032017	0.028353	0.036806
Z0023	+	+	+	Female	25	23.54	157	31.05	30.0716	32.7634	51.0452	46.7677	15.6626	47.2825	1463.13	0.0342844	-0.0483975	0.0475761	-0.00840664	1e-05	0.086078	0.645232	0.009267	0.002293	0.257121
Z0024	+	+	+	Female	22	18.29	162	28.9333	33.2017	33.8982	50.6497	44.9788	14.5814	46.8779	1391.87	0.0362265	-0.0483141	0.0397545	0.0405653	1e-05	0.098514	0.63136	1e-05	0.014095	0.256012
Z0026	+	+	+	Female	20	19.47	157	29.3667	26.8768	29.1116	45.7317	42.5934	14.1392	38.0593	1231.77	0.0339036	-0.037758	0.0476266	0.00967242	1e-05	0.067648	0.658436	0.01021	0.017959	0.245736
Z0027	+	+	+	Female	20	23.24	158	35.1333	31.3163	33.6258	47.3831	43.5469	15.4236	42.5355	1334.53	0.0386691	-0.0449863	0.0487797	0.0193736	1e-05	0.088215	0.630164	0.001184	0.007649	0.272777
Z0028	+	+	+	Female	20	18.29	162	32.2	26.8069	29.0961	51.3577	48.1314	15.9153	43.4848	1432.33	0.0329522	-0.0354388	0.0282098	0.0451374	0.007822	0.068967	0.672203	0.004243	0.009368	0.237396
Z0029	+	+	+	Female	20	17.3	170	29.4667	29.8649	31.0455	49.5205	45.8944	17.6441	48.0439	1603.49	0.0312761	-0.0349982	0.0434701	0.0276291	0.004821	0.091295	0.658071	0.000601	0.012227	0.232985
Z0030	+	+	+	Female	22	19.81	162	31.1833	30.7608	33.1241	48.2345	43.9661	15.2475	42.7761	1384.69	0.0289695	-0.056181	0.0279542	0.0103308	0.006632	0.06857	0.683456	1e-05	0.009037	0.232294
Z0031	+	+	+	Female	22	18.7	162	36.7167	28.7643	31.0891	50.1327	46.2461	16.6772	43.4869	1491.95	0.00966242	-0.024275	0.00809907	0.0271747	0.012604	0.041116	0.763482	0.018172	0.021563	0.143063
Z0033	+	+	+	Female	23	21.35	162	32.1	32.2049	33.821	52.1086	48.9356	17.2436	54.0099	1671.8	0.0185319	-0.0303048	0.0218999	0.0111281	0.015875	0.029224	0.731913	0.023815	0.011537	0.187636
Z0034	+	+	+	Female	21	19.59	166	31.1667	30.8471	33.9306	49.0431	45.7683	17.7033	44.4925	1528.92	0.027696	-0.0301518	0.0387936	0.0182685	1e-05	0.037182	0.716273	0.017809	1e-05	0.228716
Z0035	+	+	+	Female	20	19.33	164	30.7167	29.9849	30.9226	50.185	45.489	15.2652	38.5706	1435.29	0.0301191	-0.0390274	0.0436189	-0.0107508	0.012333	0.067476	0.671689	0.005827	0.008437	0.234237
Z0036	+	+	+	Female	22	24.91	170	32.55	32.1338	36.2213	44.2834	40.652	15.3629	39.4054	1253.08	0.0267244	-0.0376299	0.0344052	-0.0110159	0.002342	0.087599	0.680873	0.004684	0.015182	0.20932
Z0037	+	+	+	Female	27	21.62	168	33.4833	27.6496	30.0075	50.0973	46.714	15.5086	39.7775	1371.17	0.0298701	-0.0274723	0.0278668	0.0388706	0.001132	0.055341	0.686063	0.00952	0.008457	0.239488
Z0038	+	+	+	Female	22	18.8	153	30.9833	29.6944	30.5684	48.3972	45.3688	14.8812	38.582	1424.6	0.0311835	-0.0348654	0.0388564	-0.0122623	1e-05	0.07203	0.666638	0.016356	1e-05	0.244957
Z0039	+	+	+	Female	23	21.2	164	29.1	37.592	38.2438	54.0941	50.269	18.2169	60.8207	1831.87	0.0333496	-0.041286	0.0463539	-0.00931264	0.00354	0.059647	0.660127	0.017557	1e-05	0.259119
Z0040	+	+	+	Female	22	19.83	165	32.65	31.1497	32.6131	50.1131	45.726	15.6423	45.5274	1491.32	0.0363351	-0.031031	0.0405189	0.0101933	0.003057	0.066049	0.667936	0.004806	0.004012	0.254141
Z0041	+	+	+	Female	21	20.28	172	32.0833	36.5103	39.0222	47.432	45.6863	15.7316	45.2802	1557.88	0.0159952	-0.0111177	0.0390452	0.00265138	0.012063	0.086598	0.720742	0.012156	0.007314	0.161128
Z0043	+	+	+	Female	25	20.73	168	29.65	32.0711	34.1067	50.5338	46.4969	16.9756	51.5529	1591.36	0.020165	-0.04015	0.0276168	-0.0172552	0.01333	0.070704	0.720528	0.005666	0.008936	0.180837
Z0044	+	+	+	Female	25	20.94	165	33.05	37.2334	38.3059	47.8544	45.3892	16.6788	57.3204	1644.51	0.0327742	-0.0514466	0.0482276	-0.00297527	0.017948	0.02008	0.703747	9.8e-05	1e-05	0.258118
Z0051	+	+	+	Female	29	20.07	164	31.5667	34.3602	37.4794	47.3976	43.9821	14.8182	45.9778	1441.1	-0.0193077	0.0491938	0.0356792	-0.0102375	0.019885	0.063774	0.822193	0.04335	0.030814	0.019983
Z0052	+	+	+	Female	31	22.06	169	31.4167	30.8659	33.5544	52.3531	47.9852	17.0067	50.8437	1593.73	-0.0168219	0.0637906	0.0321664	0.00248437	0.012716	0.065593	0.825735	0.038802	0.047508	0.009646
Z0061	+	+	+	Female	30	19.38	170	28.1667	32.3076	34.8944	50.6907	47.7767	17.4349	54.0669	1643.02	-0.0181595	0.0632694	0.0262594	0.0248404	0.026082	0.035279	0.854268	0.036569	0.030085	0.017717
Z0063	+	+	+	Female	33	19.85	168	31.22	31.0392	34.1545	47.3866	46.3761	16.9899	44.1433	1468.66	-0.0167229	0.06071	0.0347592	0.0311025	0.032692	0.045311	0.821874	0.039646	0.036092	0.024385
Z0069	+	+	+	Female	24	21.3	172	35.5167	30.4636	32.9183	51.1605	46.6478	15.3972	42.2995	1473.9	-0.0154173	0.0598371	0.0334048	0.00503128	0.018735	0.072204	0.817288	0.045635	0.026574	0.019564
Z0075	+	+	+	Female	24	19.97	166	26.55	30.8626	32.9063	51.7723	48.8987	17.6113	47.7022	1555.55	-0.0183593	0.0641297	0.0303782	0.00175844	0.043157	0.059669	0.82396	0.025153	0.048051	1e-05
Z0076	+	+	+	Female	28	19.46	165	29.1	28.5019	30.4343	49.9982	46.5849	18.0702	45.5943	1561.68	0.00902351	0.0107811	0.0401186	0.0159277	0.002626	0.049149	0.756945	0.041025	0.011565	0.138689
Z0077	+	+	+	Female	25	19.38	170	30.9167	33.2236	34.4943	51.6303	47.7213	17.4967	55.8223	1686.34	0.000468986	0.0238076	0.0396488	0.000623886	1e-05	0.057243	0.774516	0.031762	0.032727	0.103742
Z0078	+	+	+	Female	26	17.91	162	30.2667	29.9933	33.1222	45.9982	44.8612	15.5581	45.6475	1371.81	-0.0179818	0.0691187	0.0325189	0.0019047	0.007214	0.048889	0.835929	0.048437	0.040548	0.018982
Z0079	+	+	+	Female	24	17.91	172	32.7667	27.2067	29.4007	47.6763	44.5501	15.96	42.6539	1351.22	-0.0210979	0.0419698	0.0358981	-0.030668	0.012652	0.062729	0.826869	0.053773	0.042327	0.00165
Z0080	+	+	+	Female	24	20.05	173	30.7833	33.3585	33.6822	49.0732	44.8009	14.9289	48.5739	1456.88	-0.0207013	0.0704006	0.0307537	0.0227101	0.025948	0.049062	0.843972	0.041938	0.038453	0.000628
Z0084	+	+	+	Female	21	17.85	169	32.4833	29.7262	31.9159	50.3004	48.056	15.7482	37.7464	1456.35	-0.0167949	0.0530534	0.026693	-0.0122562	0.023191	0.045514	0.827772	0.053246	0.037141	0.013136
Z0085	+	+	+	Female	21	18.94	172	30.2	32.7672	33.853	49.9329	46.5313	16.5877	49.0971	1534.42	-0.022921	0.0793553	0.0392979	-0.00720144	0.032882	0.03973	0.849792	0.041443	0.036143	1e-05
Z0086	+	+	+	Female	21	20.23	182	31.6	33.8581	35.7303	48.0057	45.8577	15.4316	43.358	1396.91	-0.014968	0.0687511	0.0362346	-0.00120154	0.024783	0.051019	0.827555	0.046961	0.034485	0.015196
Z0090	+	+	+	Female	21	19.38	170	29.85	31.95	33.729	52.0159	50.5115	16.2531	48.0458	1689.86	-0.0161009	0.0493099	0.0313959	0.00307849	0.02507	0.045689	0.845324	0.032631	0.029305	0.02198
Z0092	+	+	+	Female	21	17.5	169	30.35	30.2491	33.0084	47.4628	44.1999	14.873	38.6452	1346.72	-0.0229493	0.0684601	0.0501218	0.00978173	0.043498	0.026751	0.849211	0.041725	0.038805	1e-05
Z0093	+	+	+	Female	21	19.6	175	29.9167	30.3585	33.8408	48.0242	43.7429	16.391	41.9176	1454.53	-0.022341	0.0648682	0.0381382	0.00663953	0.013192	0.063499	0.848005	0.038646	0.036649	1e-05
Z0097	+	+	+	Female	21	23.05	164	29.4333	34.0968	36.7572	48.5369	45.0176	15.3107	44.0583	1377.52	-0.0134642	0.0568718	0.0203265	0.003438	0.013501	0.071472	0.817263	0.035434	0.035317	0.027013
Z0098	+	+	+	Female	30	17.19	160	28.35	31.5252	33.1707	48.3433	44.9548	16.1558	49.533	1470.93	-0.0196548	0.0659122	0.0435015	-0.0113444	0.014775	0.06559	0.839305	0.046091	0.034229	1e-05
Z0099	+	+	+	Female	21	21.63	172	32.0333	33.3884	35.4898	49.0228	43.7353	17.0185	48.7255	1581.36	-0.017206	0.0578537	0.0359795	0.011555	0.022655	0.050335	0.835642	0.030241	0.032202	0.028926
Z0100	+	+	+	Female	21	19.6	175	31.9167	32.7111	34.6996	46.7149	42.6704	16.2481	39.8037	1456.03	-0.0163894	0.0571578	0.0285802	-0.0056149	0.015343	0.053719	0.829645	0.049858	0.032815	0.018621
Z0103	+	+	+	Female	21	19.33	164	29.8833	29.4081	30.6765	49.1331	45.9014	16.7715	44.1502	1511.33	-0.0140123	0.0555343	0.0309552	-0.00885517	0.020117	0.056809	0.821601	0.043204	0.041272	0.016996
Z0104	+	+	+	Female	21	19.73	167	34.5333	33.5923	35.8479	50.6676	45.9982	16.032	47.7395	1529.92	-0.015765	0.0627978	0.0324398	0.0243869	0.011993	0.047445	0.831583	0.051263	0.040299	0.017417
Z0105	+	+	+	Female	21	19.53	160	33.35	32.7785	35.304	46.6322	43.861	15.946	51.3987	1449	-0.0185537	0.0593029	0.0309484	0.00521609	0.0282	0.043734	0.845312	0.042865	0.03718	0.002709
Z0106	+	+	+	Female	21	19.12	168	31.6833	27.2563	30.9883	51.3763	49.0084	14.864	38.3751	1422.08	-0.0204735	0.0681855	0.0273771	0.0208754	0.020722	0.051628	0.841142	0.037621	0.043679	0.005207
Z0107	+	+	+	Female	21	18.36	165	31.1167	31.2221	32.7244	49.2885	46.3385	17.6936	53.6581	1646.61	-0.0172014	0.0580915	0.0402466	-0.00434368	0.01446	0.054788	0.836178	0.04959	0.037165	0.007819
Z0108	+	+	+	Female	21	18.59	159	29.1833	29.4115	31.0243	48.6182	45.134	15.8277	49.219	1444.69	-0.0183666	0.0603236	0.0400383	-0.00741437	0.028244	0.046337	0.843364	0.04086	0.028901	0.012295
Z0110	+	+	+	Female	21	18.36	165	30.1333	32.6851	34.0141	47.059	45.0897	17.4305	51.7428	1532.04	-0.018009	0.0588021	0.0320733	-0.00450854	0.023519	0.07182	0.830614	0.039368	0.034669	1e-05
Z0111	+	+	+	Female	21	22.7	183	30.1	34.33	35.9267	52.2801	47.7212	17.7005	54.3026	1665.98	-0.016462	0.061206	0.0381624	-0.0231959	0.028844	0.046464	0.829747	0.04625	0.024377	0.024318
Z0114	+	+	+	Female	21	20.28	172	33.5833	33.2634	35.3913	49.2017	45.0958	16.4767	44.0497	1502.22	-0.0159705	0.0552048	0.0473813	-0.0130787	0.022	0.048135	0.831225	0.047592	0.039644	0.011405
Z0116	+	+	+	Female	21	19.47	157	31.2	31.496	32.9685	49.9184	47.2078	17.1856	48.7223	1619.77	-0.0138887	0.0529354	0.018516	0.0224569	0.019409	0.051866	0.828442	0.039683	0.039325	0.021275
Z0117	+	+	+	Female	21	24.91	164	31.2667	34.4228	37.5432	48.5274	45.7135	16.0765	45.3437	1554.15	-0.0169768	0.0572692	0.0327239	-0.0142032	0.008128	0.053201	0.843245	0.04835	0.028329	0.018748
Z0118	+	+	+	Female	25	22.59	176	29.8833	32.6865	35.3972	48.1263	45.2439	16.8622	48.4068	1539.66	-0.0208291	0.0517354	0.0196109	0.00322999	0.006165	0.066462	0.823851	0.056557	0.046956	1e-05
Z0122	+	+	+	Female	21	18.68	170	28.3167	34.0509	35.4578	48.9956	44.4074	16.3617	48.1716	1473.1	-0.0123264	0.0614172	0.0203266	0.0227394	0.022249	0.048547	0.817896	0.046398	0.033579	0.031331
Z0125	+	+	+	Female	20	22.21	163	27	32.4821	35.1667	47.546	43.3554	15.6057	47.6061	1438.56	-0.0151128	0.0632017	0.0246044	0.0191162	0.017069	0.048645	0.836941	0.040362	0.035472	0.021511
Z0129	+	+	+	Female	21	19.27	175	30.4333	31.4032	33.3989	50.7821	47.3335	17.2027	45.1486	1552.01	-0.0166135	0.0644697	0.0471431	0.00280951	0.041998	0.047922	0.81843	0.040983	0.038613	0.012054
Z0132	-	-	+	Female	21	18.42	168		30.1301	32.4528	49.6554	47.6046	17.68	45.9628	1540.45	-0.018617	0.0653297	0.0370918	-0.00152627	0.020861	0.072103	0.823576	0.0464	0.030844	0.006216
Z0137	+	+	+	Female	25	41.88	167	31.0167	29.7367	31.9164	50.2813	48.0382	15.7508	37.8461	1455.84	0.0109824	-0.044017	0.0108972	-0.0182831	0.018024	0.017051	0.752556	0.023102	0.053165	0.136102
Z0138	+	+	+	Female	19	21.46	178	31.5333	32.9994	33.7689	49.1	45.1804	16.7389	48.1291	1583.29	0.0120246	-0.0361381	0.00748759	0.0332081	0.015637	0.005822	0.767375	0.005769	0.056368	0.149029
Z0139	+	+	+	Female	19	21.72	173	30.05	30.3474	32.0763	48.0592	42.2966	16.2905	44.241	1505.95	0.012046	-0.0401037	0.00881244	0.0124441	0.015801	0.008708	0.751106	0.012058	0.060446	0.151881
Z0140	+	+	+	Female	21	20.71	163	27.4667	31.1442	32.3593	48.6838	45.0468	17.1361	46.0739	1599.18	0.00754844	-0.034972	0.0189202	-0.0184884	0.016832	0.02024	0.767703	0.020111	0.044106	0.131008
Z0141	+	+	+	Female	24	19.53	160	31.0833	31.1986	32.2928	49.5422	46.1503	15.4366	45.8747	1474.22	0.00851495	-0.0282056	0.0118167	0.00481834	0.014355	0.001596	0.776195	0.026228	0.051351	0.130276
Z0142	+	+	+	Female	22	21.5	183	31.5167	28.9281	31.5006	51.5559	46.7461	16.6132	51.552	1575.2	0.00997022	-0.0256372	0.00275948	0.0409986	0.011264	0.000653	0.777575	0.024849	0.046927	0.138731
Z0143	+	+	+	Female	28	21.31	165	30.35	34.501	35.7014	53.1641	49.4841	15.8385	58.7459	1735.03	0.0127434	-0.0337169	0.0174206	-0.0208577	0.020955	0.000713	0.758405	0.022703	0.049971	0.147253
Z0144	+	+	+	Female	32	23.99	150	34.3833	31.9688	35.1525	48.4434	44.5011	13.154	40.9161	1277.4	0.00933593	-0.031548	0.00762003	0.00277732	0.006956	0.024146	0.769148	0.027155	0.03905	0.133545
Z0145	+	+	+	Female	29	19.28	161	27.1	33.5488	35.5569	51.3755	49.5949	16.5596	53.8053	1608.66	0.006677	-0.0262876	0.00912098	0.0284082	0.020876	0.015582	0.781248	0.018203	0.043783	0.120308
Z0146	+	+	+	Female	29	21.11	170	27.9833	32.1935	35.0284	47.5163	44.1145	15.1603	42.7373	1388.47	0.00978881	-0.034231	-0.00349813	0.0398607	0.005033	0.029792	0.752328	0.027056	0.043458	0.142332
Z0147	+	+	+	Female	24	18.44	163	38.4	31.501	34.2285	46.674	43.2028	16.1574	48.8817	1492.62	0.0123479	-0.0413686	0.0110119	-0.0106897	0.016576	0.000266	0.766358	0.022897	0.049118	0.144786
Z0148	+	+	+	Female	20	19.81	162	32.7333	31.4917	33.4168	50.6336	47.8031	15.9711	43.9712	1525.82	0.0097868	-0.0331149	0.00260145	0.0395879	1e-05	1e-05	0.773805	0.028903	0.046697	0.150575
Z0149	+	+	+	Female	34	24.97	165	32.0333	34.1207	34.6786	50.7544	48.3599	16.6118	56.7455	1623.22	0.0143922	-0.0383599	0.0184152	0.0181099	0.007418	0.035123	0.737527	0.016357	0.041827	0.161749
Z0150	+	+	+	Female	22	24.68	152	29.1	29.9993	31.8792	47.515	43.3574	14.9046	43.1129	1407.68	0.0101866	-0.0495728	0.0216775	-0.00998754	0.026611	0.002192	0.75578	0.025921	0.052799	0.136697
Z0151	+	+	+	Female	23	21.57	164	29.1833	29.5286	30.7422	54.1475	50.0141	16.915	49.8851	1659.07	0.0149132	-0.0230329	0.0163654	0.010785	0.018946	0.035702	0.746993	0.006634	0.032708	0.159017
Z0152	+	+	+	Female	21	21.49	160	28.8667	31.8301	34.0521	48.1631	45.2395	15.1585	42.7122	1433.32	0.0128897	-0.0332767	0.0176543	0.0124566	0.013422	1e-05	0.747667	0.028203	0.052696	0.158002
Z0153	+	+	+	Female	22	20.72	168	30.5667	27.6551	30.2054	49.1381	46.0436	16.0227	41.1036	1469.3	0.0131477	-0.0461167	0.0167007	-0.00300356	0.014653	0.01549	0.759107	0.009356	0.045644	0.15575
Z0154	+	+	+	Female	28	23.31	167	29.9	34.043	37.5739	48.2544	45.5308	17.2124	48.0507	1542.24	0.0140923	-0.0339604	-0.00195443	0.0171855	0.007115	0.003166	0.758476	0.016985	0.063072	0.151186
Z0155	+	+	+	Female	24	20.91	168	30	31.1086	33.4881	48.9158	46.3195	16.2144	45.1755	1460.52	0.00848551	-0.0371527	0.0196813	-0.0144272	0.016694	1e-05	0.77406	0.02138	0.046903	0.140953
Z0156	+	+	+	Female	23	20.94	165	26.9333	30.5239	31.2235	48.8003	46.1689	17.2681	49.1585	1600.28	0.0101949	-0.039786	0.0158207	-0.0214276	0.012521	0.009536	0.759366	0.032286	0.048851	0.137441
Z0157	+	+	+	Female	20	23.18	170	38.5167	35.4305	37.0845	51.0065	46.3828	17.2888	56.335	1663.23	0.0115065	-0.0238684	0.00372872	0.0490501	0.01784	0.024584	0.722424	0.03132	0.072064	0.131768
Z0158	+	+	+	Female	30	25.9	169	30.0167	31.9912	33.3544	47.6909	43.5747	17.5055	48.946	1527.06	0.0138214	-0.0457288	0.0199865	-0.00675214	0.020347	0.030777	0.73236	0.032864	0.035071	0.148581
Z0159	+	+	+	Female	26	20.69	166	30.55	33.2275	34.9453	52.631	49.2709	17.425	52.3455	1678.22	0.0152639	-0.0383334	0.00622752	0.0325395	0.002299	0.007034	0.754361	0.02384	0.03298	0.179486
Z0160	+	+	+	Female	26	23.51	165	30.25	31.802	33.0283	50.001	45.5988	15.6444	47.1444	1408.14	0.0159686	-0.0349541	0.0160491	0.00382657	1e-05	0.027258	0.710497	0.025396	0.097625	0.139214
Z0161	+	+	+	Female	29	21.35	162	30.8667	29.9185	31.7822	48.7688	44.3311	15.2922	43.918	1459.38	0.0118734	-0.0389352	0.0222235	-0.0253693	0.020958	0.025808	0.756366	0.01989	0.032479	0.144498
Z0166	+	+	+	Female	23	23.71	163	28.6667	34.5742	36.7711	47.8714	43.8214	15.7943	49.2472	1501.8	0.0115294	-0.038439	0.0241722	-0.0214744	0.012941	0.034887	0.750534	0.017393	0.044092	0.140152
Z0167	+	+	+	Female	24	23.12	174	33.4833	30.1727	32.8127	49.9988	45.3729	16.9465	46.4766	1635.87	0.00914878	-0.0328577	0.00324362	0.00394366	0.024909	0.003173	0.761184	0.0254	0.059807	0.125527
Z0168	+	+	+	Female	28	19.96	169	32.3	34.469	36.9808	49.4302	45.9352	15.483	49.843	1557.35	0.00732568	-0.038728	0.00705643	0.00100565	1e-05	0.006536	0.78183	0.027728	0.044225	0.139671
Z0169	+	+	+	Female	23	19.98	155	32.4833	27.2356	30.1005	48.3934	45.9189	16.313	40.8148	1417.12	0.0102776	-0.0332529	0.0135936	-0.00158432	1e-05	0.032433	0.75151	0.029898	0.041508	0.14464
Z0170	+	+	+	Female	22	18.64	167	29.0167	30.8843	32.684	49.2349	44.48	15.0724	37.869	1418.28	0.0115667	-0.0395255	0.0128587	0.00558174	0.020259	0.026685	0.737005	0.019583	0.057398	0.13907
Z0171	+	+	+	Female	26	26.17	160	31.3833	31.2865	33.8471	49.9681	45.7302	16.5437	46.3514	1443.22	0.0117587	-0.0300755	0.0181899	0.0101526	0.000559	0.04421	0.74319	0.013504	0.045242	0.153295
Z0172	+	+	+	Female	23	21.38	173	33.1333	30.8866	32.2229	49.1889	45.501	16.7131	45.0215	1507.23	0.0150806	-0.0390169	0.0226284	0.0149371	0.024985	0.048114	0.728318	8.1e-05	0.045443	0.153059
Z0173	+	+	+	Female	25	19.14	160	33.1333	33.8082	34.4984	47.364	43.9444	15.013	44.2955	1469.33	0.0110136	-0.0370006	0.0133414	0.0184694	0.018089	0.002603	0.766516	0.026037	0.047509	0.139246
Z0174	+	+	+	Female	24	23.8	164	31	27.6347	30.6579	51.1848	47.4792	16.219	45.5535	1521.37	0.0192314	-0.0395865	0.0174789	0.00794065	0.014064	1e-05	0.752913	0.008123	0.043534	0.181357
Z0175	+	+	+	Female	31	23.73	155	27.2333	30.9964	33.5597	45.3337	40.8331	14.0643	40.6443	1285.4	0.0104791	-0.0316253	0.0174969	0.00905501	0.010958	0.022346	0.761288	0.01844	0.04189	0.145077
Z0176	+	+	+	Female	29	21.26	168	30.35	31.7787	32.1519	46.1118	43.4198	16.2576	47.9403	1487.67	0.0105449	-0.0293569	0.0215172	0.00519095	0.011268	1e-05	0.767507	0.022712	0.055323	0.143179
Z0177	+	+	+	Female	30	19.05	162	30.3667	36.3138	36.6448	48.7316	47.6691	15.6062	55.1957	1672.77	0.0160141	-0.0267754	0.0124439	-0.000373629	0.020804	1e-05	0.749165	0.017806	0.036436	0.175779
Z0178	+	+	+	Female	21	21.99	150	30.1667	31.3085	32.408	48.0784	44.9509	15.9099	40.7949	1426.86	0.0127365	-0.0360705	0.011513	-0.000301841	0.0207	0.030388	0.761809	0.003068	0.035846	0.148189
Z0179	+	+	+	Female	26	22.38	161	30.15	32.1353	34.8318	50.6561	45.6599	16.4921	49.1826	1635.49	0.0106721	-0.0190131	0.0313041	0.00728884	0.028471	0.02468	0.773714	0.011513	0.021135	0.140488
Z0337	+	+	+	Female	22	19.57	158.6	27.7467	28.3243	29.4666	46.717	42.3115	14.5178	41.3161	1315.4	-0.00876637	0.00690017	0.00118436	0.00955339	0.013656	0.070678	0.799258	0.040845	0.028607	0.046956
Z0338	+	+	+	Female	22	17.44	171.45	33.2605	25.3515	26.8904	47.7	44.4657	15.1844	39.5814	1329.58	0.00420249	0.0160353	0.0199161	0.0236122	0.012327	0.05214	0.786998	0.011082	0.02929	0.108163
Z0339	-	+	+	Male	21	34.74	167.85		32.1205	34.0772	51.3489	47.5673	15.8019	50.1391	1519.51	-0.0184804	0.0380927	0.0229418	0.00260687	0.037419	0.041642	0.843195	0.035301	0.034105	0.008339
Z0342	+	+	+	Female	19	18.7	166	29.4959	29.6867	30.2558	49.7552	47.1902	17.3156	47.084	1588.3	-0.00943332	0.0454811	0.0213505	0.0302345	0.021641	0.053262	0.818384	0.036325	0.026683	0.043705
Z0344	+	+	+	Female	19	27.56	154.8	28.4694	30.4304	32.5136	53.1841	50.3191	16.3317	49.0013	1559.22	-0.00118221	-0.00775197	-0.00963903	0.0173482	0.01203	0.062998	0.797812	0.009698	0.026622	0.09084
Z0345	+	+	+	Male	21	23.51	170.75	26.0885	32.7359	35.0861	47.6819	43.5723	15.8506	49.8845	1414.67	-0.00844071	-0.00718117	-0.00155565	0.026151	0.01756	0.035642	0.830875	0.026273	0.022844	0.066807
Z0346	+	+	+	Male	19	23.23	193.1	30.4357	37.3368	36.67	50.2148	45.2133	18.1037	69.4645	1818.36	-0.015584	-0.00333321	-0.00480776	0.000680056	0.013271	0.035351	0.83553	0.042598	0.045973	0.027277
Z0348	+	+	+	Male	20	19.31	192.3	27.8924	32.8157	32.5478	46.1165	43.6105	18.4339	59.8504	1647.34	-0.00852526	0.00156726	-0.00194911	0.0138641	0.024291	0.033992	0.81612	0.026402	0.047514	0.051681
Z0350	+	+	+	Male	21	19.72	153.25	28.5114	32.3517	31.9671	51.0582	48.6766	19.2391	64.8006	1768.66	-0.010655	-0.00448955	-0.00791744	-0.00227195	1e-05	0.05692	0.825641	0.045347	0.03293	0.039153
Z0351	+	+	+	Female	20	21.02	156.7	28.7719	30.1673	31.9735	51.9265	47.1715	16.8145	49.9335	1579.06	-0.00259789	-0.0131692	-0.00532792	-0.00746567	0.010675	0.04735	0.800573	0.030222	0.02268	0.088499
Z0352	+	+	+	Female	18	22.18	170.4	26.5283	29.7722	31.705	49.5887	45.8762	17.8083	46.8665	1545.86	-0.0245877	0.0394377	0.013644	-0.000705371	0.024411	0.055547	0.861824	0.025849	0.032358	1e-05
Z0353	+	+	+	Female	20	23.3	169	29.5548	31.4046	33.7997	46.2759	42.2305	16.7421	48.3678	1434.48	-0.00840471	0.0331989	0.0231232	0.00221672	0.012768	0.061178	0.805311	0.037797	0.040457	0.04249
Z0355	+	+	+	Female	22	22.23	162.7	28.3335	31.7511	32.0367	46.5143	43.7201	16.8479	57.7078	1508.56	-0.0182684	0.043595	-0.00397054	0.0129325	0.03511	0.044716	0.836006	0.043703	0.036061	0.004404
Z0357	+	+	+	Female	18	21.14	167.15	26.6963	32.478	32.3309	50.9014	47.4743	17.733	54.4589	1657.78	-0.00545485	-0.000455674	-0.00129672	0.0171225	0.012336	0.047059	0.806234	0.028982	0.030745	0.074644
Z0358	+	+	+	Female	27	20.24	165.7	29.1136	26.1156	27.2465	49.307	45.7141	15.6151	41.9187	1371.77	0.0291574	0.0116482	-0.0128677	-0.0164288	0.017781	0.051158	0.698934	0.024025	0.002319	0.205783
Z0359	+	+	+	Female	19	25.59	159.75	28.433	34.729	34.5127	47.5109	42.9777	15.9851	50.0001	1466.32	-0.0145424	0.00316925	0.00442414	-0.0352812	0.008256	0.035023	0.844993	0.041777	0.041873	0.028077
Z0362	+	+	+	Female	18	26.86	168.75	29.1108	31.8285	32.8379	49.4104	45.2706	15.1328	47.2557	1415.77	-0.0116013	0.0121292	-0.00271221	0.0204726	0.016431	0.060016	0.822405	0.036555	0.036303	0.02829
Z0365	+	+	+	Female	20	22.36	167.55	30.5477	31.6933	33.9785	49.6564	46.6059	17.7004	53.3899	1537.32	-0.0134378	0.0669195	0.0348376	0.0232454	0.014406	0.039972	0.844031	0.035031	0.045029	0.021531
Z0367	+	+	+	Female	18	18.7	173.9	29.115	31.4671	32.5469	49.4166	46.5336	16.0918	49.641	1469.35	-0.0130747	-0.0126144	-0.00454256	-0.0234392	0.019248	0.019242	0.845939	0.040457	0.041351	0.033763
Z0369	+	+	+	Female	22	35.9	158.575	31.93	33.7636	33.9703	49.9607	45.4277	18.0994	51.1054	1592.43	0.0370743	-0.0446108	0.0495452	-0.00113583	1e-05	0.0963	0.639828	1e-05	1e-05	0.263842
Z0372	+	+	+	Male	23	24.05	171.35	26.7958	36.6973	36.747	46.5033	42.2995	16.8141	59.2356	1537.21	-0.0170888	0.00153498	-0.00374876	0.000971845	0.015657	0.038945	0.8662	0.020646	0.039263	0.019288
Z0373	+	+	+	Male	26	27.72	180.35	27.0451	33.5075	34.8959	47.9093	42.9443	17.0374	51.5992	1511.62	0.00355978	0.000795372	-0.0348473	-0.018156	0.016549	0.052591	0.774768	0.031247	0.027585	0.09726
Z0374	+	+	+	Male	34	28.16	190.2	28.9413	37.5182	39.5097	53.8878	50.3195	18.4207	68.5515	1866.6	-0.0114075	-0.00401151	-0.0199795	0.0250389	0.015105	0.054162	0.832116	0.031243	0.025757	0.041618
Z0377	+	+	+	Female	24	25.76	164.2	27.0927	29.87	31.9953	47.7565	44.5259	16.3394	46.2844	1436.34	-0.0107561	-0.00596437	0.00607663	-0.0321849	0.031313	0.034172	0.829409	0.022657	0.030289	0.052159
Z0378	+	+	+	Female	25	20.17	174.75	36.1189	34.7951	36.2642	50.9873	46.4368	16.6475	57.2572	1610.14	-0.0175094	-0.00645821	-0.0127403	-0.00918252	0.026966	0.037925	0.863033	0.023287	0.036877	0.011911
Z0379	+	+	+	Male	23	24.47	172.55	27.6991	33.6292	34.2165	45.102	39.4406	14.9603	51.3399	1331.46	-0.0165064	0.00210957	-0.00854332	0.000925487	0.001061	0.066327	0.838122	0.03821	0.033349	0.022932
Z0380	+	+	+	Male	22	25.11	172	29.4833	31.7772	33.4597	51.8902	47.4683	17.0962	57.8745	1793.88	0.00449555	0.0591481	0.0236932	0.0157056	0.020104	0.057086	0.751863	0.045472	0.026114	0.099361
Z0381	+	+	+	Female	26	21.14	154.6	24.5634	28.4409	29.5225	48.5136	44.5985	16.766	45.3092	1437.82	-0.00280344	-0.00511302	0.00503987	0.0173696	0.006004	0.046781	0.800005	0.027125	0.031007	0.089079
Z0382	+	+	+	Female	23	28.03	172.75	27.7061	31.0271	31.7943	47.1851	42.953	16.6243	49.2577	1525.61	-0.0135551	0.00451901	0.0165849	-0.0286337	0.035044	0.047562	0.81963	0.030994	0.036726	0.030043
Z0383	+	+	+	Female	21	22.58	170.45	28.5884	30.2463	31.8816	48.7847	43.553	14.7137	48.0157	1396.02	-0.0198036	0.00445241	-0.0196688	0.00239933	0.016214	0.044229	0.85242	0.043005	0.036922	0.00721
Z0384	+	+	+	Female	21	21.52	169.95	27.1599	31.2216	32.9555	51.5713	48.4794	17.2724	49.9702	1656.97	-0.0108476	-0.0067754	-0.00493764	-0.00635782	0.004565	0.04701	0.827057	0.039314	0.030963	0.05109
Z0385	+	+	+	Female	25	29.1	164.7	30.8096	32.1914	35.5285	45.9174	42.8292	16.884	46.9612	1403.33	0.00618563	0.0138485	0.0328969	0.0327637	0.022001	0.07412	0.740804	0.023103	0.016452	0.123521
Z0386	+	+	+	Female	29	24.05	178.1	27.4414	32.03	34.2523	50.2958	47.0906	17.2001	53.0771	1517.73	-0.0151514	0.000941202	-0.0153618	0.00488369	0.004419	0.028989	0.847306	0.057743	0.031253	0.03029
Z0387	+	+	+	Female	28	23.99	168.85	29.3419	29.0733	31.1231	46.5635	41.8425	15.2412	44.7808	1370.52	-0.01688	0.00220531	0.0066827	-0.0345926	0.026193	0.038366	0.836941	0.043149	0.034415	0.020936
Z0388	+	+	+	Female	22	25.96	163.6	26.8448	31.7371	34.5489	46.7481	42.8515	15.1566	45.2402	1359.26	-0.0155484	-0.00830746	-0.0131555	-0.00585797	0.006243	0.045282	0.843222	0.035931	0.034667	0.034655
Z0389	+	+	+	Female	28	29.59	153.2	28.9175	31.9647	33.9579	43.8526	39.4368	15.2424	48.5831	1286.53	0.00443275	-0.013136	0.0229214	-0.0188569	0.000272	0.07165	0.762445	0.036313	0.018229	0.11109
Z0392	+	+	+	Female	24	24.13	158.6	27.1907	30.65	32.6771	50.0094	47.7226	17.242	53.1555	1502.55	-0.0143163	-0.00167812	-0.0197976	0.0165505	0.02524	0.017617	0.834608	0.046479	0.036666	0.039391
Z0393	+	+	+	Male	24	23.97	177.2	26.5241	35.6474	36.7528	50.6803	46.1467	16.3649	52.679	1712.56	-0.0129457	-0.0148664	-0.0191831	-0.00284267	0.0154	0.043832	0.826564	0.038218	0.038241	0.037745
Z0395	+	+	+	Female	26	21.32	172.2	28.0702	29.9127	33.1039	44.945	41.8864	16.7982	49.0292	1395.18	-0.0129043	0.00854698	-0.0009722	0.0201091	0.008252	0.040023	0.842789	0.037067	0.026985	0.044884
Z0396	+	+	+	Female	25	24.49	163.3	25.5157	31.057	32.0628	45.9223	43.3487	14.249	42.5316	1355.56	-0.0161671	0.00285945	-0.00773161	0.0122389	0.010514	0.032836	0.868365	0.026697	0.034668	0.026919
Z0397	+	+	+	Female	22	32.33	169.5	28.8671	32.0096	34.914	47.5524	42.7302	14.737	48.579	1305.48	-0.0139916	-0.00905028	-0.0143457	0.00117122	0.018674	0.048756	0.831727	0.029356	0.03484	0.036648
Z0401	-	+	+	Male	20	25.25	170.6		37.6325	37.4864	54.3922	50.0947	17.4527	64.9314	1916.18	-0.0130837	-0.0171938	-0.0281269	0.0189656	0.011081	0.036157	0.834953	0.038568	0.038382	0.040859
Z0402	+	+	+	Male	24	20.96	176.5	28.2667	32.4981	31.2812	55.7495	51.6986	19.9318	73.7172	2055.37	-0.0143998	0.00852683	-0.000662129	0.0119261	0.019786	0.029648	0.851357	0.03992	0.030514	0.028776
Z0404	+	+	+	Female	19	20.69	179.7	31.0333	30.6145	30.0386	46.6924	41.2064	16.2831	49.9789	1437.22	-0.00776952	-0.00491536	-0.011364	-0.0129582	0.013638	0.058831	0.817823	0.027442	0.029165	0.053101
Z0405	+	+	+	Female	25	20.96	166.5	31.15	30.8276	32.1197	49.8302	44.0159	16.9169	49.9489	1463.9	-0.0184686	-0.000274036	0.00867151	-0.0318638	0.012631	0.058593	0.8429	0.039373	0.042221	0.004282
Z0406	-	+	+	Male	22	27.55	170.1		33.5107	32.3058	55.2809	52.6509	18.3783	60.5899	1957.71	0.0384419	0.00527272	0.0168502	-0.00949522	0.015566	0.052554	0.656922	0.018538	0.002375	0.254043
Z0408	+	+	+	Female	22	34.84	158.2	32.6167	30.7206	32.0715	47.3081	43.2174	15.6493	46.1419	1433.34	-0.00996218	-0.00800366	0.00391503	-0.0105161	0.018978	0.078203	0.804672	0.028061	0.029673	0.040414
Z0409	+	+	+	Female	20	23.09	170.1	31.1167	35.3757	34.4242	49.6931	45.3128	15.6834	54.1629	1563	0.0131728	-0.011344	0.00622482	0.0213663	0.004592	0.078622	0.726045	0.014574	0.018182	0.157984
Z0410	+	+	+	Female	19	24.09	158.6	32.0333	31.567	32.0373	46.5971	41.0116	15.4983	51.7445	1352.82	0.00231416	-0.0178305	0.0116599	0.00142432	0.002768	0.064717	0.760081	0.038634	0.027196	0.106605
Z0411	+	+	+	Male	27	27.77	177.1	30.8167	35.8119	36.4898	51.112	46.3685	17.8676	61.4204	1750.08	-0.00478278	-0.00248247	-0.00918645	0.00976063	0.013467	0.057322	0.787584	0.035109	0.029663	0.076854
Z0412	+	+	+	Male	18	22.86	188	30.8	36.9312	34.374	53.9708	51.5807	18.591	61.387	1944.64	-0.0159801	-0.00841069	-0.0175618	-0.0117581	0.007989	0.045509	0.84664	0.03552	0.036769	0.027573
Z0413	+	+	+	Female	21	19.74	171.4	29.25	29.4842	30.751	51.3741	46.6579	18.6302	62.6569	1536.53	-0.0105379	-0.00321161	-0.0167374	0.0362924	1e-05	0.048466	0.821849	0.040615	0.033445	0.055615
Z0414	+	+	+	Female	21	25.03	161.4	32.5167	32.2025	32.4414	46.0385	42.5707	15.8803	44.9509	1369.2	-0.013186	-0.00540421	-0.00212567	-0.00242122	0.027369	0.038518	0.834902	0.032706	0.031244	0.035261
Z0415	+	+	+	Male	21	24.95	176.7	30.5667	32.0026	32.1617	47.9804	44.2328	16.6686	50.634	1525.93	-0.00825848	-0.0114035	0.00166179	-0.00907595	0.007112	0.059193	0.802879	0.040786	0.035696	0.054333
Z0416	+	+	+	Male	21	29.61	182.4	27.8	35.7573	34.5872	51.693	47.9673	18.9129	71.3338	1796.97	-0.0106043	-0.00540822	-0.019449	0.0220869	0.015421	0.047174	0.827839	0.033271	0.030937	0.045357
Z0417	+	+	+	Female	21	33.52	164.4	28.0167	31.7139	34.0006	46.5036	42.0392	15.4605	47.8942	1282	-0.0131391	0.0217139	0.0138275	-0.00452577	0.027125	0.048205	0.821505	0.031544	0.026776	0.044845
Z0418	+	+	+	Male	19	47.54	185	28.9167	37.2607	36.2572	52.7654	47.6929	17.8924	68.4724	1818.19	-0.0107799	0.00938171	0.0214662	-0.022956	0.008881	0.041879	0.824958	0.049172	0.032862	0.042247
Z0419	+	+	+	Female	19	19.75	155.4	28.5	29.4422	31.0565	50.6282	44.5118	16.9946	49.0616	1485.66	-0.00776951	0.0217158	0.027408	-0.00893872	0.009994	0.023208	0.831731	0.040799	0.037087	0.057181
Z0420	+	+	+	Female	19	22.14	162.7	32.3	33.0633	33.3118	46.6136	40.7763	16.303	49.3411	1318.06	-0.00963417	-0.0122522	-0.00860897	0.00102534	0.004408	0.059556	0.821805	0.035429	0.030305	0.048497
Z0421	+	+	+	Male	18	28.14	173.6	31.0167	35.6635	35.1194	50.7922	45.2972	16.2924	57.9906	1625.49	0.0504132	-0.00172368	0.00609662	-0.000876885	0.018724	0.076717	0.608125	1e-05	0.003151	0.293273
Z0422	+	+	+	Female	21	25.32	158	29.2667	31.7418	31.4808	51.3516	46.8135	18.837	68.8919	1634.56	0.00539063	-0.0199445	0.0115349	0.00263714	0.007907	0.054701	0.761302	0.029672	0.03032	0.116098
Z0423	+	+	+	Female	21	22.61	161.4	34.3333	33.9732	34.6065	48.9965	45.6833	17.6011	62.7681	1596.49	0.0135034	-0.0227147	0.0211516	-0.00654981	0.006735	0.058606	0.731609	0.021368	0.031423	0.150258
Z0425	+	+	+	Male	21	24.13	173.7	29.3667	36.0445	34.5679	51.0094	45.376	17.6912	65.044	1747.49	-0.0127886	0.0123341	-0.0029412	0.00242369	0.007049	0.061922	0.815128	0.052768	0.021846	0.041287
Z0426	+	+	+	Male	20	21.79	185.4	32.0167	36.5339	36.1782	51.5105	50.9331	19.4146	68.7929	1926.81	0.0122206	-0.0168469	0.0222143	-0.00396311	0.02114	0.039598	0.768655	0.00058	0.016367	0.153659
Z0427	+	+	+	Female	19	21.44	165.9	28.4	31.0861	30.6532	50.1572	45.9126	16.9484	50.4488	1536.64	-0.0125164	-0.0057148	0.0031851	-0.0203033	0.02105	0.035347	0.831801	0.035083	0.045228	0.031491
Z0428	+	+	+	Male	22	23.59	176.4	28.4333	36.1256	37.2875	50.1743	45.5368	17.928	54.0831	1635.62	-0.0114234	-0.00929319	-0.00616369	-0.0373111	0.037559	0.007217	0.844922	0.034298	0.029069	0.046935
Z0429	+	+	+	Male	25	31.35	172.6	32.4667	36.0076	33.9586	48.4439	43.0729	16.5494	54.3647	1588.98	-0.0116637	-0.0212515	-0.0185048	-0.00841331	0.017312	0.034036	0.845345	0.02549	0.030153	0.047665
Z0430	+	+	+	Male	19	21.43	177.1	31.1167	34.5051	33.4662	49.6004	47.343	17.5193	61.9272	1685.47	-0.0132845	-0.0129267	-0.0144931	-0.0232141	0.027518	0.042969	0.832442	0.035976	0.035187	0.025908
Z0431	+	+	+	Male	22	28.26	181.7	31.3167	38.4179	38.3449	50.824	46.1165	16.2496	59.1968	1680.04	-0.0127959	0.0376661	0.0129238	0.0217856	0.015069	0.03805	0.83487	0.041195	0.034496	0.036319
Z0432	+	+	+	Male	19	27.16	176.4	31.1167	35.2697	35.0581	52.3587	49.553	21.172	76.8808	1947.29	-0.00637	-0.0131107	0.0055933	-0.0242708	0.020465	0.021716	0.811282	0.050615	0.024617	0.071305
Z0433	+	+	+	Male	22	23.97	169.9	33.6167	31.6882	32.1623	49.4109	44.9353	16.3175	51.5263	1538.29	0.0126069	-0.0169151	0.029634	0.0139674	0.007268	0.061001	0.736053	0.023329	0.014996	0.157354
Z0434	+	+	+	Female	21	28.47	156.8	28.5333	30.154	31.4045	45.1114	40.4525	16.5177	44.7165	1327.39	-0.00706228	0.00938904	0.0184675	-0.00343801	0.028684	0.057824	0.78923	0.023299	0.033385	0.067578
Z0436	+	+	+	Male	20	23.09	174.5	32.5	34.4525	34.8498	53.463	49.5002	19.1246	70.336	1906.22	0.0207152	-0.0281006	0.0222117	0.0355026	0.00068	0.067321	0.713619	0.010428	0.024573	0.18338
Z0438	+	+	+	Male	18	20.75	177	29.0667	35.4686	35.8905	56.1753	52.4398	18.7367	69.5581	1879.24	-0.00346954	-0.0110213	-0.00791684	0.0147241	0.016602	0.061673	0.798173	0.020963	0.027271	0.075318
Z0440	+	+	+	Female	25	28.61	182.8	32.6833	30.9743	33.0922	47.5619	41.2385	16.2478	47.1912	1386.67	-0.0272503	0.0439714	7.74e-05	-0.0127083	0.047729	0.046099	0.806084	0.060587	0.03949	1e-05
Z0441	+	+	+	Female	19	21.45	157.8	36.5	28.5857	31.073	48.7274	45.4154	15.1915	45.3861	1319.23	-0.0112432	-0.0183455	-0.00614343	-0.00646377	0.018916	0.013427	0.842426	0.038176	0.031972	0.055083
Z0442	+	+	+	Male	19	19.48	176.5	30.6833	31.012	31.2701	51.7647	48.4093	18.1627	56.7561	1716.22	-0.0112799	0.00396937	-0.000645542	-0.0144205	0.015164	0.03333	0.802348	0.071376	0.046789	0.030992
Z0443	+	+	+	Male	20	23.04	163.5	29.7167	33.4995	33.2799	44.8016	41.0066	15.3538	52.3874	1414.26	-0.01405	-0.0175398	-0.00274097	0.00276722	0.006368	0.043397	0.828588	0.042945	0.035495	0.043206
Z0444	+	+	+	Female	20	21.69	158.5	32.45	30.4073	31.9029	43.6557	41.4748	16.4324	41.7288	1336.37	-0.0123314	0.0184115	0.0024531	0.0257421	0.017604	0.026812	0.83391	0.040593	0.037871	0.04321
Z0446	+	+	+	Male	20	32.65	173.6	28.2833	35.3929	36.2775	50.8177	45.2029	19.2818	60.7593	1728.66	-0.00301738	-0.019242	0.00346901	-0.0314678	0.001791	0.060169	0.804474	0.031351	0.027694	0.074521
Z0447	+	+	+	Male	21	24.78	177.4	32.95	38.8938	38.4413	51.2328	47.4439	18.2867	65.2679	1838.54	0.0108113	-0.0181451	0.0058847	0.00853242	0.020254	0.066733	0.727885	0.023409	0.011896	0.149823
Z0448	+	+	+	Female	23	24.95	159.4	32.8667	33.4878	34.2498	50.0612	46.0383	16.2668	51.4235	1568.68	0.0111873	0.00694503	-0.00546531	0.0295274	0.017183	0.056958	0.724746	0.042098	0.031928	0.127088
Z0450	+	+	+	Male	19	21.79	173.5	30.7833	33.3639	33.9576	48.6959	45.2007	17.0907	53.7449	1621.73	-0.0120391	0.00224823	0.00567779	-0.0280221	0.015287	0.028547	0.831747	0.043346	0.039609	0.041463
Z0451	+	+	+	Male	21	38.95	190.8	33.9	35.9848	36.0951	54.6472	51.1413	18.0148	58.8598	1845.72	0.0345225	-0.0422511	0.0434159	0.0107739	1e-05	0.07706	0.648914	0.008836	0.012512	0.252668
Z0452	+	+	+	Female	19	21.4	169.8	30.9667	32.8552	32.4499	46.8037	42.8853	15.487	54.7291	1442.61	0.0316357	-0.0079592	-0.00934028	-0.0390715	0.010491	0.070033	0.669887	0.01892	0.023648	0.207021
Z0453	+	+	+	Female	18	23.4	162.5	32.4333	32.2306	32.4415	45.0395	41.175	15.6954	47.8153	1352.89	-0.0160778	-0.015373	0.00248483	-0.0380674	0.009489	0.046521	0.84086	0.039581	0.033487	0.030061
Z0454	+	+	+	Female	20	31.49	158	31.8833	33.3314	34.8081	44.293	38.8009	15.1644	47.2909	1278.01	0.0350518	-0.0380719	0.0550591	-0.0136047	0.013768	0.068788	0.654005	0.008396	1e-05	0.255033
Z0455	+	+	+	Female	19	23.28	164.5	28.3667	31.6628	32.8973	48.4595	44.5284	15.9215	44.592	1409.18	-0.00725804	0.0194446	0.00458159	-0.0101857	0.027063	0.052981	0.802309	0.029213	0.035941	0.052493
Z0456	+	+	+	Male	19	18.55	179.4	29.9167	31.8788	31.7896	56.0187	52.7448	20.0572	62.0559	1940.25	0.000180144	0.0099684	0.0267636	0.012922	0.022898	0.027442	0.777281	0.045228	0.026677	0.100474
Z0459	+	+	+	Male	19	23.87	189.8	32.5833	39.1257	39.8765	53.8503	50.0455	18.6271	67.146	1916.58	-0.015296	-0.0187764	0.00454965	-0.0423383	0.017984	0.026574	0.845046	0.038728	0.036802	0.034867
Z0460	+	+	+	Male	21	23.53	178.3	28.8833	37.0385	36.2031	49.587	46.0309	18.3637	72.5094	1741.28	-0.0136356	-0.0106846	-0.0108279	-0.00692389	0.015994	0.05054	0.838426	0.024209	0.038685	0.032146
Z0461	+	+	+	Female	20	23.7	159.9	30.3	30.0817	30.5207	46.9036	40.1378	15.8345	46.6771	1331.51	-0.00843804	-0.0106804	0.00583642	-0.0258563	0.000693	0.05974	0.805809	0.040643	0.03742	0.055695
Z0462	+	+	+	Male	21	21.48	189.2	29.7667	32.5084	33.4986	50.95	46.6719	17.2238	54.6337	1687.21	-0.0119499	-0.00969878	-0.00606772	0.00502836	0.002259	0.058003	0.827176	0.039189	0.03237	0.041002
Z0463	+	+	+	Female	19	19.71	154.9	33.2	33.0302	33.1492	45.4692	40.8003	16.235	48.4563	1351.52	0.00514911	0.00211358	0.00562644	0.0245424	0.006965	0.051739	0.763081	0.033366	0.029232	0.115617
Z0465	+	+	+	Female	53	27.13	159.7	32.7	32.5201	32.4616	50.7809	47.649	18.0199	62.8715	1610.74	-0.003828	-0.00488786	-0.00717334	0.0273835	0.017135	0.015044	0.844307	0.022678	0.035826	0.065009
Z0466	+	+	+	Male	22	21.41	168.5	28.5167	34.5482	34.9132	49.5166	45.201	16.4882	60.3209	1617.86	-0.0016475	-0.0283996	0.00770647	0.00889186	0.003081	0.044865	0.800253	0.027451	0.028091	0.096259
Z0467	+	+	+	Female	19	23.56	160.5	33.1667	28.578	29.9193	49.376	44.7302	14.6643	48.3022	1374.23	0.00485727	0.00157998	0.0221696	0.00234918	0.01607	0.032275	0.774891	0.021999	0.026912	0.127853
Z0468	+	+	+	Female	20	24.43	165.6	30.4333	33.8758	33.5973	48.2835	43.2039	15.8783	54.0766	1541.8	-0.000632804	-0.0168156	0.0166347	-0.014853	0.015975	0.050774	0.788114	0.025864	0.029847	0.089426
Z0469	+	+	+	Male	21	24.98	178.5	29.2	36.3996	36.3512	50.3178	47.0415	19.1227	71.284	1892.93	-0.00866652	0.0206255	0.0282298	0.00253868	0.016003	0.078696	0.805905	0.027925	0.021591	0.04988
Z0470	+	+	+	Female	23	23.59	163.3	31	35.083	36.595	46.346	44.0106	17.1979	51.9738	1518.49	-0.0124009	-0.0147944	-0.0153324	-0.00134742	0.022672	0.031066	0.837921	0.045749	0.023832	0.038759
Z0471	+	+	+	Male	21	23.87	179.6	28.5167	33.4148	33.5794	49.8336	45.0039	17.7506	56.7031	1646.34	-0.00965734	-0.0186985	-0.00158118	-0.0255276	0.008803	0.040001	0.821038	0.03902	0.037368	0.05377
Z0472	+	+	+	Female	20	20.92	158.4	33.9	28.9078	30.7948	46.5989	43.1437	15.4914	44.3054	1325.24	-0.00808912	-0.0133136	-0.0149948	0.00755433	0.009107	0.032794	0.82217	0.042639	0.030831	0.062458
Z0473	+	+	+	Female	18	25.09	168	28.8833	35.3698	35.9112	53.098	47.712	15.7481	59.5329	1577.67	-0.010004	-0.00318239	-0.00925634	0.0166951	0.02031	0.041506	0.824124	0.037235	0.033222	0.043603
Z0474	+	+	+	Female	18	20.67	169.1	32.0833	30.9112	31.2592	51.1324	47.2407	17.4787	58.5434	1576.74	0.0126553	-0.0270311	0.00975041	0.0324955	0.016841	0.070879	0.738466	0.01046	0.015334	0.14802
Z0475	+	+	+	Male	20	22.69	163.3	29.8167	32.8302	33.09	51.2476	48.8186	16.5704	57.4172	1623.24	0.022975	-0.0290017	0.0284141	0.0246632	1e-05	0.075954	0.686846	0.020023	0.008753	0.208414
Z0476	+	+	+	Male	19	24.58	184.2	28.25	37.3794	38.4585	55.4811	52.8579	19.1147	68.4209	1987.6	0.00397973	0.0109123	0.0230265	0.0343013	0.010178	0.066282	0.764783	0.020922	0.01892	0.118915
Z0477	+	+	+	Male	19	21.47	178.5	32.1833	38.0528	34.7778	50.1163	45.2617	18.1977	67.5933	1809.92	-0.000536063	-0.0252749	-0.00504687	0.0161124	1e-05	0.063748	0.792584	0.022002	0.026882	0.094774
Z0478	+	+	+	Female	18	30.43	169	31.1667	33.0087	35.7013	48.5714	43.4327	15.4765	45.8694	1402.12	-0.00917479	0.00750529	-0.00681959	0.0252557	0.025669	0.024889	0.835129	0.033196	0.029067	0.05205
Z0479	+	+	+	Female	19	23.26	159	32.2167	34.2303	34.1526	46.7846	42.5231	15.5864	55.5422	1428.31	0.000981335	-0.0094035	0.000476621	0.00382449	0.021411	0.05706	0.774103	0.026336	0.026712	0.094378
Z0480	+	+	+	Male	20	28.74	162.4	32.5167	35.892	33.9477	53.1914	48.632	19.308	65.0605	1958.51	0.0395645	-0.0384806	0.0372027	0.0499246	1e-05	0.066474	0.628208	0.005735	0.013901	0.285672
Z0481	+	+	+	Male	23	29.78	180.1	31.5833	34.4442	33.0222	53.2034	48.3833	17.5863	53.5777	1808.43	-0.00384387	-0.00492414	-0.00921369	0.0314834	0.018619	0.031768	0.796479	0.036273	0.033004	0.083856
Z0482	+	+	+	Male	21	21	185.4	27.7833	36.2085	35.6625	54.636	51.2904	18.2512	82.192	1921.66	0.0421058	0.0043159	0.0103302	0.0216912	0.012954	0.088227	0.634267	0.007624	0.001005	0.255923
Z0483	+	+	+	Male	21	26.69	171.5	34.2	36.4443	35.7014	49.711	45.7335	16.8373	59.8126	1679.84	0.00703938	-0.0120549	0.013173	0.00303596	0.001726	0.067698	0.75842	0.025863	0.022576	0.123717
Z0484	+	+	+	Female	19	22.67	169.6	35.1333	35.4921	36.3561	49.6746	46.0668	15.4221	57.4119	1535.52	-0.0127127	0.0134905	0.017782	-0.0322591	0.013422	0.073264	0.820728	0.028085	0.02706	0.037442
Z0485	+	+	+	Male	24	27.2	180.8	30.5167	34.6592	34.786	55.3007	51.7877	17.4979	66.6019	1993.06	-0.0102611	-0.0115842	-0.0114922	-0.00756864	0.010222	0.064804	0.815471	0.029527	0.03659	0.043385
Z0486	+	+	+	Male	20	20.96	184.7	26.9167	34.6938	36.6875	55.0469	50.5608	17.9883	72.7827	1850.02	0.012352	0.00407848	0.0353934	0.017004	0.01368	0.063956	0.732505	0.026492	0.011144	0.152222
Z0488	+	+	+	Female	22	21.74	168.6	31.4333	28.9132	30.2745	52.3529	45.9021	15.9052	48.8534	1521.59	-0.0097221	0.0131488	-0.00363796	0.0238221	0.019213	0.036709	0.829493	0.029732	0.037611	0.047241
Z0489	+	+	+	Female	19	18.5	169.1	28.85	31.0893	33.4364	47.1995	42.489	16.043	48.4382	1375.3	-0.0172122	-0.00551636	-0.0250471	-0.00422554	0.016042	0.05069	0.852519	0.024915	0.03683	0.019005
Z0490	+	+	+	Male	22	20.82	172	22.9333	36.0228	35.7276	48.7095	45.2691	16.1068	54.207	1555.67	-0.022114	-0.0301033	-0.0523316	-0.0258587	0.016697	0.045713	0.846278	0.038773	0.047335	0.005204
Z0491	+	+	+	Male	21	22.83	181	32.4833	37.2807	37.4362	51.347	46.5718	17.2142	64.1218	1800.81	-0.0204531	0.0498155	0.0203813	-0.00381242	0.043844	0.064216	0.805952	0.046352	0.039625	1e-05
Z0492	+	+	+	Female	23	20.85	161.1	29.55	34.2032	35.3117	47.1414	42.932	16.497	54.3997	1454.31	-0.00914124	-0.00669154	-0.0062355	0.020212	0.010226	0.06233	0.812541	0.032508	0.027529	0.054866
Z0494	+	+	+	Male	22	19.01	180	25.4667	32.6234	34.2361	46.771	42.3725	17.0162	50.1913	1468.1	-0.0148237	0.00644754	-0.0214514	-0.00367934	0.034563	0.023115	0.860824	0.021973	0.038647	0.020878
Z0495	+	+	+	Male	25	25.03	173.8	31.2833	34.8723	36.2928	52.3735	49.4738	17.2253	64.7304	1739.09	-0.012412	-0.00783591	-0.0228342	0.0200738	1e-05	0.030177	0.846488	0.040515	0.044066	0.038743
Z0496	+	+	+	Female	19	24.73	167.4	29.6833	34.7097	35.1489	49.2367	44.5446	16.2982	59.4541	1551.58	-0.0139709	-0.0113112	-0.00759923	-0.0323775	0.026713	0.045148	0.834813	0.031171	0.029142	0.033013
Z0497	+	+	+	Female	18	21.07	158.9	31.8667	31.6838	32.2368	46.353	42.6485	15.3813	46.1888	1375.87	-0.00197821	0.0106191	-0.00653051	-0.00539152	1e-05	0.063696	0.799756	0.037453	0.028794	0.07029
Z0498	+	+	+	Male	20	22.32	159.8	28.7167	34.7011	33.0819	48.0151	44.8573	17.5702	56.7334	1592.07	0.00281831	-0.014475	-0.00600863	0.0233766	0.02436	0.051317	0.751659	0.02942	0.027919	0.115325
Z0499	+	+	+	Male	20	25.05	176	28.8833	35.3224	35.0845	52.1675	47.6831	17.7185	56.3969	1770.54	-0.0141559	0.00228125	-0.0162234	-0.00821619	0.007862	0.044849	0.847124	0.036272	0.039473	0.024419
Z0502	+	+	+	Female	20	22.44	164.2	33.85	32.2783	32.7954	45.6319	41.126	14.703	47.8429	1314.68	-0.0140416	0.000165434	-0.0122339	-0.00365142	0.009517	0.032785	0.843695	0.036149	0.035454	0.0424
Z0503	+	+	+	Female	22	23.43	161.1	29.6333	32.0499	34.9992	47.0441	42.0285	15.9058	46.5052	1321.69	-0.00664058	-0.00560697	-0.00544402	0.00987939	0.008123	0.030424	0.838133	0.026625	0.031276	0.065419
Z0504	+	+	+	Male	21	26.78	179.5	29.4333	37.5148	36.557	50.4878	46.5359	18.8182	61.5464	1782.25	-0.0123498	0.0169113	-0.0124926	0.00443796	0.022449	0.050544	0.826683	0.043662	0.023504	0.033159
Z0505	+	+	+	Female	20	26.19	154.1	31.1667	34.6434	35.2212	45.4847	41.4539	15.1262	44.9812	1341.06	-0.000711591	-0.0117681	0.0193305	-0.0176425	0.00694	0.050322	0.783012	0.036253	0.023814	0.099658
Z0506	+	+	+	Female	19	18.49	167.2	35.8333	28.846	29.5199	49.1723	45.1482	16.6537	52.4384	1495.76	0.0367726	-0.000441699	-0.00576299	0.0224566	0.022045	0.060963	0.674879	1e-05	0.008097	0.234005
Z0507	+	+	+	Female	19	27.08	169.6	37.05	32.3818	34.0917	46.2987	41.2658	14.6581	46.283	1331.49	0.00191592	-0.00938824	0.000931307	0.0013736	0.010681	0.064072	0.768063	0.030518	0.03239	0.094276
Z0508	+	+	+	Female	18	34.62	170.9	32.15	36.0784	36.4246	46.9991	41.3757	15.4527	57.6149	1456.72	0.0216604	-0.0139607	0.0425867	0.0156961	0.010282	0.076181	0.696046	0.018049	0.01119	0.188251
Z0509	+	+	+	Male	20	23.92	176.6	13.7833	36.2526	35.594	49.5622	47.1921	17.8724	60.3126	1716.77	0.018159	-0.0265967	0.0223892	0.00542288	1e-05	0.073931	0.717094	0.020423	0.016217	0.172326
Z0510	+	+	+	Male	20	37.75	180	26.2333	36.1022	35.465	51.9271	47.2657	17.731	68.2116	1821.46	-0.014977	0.00059059	-0.0111421	0.0121815	0.030227	0.031594	0.848246	0.025513	0.035937	0.028483
Z0511	+	+	+	Male	22	21.38	175.7	29.35	33.4641	32.4483	54.0077	50.8676	20.2211	62.4714	2057.12	-0.0199594	-0.00402519	-0.0464497	0.0276679	0.015591	0.030801	0.870707	0.034998	0.039775	0.008128
Z0512	+	+	+	Female	21	27.49	163.4	33.1333	31.8841	31.7166	45.7726	43.5329	16.3239	46.7817	1496.14	-0.00958816	-0.00215689	-0.00365952	0.00331501	0.013057	0.035393	0.822907	0.036949	0.038994	0.052699
Z0513	+	+	+	Female	19	21.84	152.5	13.1667	29.6036	31.0628	45.7252	41.2518	14.9138	45.881	1288.76	0.00156469	-0.00726047	0.00635119	0.00328937	0.017028	0.043843	0.787094	0.015847	0.035777	0.100412
Z0514	+	+	+	Female	21	18.02	169.4	32.6	29.9037	31.1728	49.0514	44.2775	15.579	48.0934	1396.89	-0.00808491	-0.00776433	-0.018384	0.0192364	0.01463	0.061068	0.816673	0.028706	0.026523	0.0524
Z0515	+	+	+	Male	22	23	167.6	15.3333	36.2097	36.2205	51.6401	48.8245	17.7528	58.6489	1786.38	0.0233762	-0.0176909	0.0324739	0.0107275	0.007442	0.054195	0.714073	0.023568	0.00179	0.198932
Z0516	+	+	+	Female	20	22.98	164.8	20.6167	33.1519	33.4967	47.3073	42.1359	16.6509	55.0747	1482.77	-0.00148514	-0.015869	0.0020449	-0.00913601	0.020817	0.013907	0.818829	0.03381	0.022399	0.090237
Z0517	+	+	+	Male	20	20.91	172.6	29.0667	31.3189	31.5699	49.4139	44.8843	18.128	52.8672	1658.62	-0.00425562	-0.00642626	-0.0200559	0.00128873	0.011374	0.060462	0.798176	0.029359	0.020932	0.079698
Z0518	+	+	+	Male	19	25.63	177.1	26.9167	36.664	36.4703	51.2286	46.9178	17.6496	62.6493	1711.48	0.00409543	-0.0118373	0.00405861	0.0366241	1e-05	0.055093	0.772148	0.039042	0.023141	0.110566
Z0519	+	+	+	Male	21	27.07	168.1	28.2833	31.663	33.615	46.8266	41.5845	16.8123	52.276	1465.51	-0.0148272	-0.00546613	-0.0116157	-0.00784313	0.009508	0.041316	0.855771	0.032973	0.033049	0.027384
Z0520	+	+	+	Female	23	21.57	163.4	31.35	30.1074	32.1058	50.9043	45.2366	16.642	48.4275	1456.1	-0.0145692	-0.0130727	-0.0250297	0.0266535	0.001003	0.06871	0.82917	0.038639	0.035229	0.02725
Z0521	+	+	+	Female	22	21.02	176.1	31.7667	29.6148	30.3915	52.1573	48.0472	18.2164	53.5351	1652.24	-0.015251	0.00162614	-0.0309656	0.00882424	0.020421	0.063703	0.833327	0.024142	0.035289	0.023117
Z0522	+	+	+	Male	18	21.54	181.3	28.3667	38.8351	39.8671	51.4955	47.6359	17.4734	63.8173	1757.42	-0.00688249	-0.0026909	-0.00848533	0.020388	0.005204	0.038762	0.83688	0.023123	0.021645	0.074384
Z0523	+	+	+	Female	18	18.62	158.2	32.6667	31.5924	33.1168	47.3124	44.4149	17.7346	51.1242	1531.08	-0.00714042	0.00928651	0.00743008	0.00185812	1e-05	0.082057	0.799129	0.031017	0.028363	0.059423
Z0524	+	+	+	Female	19	21.74	169.3	31.2833	30.549	30.9302	50.0557	44.7047	18.1901	54.2089	1601.75	-0.0148489	0.0534799	0.0306876	0.0210652	0.032642	0.026782	0.83955	0.033505	0.037412	0.03011
Z0525	+	+	+	Male	19	36.56	188.5	34.7333	35.1767	40.1883	53.0667	46.0622	18.862	66.6203	1735.76	-0.0132225	-0.0103456	-0.0210259	0.0191966	0.00992	0.051088	0.823278	0.042268	0.03649	0.036955
Z0526	+	+	+	Male	20	37.64	181	27.4333	35.3147	36.5541	49.6538	44.2437	17.2987	56.5404	1625.48	-0.0138632	-0.00924035	-0.0156708	0.00201708	0.007186	0.045606	0.833831	0.040916	0.033868	0.038593
Z0527	+	+	+	Male	18	36.25	178.2	31.1833	32.6319	37.0437	47.5238	43.6897	18.8629	57.3254	1648.84	-0.0110414	0.00833963	0.00190841	-0.001126	0.006866	0.063803	0.812011	0.039526	0.026736	0.051058
Z0528	+	+	+	Male	20	30.91	171.2	31.2833	34.8332	34.7102	49.3469	44.2862	16.6539	59.6237	1559.75	-0.0141814	-0.00689009	-0.0271376	0.00248147	0.005928	0.068034	0.823074	0.043542	0.022269	0.037153
Z0531	+	+	+	Female	21	22.48	160.9	40.3167	28.8591	33.6551	48.3629	42.4633	17.422	56.4479	1404.63	0.0237542	-0.0402958	0.0328723	-0.0141375	1e-05	0.077113	0.691142	0.00507	0.021726	0.204939
Z0533	+	+	+	Male	19	22.27	185.2	23.6833	37.5337	38.0225	50.9017	46.3677	16.7173	63.8787	1713.57	-0.00449831	-0.00804081	-0.00614578	0.0194885	0.016847	0.03594	0.80742	0.030691	0.036394	0.072707
Z0534	+	+	+	Female	21	22.63	158	30	31.0337	32.0717	45.3841	42.0752	16.7452	45.4641	1370.18	-0.0163788	0.0160261	0.00474707	-0.00394353	0.013591	0.049979	0.829842	0.046293	0.034845	0.02545
Z0535	+	+	+	Female	20	21.38	169.6	32.5	30.9492	33.1681	47.3463	45.3407	17.9431	53.2389	1533.69	-0.0131157	0.00407545	-0.0177276	0.0250645	0.009255	0.034624	0.834693	0.04323	0.036925	0.041272
Z0536	+	+	+	Female	18	29.93	173.8	27.9667	31.622	32.9547	51.0343	46.8105	17.9414	53.2716	1681.73	-0.00779969	-0.00111208	-0.0164142	0.0312788	0.004893	0.036724	0.818781	0.048536	0.030364	0.060701
Z0537	+	+	+	Female	20	25.04	161.5	38.7	30.475	32.3177	47.4319	42.953	17.6232	50.1943	1533.69	0.0104822	0.0227062	0.00381373	0.0300982	0.014893	0.052154	0.757656	0.027247	0.027678	0.120372
Z0540	+	+	+	Female	19	22.1	164.9	30.5	28.3558	29.1753	43.1442	38.6252	15.0179	38.4958	1204.26	-0.0187522	-0.00369001	-0.0344788	0.0106294	0.008446	0.050314	0.861392	0.033989	0.036219	0.00964
Z0541	+	+	+	Male	21	19.21	181.4	27.7833	34.5128	34.8288	46.8067	43.1518	17.0966	53.7716	1551.17	-0.00609568	-0.00617597	0.00147365	0.0083794	1e-05	0.03146	0.825496	0.031287	0.040406	0.071342
Z0542	+	+	+	Male	20	19.48	174.2	27.5667	38.5796	38.7694	50.283	45.7393	16.7902	61.649	1731.05	-0.0142191	-0.00135358	-0.0268326	0.026407	0.016644	0.040768	0.833955	0.038187	0.034445	0.036001
Z0543	+	+	+	Male	21	24.41	179.8	31	30.886	31.6459	50.1606	44.1549	15.973	49.4295	1467.49	-0.0134384	0.00900255	-0.0143135	0.00379029	0.029256	0.018828	0.835046	0.039164	0.031579	0.046127
Z0544	+	+	+	Female	18	30.76	173.6	30.2167	37.0794	38.2172	48.2275	44.3741	18.2912	63.983	1669.64	0.00865185	-0.0112171	-0.013213	-0.0344256	0.007905	0.038756	0.773462	0.031555	0.023708	0.124614
Z0545	+	+	+	Female	19	23.51	164.1	32.4667	32.4415	33.0569	49.1055	44.3974	15.6302	47.9266	1427.26	-0.0107111	0.00614753	-0.00964309	0.0169135	0.010737	0.050217	0.821498	0.03638	0.042581	0.038587
Z0547	+	+	+	Male	22	22.91	170.5	32.2667	33.6518	34.4662	50.2033	44.3459	16.643	54.0822	1594.51	0.0364819	0.0178549	-0.0179718	-0.019977	0.010871	0.05295	0.685404	0.014747	0.016608	0.21942
Z0548	+	+	+	Female	22	21.87	158	31.3833	28.682	29.0847	52.827	47.9653	15.9291	43.9116	1509.8	-0.0118704	-0.00757165	-0.0101794	0.0222434	1e-05	0.036152	0.844735	0.033758	0.039192	0.046154
Z0549	+	+	+	Male	20	23.78	178.2	33.1333	31.6348	32.4346	48.3882	43.5381	13.2657	46.4753	1371.05	0.0074629	-0.0224256	0.0116839	0.0162165	0.003077	0.05788	0.746837	0.033063	0.018769	0.140374
Z0550	+	+	+	Male	22	24.91	174.8	29.9167	36.0492	35.1197	51.0654	47.5283	17.5599	55.3026	1778.97	-0.0119984	-0.00196248	-0.00683416	-0.00264679	0.007847	0.0469	0.821236	0.052318	0.030406	0.041292
Z0551	+	+	+	Female	21	21.93	174	33.2667	32.2283	33.519	48.6806	43.9784	15.7476	51.4041	1460.23	-0.0143391	0.00936502	-0.0037406	0.000234361	0.026283	0.046347	0.830534	0.031824	0.029262	0.035751
Z0552	+	+	+	Male	19	27.03	183.6	34.7	39.163	40.2541	46.9789	44.1945	17.2622	55.839	1677.65	-0.0123689	-0.0196349	-0.0152156	-0.0524258	0.008153	0.040887	0.831738	0.038891	0.037471	0.042859
Z0553	+	+	+	Female	19	23.09	161.2	37.5	31.2817	32.4142	51.0178	46.9227	17.0857	55.1018	1521.26	0.0151272	-0.0266713	0.0169791	0.0258254	0.008065	0.04015	0.725511	0.024815	0.040309	0.161149
Z0554	-	+	+	Female	33	22.23	160.7		31.8441	30.7071	52.2352	48.4383	18.434	75.8368	1791.55	-0.00174705	-0.0206541	0.00515265	0.0216064	0.017359	0.046454	0.822983	0.014903	0.018385	0.079915
Z0555	+	+	+	Female	23	17.39	158	31.75	31.4031	33.0433	51.1624	46.9578	16.5644	51.8476	1603.6	0.00296747	-0.00861246	0.0033794	0.0338104	0.010074	0.048196	0.776584	0.019188	0.034726	0.111232
Z0556	+	+	+	Female	18	30.56	172	30.8833	33.3825	34.1463	50.5668	46.9441	18.4787	60.1333	1688.25	-0.0140516	0.0457849	0.0177426	0.0126484	0.024017	0.058067	0.823414	0.03409	0.041654	0.018759
Z0557	+	+	+	Female	23	28.81	159.4	30.15	32.5345	34.4227	45.439	40.7657	16.8062	44.9975	1356.62	-0.00892132	-0.013236	0.00523	-0.0350798	0.026227	0.032132	0.831268	0.020026	0.033573	0.056774
Z0558	+	+	+	Female	20	28.59	182	29.6833	29.0225	29.1721	49.6705	45.806	17.077	47.4543	1479.41	-0.0130136	-0.00258062	-0.0103001	-0.00211244	0.016868	0.041316	0.836226	0.042835	0.037595	0.025161
Z0559	+	+	+	Female	21	23.5	170.1	34.85	31.7158	32.0441	44.3083	39.9006	15.4265	44.501	1317.73	-0.00894845	-0.00230898	-0.0094099	-0.000115862	1e-05	0.047365	0.82085	0.044467	0.036183	0.051124
Z0560	+	+	+	Female	20	22.87	162.1	29.15	30.1208	30.8699	45.5867	42.8916	16.5612	46.6062	1355.48	-0.00233869	-0.000733885	0.000948165	0.0236255	0.010932	0.052718	0.791166	0.029788	0.028077	0.087319
Z0561	+	+	+	Female	22	22.14	162	27.2	32.3312	31.7452	50.5919	47.6045	17.2705	56.9407	1579.79	-0.0104002	-0.00260218	-0.0191457	0.013749	0.017365	0.062558	0.82491	0.02602	0.025264	0.043883
Z0562	+	+	+	Female	21	21.32	166.9	30.9333	32.724	32.1374	48.9838	43.165	16.737	59.3989	1518.25	-0.013946	-0.000236251	-0.0220964	0.0188023	0.02579	0.038209	0.841502	0.02567	0.032225	0.036604
Z0563	+	+	+	Female	20	24.38	161.9	34.35	36.6947	36.8174	51.7226	46.5224	16.4769	64.2412	1634.46	-0.00142262	-0.0165105	0.0145246	-0.00996765	1e-05	0.027455	0.809717	0.043707	0.020329	0.098781
Z0564	+	+	+	Male	22	22.66	170.4	28.3667	29.6557	31.0094	47.9714	46.1804	17.8734	50.7961	1555.38	-0.010221	0.0206435	0.00499501	0.0304559	0.021211	0.043954	0.818685	0.030799	0.034307	0.051044
Z0565	+	+	+	Female	20	25.61	175.3	31.9833	32.3851	33.2307	48.8853	46.0622	17.0725	56.359	1579.34	-0.00880745	-0.0181088	-0.00177199	-0.0241511	0.018227	0.056813	0.812044	0.025253	0.037888	0.049775
Z0566	+	+	+	Female	21	21.29	159.1	29	32.47	34.4591	47.3488	45.3161	16.9276	49.7131	1479.44	0.0388228	-0.0457878	0.0448303	-0.00870885	1e-05	0.08318	0.640509	1e-05	0.009518	0.266774
Z0567	+	+	+	Male	19	32.4	179	33.1	33.2891	33.4714	50.5766	46.8589	18.9132	60.4649	1763.78	0.0372549	-0.00105344	-0.000174479	7.07e-05	1e-05	0.063398	0.667651	0.015136	0.006849	0.246956
Z0568	+	+	+	Female	22	37.57	167.9	31.8833	30.1174	31.6162	48.6695	43.6234	17.9484	47.6032	1501.58	-0.00575196	0.0149636	0.0241491	0.00265293	0.005863	0.056666	0.801759	0.040318	0.020489	0.074906
Z0569	+	+	+	Female	21	22.45	160.3	35.7	29.9029	31.261	47.0156	42.9792	16.9538	49.9271	1418.58	-0.0105081	-0.0168648	0.000966953	-0.0229401	0.003947	0.049371	0.823601	0.038634	0.024239	0.060207
Z0570	+	+	+	Female	21	21.62	164.9	33.3833	30.1283	31.3639	49.4302	45.3882	14.9524	44.985	1408.46	-0.00998945	0.000813342	-0.0158641	0.0259887	0.01422	0.038434	0.820855	0.03382	0.035807	0.056863
Z0571	+	+	+	Male	23	26.37	178.9	29.7167	35.8504	37.1094	51.4211	48.0047	18.0161	63.8411	1785.12	-0.0171065	-0.0181025	-0.011574	-0.0458275	0.031283	0.035368	0.849407	0.034922	0.02873	0.02029
Z0572	+	+	+	Female	26	35.07	160.9	34.5667	29.2397	29.6528	48.5611	44.7752	16.1917	46.2403	1407.32	-0.0138137	0.000155296	0.0094946	-0.0321336	0.013045	0.06076	0.814335	0.041643	0.031868	0.038349
Z0574	+	+	+	Female	20	35.36	169	33.45	34.9074	36.7048	46.9266	41.6249	16.3678	55.4761	1442.87	-0.0140231	-0.0112838	-0.0101278	-0.0258372	0.011618	0.047257	0.833974	0.035091	0.03985	0.032211
Z0575	+	+	+	Male	18	21.06	163.2	30.7333	34.741	34.1633	52.4372	48.771	18.2679	65.9579	1849.23	-0.00861895	-0.00624378	-0.0123428	0.0290997	0.019601	0.039208	0.831256	0.020262	0.030875	0.058798
Z0576	+	+	+	Male	21	21.94	177.6	31.35	32.2539	32.6881	46.7266	42.9737	16.2459	52.6554	1496.04	0.0120042	-0.0218419	0.016212	0.021605	1e-05	0.063365	0.743235	0.023596	0.01675	0.153046
Z0577	+	+	+	Female	19	27.78	166.6	31.1833	31.0595	32.3331	47.6259	43.0183	15.1641	42.8294	1360.35	-0.0140371	0.0414944	0.00548897	0.0201598	0.013462	0.032399	0.844414	0.037608	0.039337	0.03278
Z0578	+	+	+	Female	19	19.22	168.4	33.9167	34.2903	35.4983	45.9227	42.9572	17.3509	53.2064	1457.66	-0.0102406	-0.0193637	0.0027985	-0.0303612	0.018119	0.039495	0.827666	0.032791	0.033745	0.048184
Z0579	+	+	+	Female	19	23.66	170.4	30.5	34.4749	35.4083	49.1724	46.8686	19.3969	61.9406	1700.68	-0.0101436	-0.00208039	-0.0142256	0.00560821	0.009979	0.059685	0.810644	0.039088	0.025989	0.054615
Z0580	+	+	+	Female	19	25.66	165.4	32.95	31.501	32.3735	46.7048	41.6341	17.4493	55.4649	1408.68	-0.0110013	-0.00865738	0.0100829	-0.028346	0.002602	0.036496	0.831404	0.040114	0.039219	0.050165
Z0581	+	+	+	Male	20	26.36	178.5	30.3167	32.4822	33.3963	52.9459	48.2245	18.0877	59.5117	1734.84	-0.00304075	-0.0149835	-0.00646211	-0.00682398	1e-05	0.049155	0.79026	0.038411	0.02617	0.095993
Z0582	+	+	+	Male	20	25.76	174.8	31.0333	32.5463	32.3394	51.78	46.5244	17.6434	57.8585	1751.7	-0.00498544	0.0339998	0.0346854	-0.000161307	0.011195	0.053005	0.797842	0.043536	0.029015	0.065407
Z0583	+	+	+	Female	18	19.52	166	30.2	29.2548	30.658	50.1909	45.1179	16.1051	44.631	1404.56	-0.0131581	-0.00874639	-0.00133904	-0.0195291	0.023481	0.034839	0.835065	0.035413	0.033603	0.0376
Z0584	+	+	+	Female	19	23.44	162.5	31.2667	31.3471	32.161	44.8337	41.5427	14.6639	42.1458	1242.24	-0.0108885	0.0252625	0.0146676	0.0318798	0.010573	0.045105	0.826463	0.043418	0.029979	0.044463
Z0585	+	+	+	Female	20	21.83	174	31.6833	29.9901	30.7192	49.9606	47.0497	15.8841	48.6852	1482.46	-0.00745996	-0.00817191	0.00595993	-0.0301609	0.006988	0.059118	0.814552	0.039329	0.021563	0.05845
Z0586	+	+	+	Male	22	22.04	180.5	30.4167	34.8795	35.7084	53.1863	48.988	16.787	53.2045	1633.27	-0.0127914	-0.0114823	-0.0176891	0.026508	0.00396	0.058868	0.816486	0.045418	0.031732	0.043535
Z0587	+	+	+	Male	20	23.84	167.5	32.0833	30.6772	30.2935	52.1825	47.1142	17.1953	54.8503	1637.27	0.011057	-0.0172355	0.00204081	0.0313106	1e-05	0.067768	0.734414	0.030929	0.019493	0.147387
Z0588	+	+	+	Female	18	24.36	173	33.1667	34.3066	35.4656	49.0417	45.1622	17.2893	55.8356	1510.59	0.0280209	0.00567982	-0.00152928	0.00238292	0.019392	0.064149	0.690046	0.012227	0.018531	0.195655
Z0589	+	+	+	Male	22	22.01	173.7	30.15	32.1398	32.1523	52.155	46.4098	17.1633	56.7541	1599.01	-0.016029	-0.00377603	-0.0113488	-0.00874611	0.02785	0.030283	0.855564	0.027665	0.029618	0.029021
Z0590	+	+	+	Female	26	25.57	175.2	32.2333	31.1415	31.7926	49.7573	46.3732	18.9532	51.9195	1609.08	-0.013862	-0.0149539	-0.0236128	-0.0288618	0.011946	0.044207	0.835899	0.03726	0.038466	0.032222
Z0591	+	+	+	Female	21	23.34	168.4	32.1167	30.5664	32.8699	47.3566	42.7364	15.9568	44.9869	1363.38	-0.0137991	-0.0163142	-0.0114103	-0.0385452	0.04023	0.015871	0.830951	0.04884	0.034351	0.029757
Z0592	+	+	+	Female	20	31.7	161.8	33.6167	33.1204	33.1725	48.2604	43.5964	17.2038	53.1164	1496.93	-0.0133116	-0.00249279	-0.024459	-0.00335885	0.018305	0.016867	0.855634	0.040077	0.03893	0.030188
Z0593	+	+	+	Female	21	25.87	156.8	31.2167	28.5639	28.5526	49.2491	44.8018	16.7289	45.1174	1452.52	-0.00816443	0.0111151	-0.0250426	0.0172292	0.065328	0.033284	0.7806	0.041701	0.029801	0.049286
Z0594	+	+	+	Male	26	26.43	180.9	33.7	28.9951	27.9805	52.1736	50.6634	18.9729	57.8841	1761.85	0.0266419	0.018347	-0.0150201	0.0183045	0.006736	0.067613	0.700195	0.022538	0.013808	0.189109
Z0595	+	+	+	Female	21	24.46	169.4	30.2167	29.5473	31.6469	48.0438	43.1771	15.9314	42.6754	1344.97	-0.0108588	0.00411491	0.00277975	0.00994715	0.014681	0.04601	0.823485	0.035437	0.041055	0.039331
Z0597	+	+	+	Female	21	22.37	165.8	37.5167	30.6557	32.077	49.3709	44.8177	16.5558	47.5306	1476.13	0.0165437	-0.00508943	0.0451095	-0.0164127	0.014589	0.043181	0.734859	0.025663	0.013263	0.168446
Z0598	+	+	+	Female	18	21.81	175.8	31.35	32.5786	33.2967	49.1799	45.1543	15.8686	47.2292	1404.82	-0.0112602	0.00565782	0.00126463	0.000837451	0.017224	0.058624	0.832096	0.01566	0.036707	0.039689
Z0599	+	+	+	Male	24	31.07	185.5	32.5667	40.004	41.7877	53.758	47.353	19.4564	70.4611	1945.35	-0.0100962	0.0137177	-0.00591013	0.00252979	0.032532	0.061199	0.809266	0.023893	0.029353	0.043756
Z0600	+	+	+	Female	19	25.75	152	32.05	28.7169	31.8889	50.0077	47.9678	18.4818	56.7698	1562.96	-0.0133955	0.00532774	0.00692024	-0.0212868	0.013747	0.047407	0.830071	0.038437	0.034988	0.03535
Z0601	+	+	+	Female	19	25.06	153.3	36.7333	33.7389	34.8909	46.0779	42.152	14.9258	51.6341	1341.18	0.00073951	-0.0104546	0.0194688	-0.0306715	0.023404	0.046287	0.789648	0.024255	0.014528	0.101878
Z0602	+	+	+	Female	18	23.99	167.5	38.9667	29.4628	30.2707	51.3076	45.9692	16.184	50.8555	1474.05	0.00722509	-0.0157246	0.013462	0.0378515	0.011651	0.037846	0.762164	0.023504	0.027563	0.137271
Z0603	+	+	+	Female	18	26.66	162.5	31.4167	32.3682	34.5236	46.4416	42.3069	15.0062	44.8828	1369.08	0.0240014	-0.00134626	-0.00688311	-0.0246834	0.004505	0.042687	0.727142	0.031181	0.014544	0.179941
Z0604	+	+	+	Male	22	33.41	179.2	33.95	32.3343	33.9459	48.7916	46.5933	17.2829	50.6832	1588.76	-0.0196951	0.0169493	0.0118801	-0.038397	0.027461	0.047326	0.845151	0.036285	0.043767	1e-05
Z0605	+	+	+	Female	18	24.53	169.3	31.8167	30.6708	32.3314	49.1889	44.6973	15.883	45.6215	1334.18	-0.010969	-0.00606493	0.0139534	-0.0223068	0.01819	0.051084	0.81166	0.048827	0.027444	0.042794
Z0606	+	+	+	Female	18	23.55	164.6	33.0167	31.4269	33.6146	49.0611	45.1463	15.9675	50.5259	1430.38	0.000422009	0.0235751	0.0194593	0.0117012	0.00764	0.081732	0.747596	0.031853	0.039859	0.091321
Z0607	+	+	+	Male	21	23.97	173.9	28.1667	36.6571	37.1469	55.3325	50.3987	17.6676	68.2107	1880.15	-0.00885666	-0.0122145	-0.00187624	-0.00511612	0.017245	0.034568	0.821521	0.035966	0.043633	0.047067
Z0610	+	+	+	Male	18	28.81	189.9	26	37.745	39.015	50.1479	45.9608	16.3683	59.2606	1684.66	-0.0102198	-0.00314071	0.014646	0.00438586	0.014088	0.050094	0.826605	0.028586	0.032666	0.047961
Z0611	+	+	+	Female	19	21.42	160.4	30.5833	29.5011	30.7393	50.773	46.1067	16.314	44.3525	1455.62	-0.00979917	-0.0146553	-0.017432	0.0191485	0.017346	0.027749	0.838009	0.045634	0.023212	0.04805
Z0612	+	+	+	Female	19	25.03	161.9	32.0167	30.0074	32.6374	49.4365	44.5759	14.731	43.7525	1316.58	-0.0130044	-0.0157928	-0.0230861	0.0212761	1e-05	0.023525	0.842015	0.046406	0.043029	0.045015
Z0613	+	+	+	Female	18	20.05	168.9	28.4167	32.7842	34.0191	48.3737	43.4114	16.773	51.0885	1385	-0.012304	0.00324749	-0.0112145	0.0291965	0.034107	0.06074	0.809345	0.024837	0.025753	0.045218
Z0614	+	+	+	Female	21	20.23	163.4	27.7167	29.8749	31.5452	48.5422	45.9321	18.6312	59.5922	1467.8	-0.0154537	-0.000208207	-0.00641516	-0.000310123	0.015909	0.04171	0.84569	0.038995	0.0302	0.027496
Z0615	+	+	+	Female	22	21.09	163.4	31.5333	29.0958	30.7596	49.3665	45.2112	15.6017	44.985	1384.8	-0.00660629	0.0291916	0.0236498	0.0405351	0.006637	0.061611	0.801715	0.037004	0.02839	0.064643
Z0616	+	+	+	Female	22	21.63	162.6	30.85	30.1012	30.2536	48.9427	45.8263	16.2648	52.8683	1454.9	-0.00468944	-0.0103803	-0.00310918	0.00207648	0.030976	0.022223	0.809727	0.024591	0.034061	0.078423
Z0617	+	+	+	Female	22	22.35	165.6	31.8167	32.6422	33.768	43.1514	38.6712	13.9347	50.3851	1249.35	-0.00602032	0.0212831	-0.00854697	0.0238544	0.012787	0.049001	0.810555	0.027241	0.031762	0.068654
Z0618	+	+	+	Male	42	27.86	186	35.2	33.1947	36.1687	54.336	48.6121	16.6691	58.7591	1636.72	-0.00925998	-0.00887434	-0.00957439	-0.0184795	1e-05	0.064352	0.815547	0.036824	0.036166	0.047102
Z0619	+	+	+	Female	43	21.76	166.6	34.8833	33.8682	35.6795	52.2047	47.5342	17.4784	63.4405	1561.55	-0.0134012	-0.0111345	-0.00140975	-0.00389222	0.020308	0.039599	0.83777	0.030507	0.036196	0.03562
Z0620	+	+	+	Female	19	19.73	176.4	30.15	30.3579	33.9806	48.3705	45.7444	16.8957	45.091	1418.23	-0.0169907	-0.00190023	-0.0180816	-0.0116349	0.009236	0.049585	0.835938	0.060637	0.025896	0.018708
Z0621	+	+	+	Male	20	30.47	174.9	32.2667	36.2506	37.5629	46.7564	42.5511	17.0908	55.5287	1579.92	0.0210401	-0.0179064	0.0204878	0.00808686	0.017964	0.079613	0.692055	0.001669	0.02899	0.179711
Z0622	+	+	+	Female	18	22.09	165.5	28.6667	32.1143	33.3259	50.9197	46.0355	17.6558	62.4621	1582.63	0.00854705	-0.00789035	0.012783	0.0305024	0.009343	0.045939	0.755777	0.029074	0.027142	0.132724
Z0623	+	+	+	Female	29	23.72	170.2	32.5333	32.9256	34.6513	47.7412	42.4238	16.796	52.3455	1443.26	0.0115942	-0.0109261	0.0193744	0.0101694	1e-05	0.082678	0.716571	0.028001	0.030202	0.142538
Z0624	+	+	+	Female	19	25.25	163	34.8333	29.4153	30.6071	49.9077	46.0937	17.6356	46.34	1530.2	0.0415363	0.00728691	0.0102264	-0.0293497	0.008415	0.085605	0.636934	0.019206	0.00274	0.247098
Z0625	+	+	+	Female	20	21.76	160	33.35	29.2837	29.8367	48.8149	43.915	15.7938	49.8942	1412.95	0.00412581	-0.0222446	0.00860073	0.00416964	0.012247	0.024315	0.774642	0.031891	0.037959	0.118947
Z0626	+	+	+	Male	19	23.14	191.2	31.4667	36.7256	35.2568	53.3546	48.4021	17.7086	75.5642	1795.42	-0.0108442	0.0176818	0.0040532	0.0273547	0.014079	0.046074	0.824827	0.03259	0.034499	0.047931
Z0627	+	+	+	Female	20	24.89	164.8	29.2667	32.7523	33.6499	49.5506	46.2871	17.613	55.0051	1565.89	-0.0151779	-0.00526028	-0.0252867	-0.0108028	1e-05	0.060217	0.83607	0.048123	0.036458	0.019121
Z0628	+	+	+	Male	20	14.89	182.3	30.55	34.8584	34.7841	55.3313	49.2983	19.0541	65.0017	1914.99	-0.0169627	0.0018112	-0.0190986	-0.00317509	0.021502	0.027255	0.86112	0.035815	0.040128	0.014179
Z0630	+	+	+	Female	21	22.5	168.8	29.3667	32.4647	33.7563	47.8647	43.6903	15.7316	48.3447	1386.48	-0.0106152	0.00106953	-0.0183384	0.0164952	0.019719	0.043655	0.817744	0.040071	0.038179	0.040631
Z0631	+	+	+	Male	20	17.97	178.1	32.3833	35.6474	36.4576	49.1543	46.603	15.9856	48.4584	1486.38	-0.00585996	-0.0098337	8.11e-05	0.017332	0.014971	0.047005	0.799441	0.030748	0.034005	0.07383
Z0632	+	+	+	Female	20	23.31	166.6	32	33.9949	35.1438	43.5121	40.448	15.9158	57.1413	1351.41	-0.01008	-0.00737554	-0.00179382	0.0242754	0.011428	0.06653	0.817038	0.028949	0.040641	0.035414
Z0634	+	+	+	Female	18	19.78	167.2	34.6167	31.2072	32.7788	47.2021	43.1952	17.1557	50.4377	1426.02	0.0326608	-0.0351811	0.0396393	0.0193288	0.014478	0.058898	0.665545	0.013826	1e-05	0.247243
Z0635	+	+	+	Female	20	21.97	164.7	30.5667	33.8486	34.9677	49.4085	45.0427	16.1652	52.1575	1541.88	0.00725145	7.37e-05	1.47e-06	-0.0134389	0.006242	0.06476	0.761419	0.032671	0.017695	0.117213
Z0636	+	+	+	Female	18	25.46	164.4	35.1	34.2806	35.6881	48.8591	44.3908	17.219	56.295	1541.87	-0.01261	0.0024644	-0.0221297	0.0358257	0.015933	0.039704	0.840028	0.02874	0.033613	0.041983
Z0637	+	+	+	Female	18	20.21	177.4	28.7833	31.9254	33.8801	47.7096	45.9766	19.6227	56.7863	1599.12	-0.0197409	0.0207372	-0.0155879	0.019345	0.015939	0.028155	0.856553	0.051964	0.04119	0.006198
Z0638	+	+	+	Female	18	22.18	169.2	27.4	31.2217	32.6129	52.3673	48.7067	15.6951	46.8402	1498.49	-0.021646	-0.00652764	-0.0338682	0.0149377	0.011481	0.050089	0.859001	0.039446	0.039973	1e-05
Z0639	+	+	+	Female	20	24.21	159	31.3	32.352	32.3448	46.8773	44.168	16.9375	50.7511	1462.25	-0.0143608	0.030905	-0.00172543	0.0180004	0.017365	0.05705	0.822845	0.034389	0.032753	0.035598
Z0640	+	+	+	Female	19	22.31	163.6	35.4	28.9994	30.8243	47.0805	43.1037	16.0195	48.2348	1368.85	-0.0152808	-0.0162064	-0.0096552	-0.031643	0.02405	0.022045	0.836295	0.050461	0.046182	0.020967
Z0641	+	+	+	Female	20	22.15	162.1	34.3333	31.6715	31.4998	48.0712	45.4664	16.7694	52.8215	1471.37	0.00916113	-0.00106508	0.0255144	0.0279111	0.014171	0.057623	0.746593	0.02982	0.01901	0.132783
Z0642	+	+	+	Female	22	21.95	160.3	30.75	30.8822	30.8055	46.7627	43.0156	16.4766	52.2419	1390.66	-0.0100536	-0.00763323	-0.00399825	-0.0104956	0.013527	0.043751	0.830311	0.036085	0.023686	0.052639
Z0643	+	+	+	Female	22	19.12	157.6	27.4	26.528	28.972	44.7334	42.9612	16.8231	39.7855	1268.19	-0.0150361	-0.0118081	-0.0264547	-0.0052538	0.011665	0.02937	0.8396	0.056052	0.034367	0.028947
Z0644	+	+	+	Female	19	21.52	169.6	33.8667	32.73	33.7565	50.2191	44.3359	17.0907	51.6446	1520.5	-0.0108856	-0.0177629	-0.0013469	-0.0341498	0.011544	0.036698	0.82227	0.036516	0.041795	0.051176
Z0645	+	+	+	Female	21	23.35	170.9	34.7167	35.103	36.4535	51.6009	48.5671	17.2002	60.0226	1550.92	-0.0230903	0.0656142	0.0411884	-0.00339729	0.013614	0.05821	0.817994	0.064164	0.046008	1e-05
Z0646	+	+	+	Female	18	24.64	171.3	33.5	28.8029	31.8154	48.0415	42.9852	16.0076	40.0707	1335.38	-0.0114559	-0.00745993	-0.00806884	-0.00332569	0.008269	0.026499	0.832938	0.044678	0.036039	0.051578
Z0647	+	+	+	Male	25	23.8	175.6	27.7333	33.5139	35.5029	49.7015	44.7835	16.566	53.193	1579.8	-0.00691954	-0.00576092	0.0043421	0.0148434	0.002839	0.022373	0.829297	0.033317	0.03335	0.078823
Z0649	+	+	+	Female	20	28.12	165.7	32.5	35.8366	36.7911	49.0401	43.981	16.0122	56.603	1474.15	0.0259297	0.0215446	-0.0149025	0.0237697	0.012495	0.061082	0.708332	0.01196	0.017871	0.18826
Z0650	+	+	+	Male	19	24.02	181.6	32.0833	34.1844	34.8429	53.8051	49.7695	17.447	61.8233	1798.75	0.0266016	-0.0397123	0.0315092	-0.000257724	0.007563	0.072129	0.678626	0.014917	0.024017	0.202749
Z0651	+	+	+	Female	18	24.74	160.2	32.5667	31.6595	33.2066	50.2741	45.2476	17.3923	56.0176	1518.11	0.012141	-0.0269083	0.0292103	-0.0206316	0.024337	0.042417	0.732801	0.027197	0.028905	0.144343
Z0653	+	+	+	Male	20	21.63	172.8	29.3	32.7163	32.3255	51.1653	45.0209	17.4905	55.3983	1651.52	-0.0145638	0.00755238	-0.00932663	-0.0146843	0.008201	0.044239	0.826032	0.051186	0.038022	0.03232
Z0654	+	+	+	Male	21	25.04	187.8	33.5333	36.5914	37.8919	55.9402	51.3234	18.8173	69.7988	1969.25	-0.0106602	-0.0147777	-0.00729554	-0.0192729	0.010209	0.049987	0.813619	0.040041	0.035836	0.050308
Z0655	+	+	+	Male	26	21.27	187.4	28.5167	37.1002	38.411	50.7443	47.7386	18.7228	65.8049	1761.01	-0.012541	-0.0105834	-0.00936541	-0.00514308	0.015082	0.040824	0.838679	0.034287	0.033278	0.03785
Z0656	+	+	+	Male	19	19.1	182.2	31.0833	35.0608	33.4257	50.1089	46.3197	19.0492	69.5292	1784.04	-0.0124763	-0.00619937	0.0095307	-0.0325443	0.026952	0.04332	0.821349	0.027933	0.041217	0.039228
Z0657	+	+	+	Female	26	22.06	160.6	32.9833	32.4733	32.4055	46.3533	42.0102	16.9297	59.3249	1442.99	-0.0187942	-0.0111057	-0.0109205	-0.0400213	0.013919	0.067703	0.836223	0.025376	0.040651	0.016128
Z0658	+	+	+	Female	18	21.84	158.4	29.7833	34.9404	34.4545	45.2516	40.3477	16.0514	48.709	1412.31	-0.0124034	0.015968	0.0195637	-0.00474088	0.026569	0.07773	0.799149	0.030137	0.030898	0.035517
Z0659	+	+	+	Female	19	24.77	163	27.5333	32.4266	34.7223	49.8813	45.5469	17.3675	51.9335	1515.87	-0.0137602	0.0100947	0.0028103	0.00649106	0.020027	0.038516	0.838283	0.035309	0.033509	0.034356
Z0660	+	+	+	Male	23	19.42	180.4	27.6833	31.7357	31.9531	51.6433	46.4742	18.7271	52.4108	1719.74	-0.0150773	-0.00598793	-0.00806426	0.00196158	0.032071	0.035232	0.834647	0.035524	0.02913	0.033396
Z0661	+	+	+	Male	59	34.55	166	31.7	38.1252	40.3466	54.0444	49.8819	19.7374	77.7102	1904.93	-0.0129882	0.00373464	-0.0354425	-0.0156689	0.010476	0.024849	0.842213	0.049375	0.027825	0.045262
Z0662	+	+	+	Male	20	28.15	179	31.5833	32.2443	33.0488	45.9208	41.3502	16.6966	54.523	1486.53	-0.0146801	-0.0102317	-0.0355352	0.00289007	0.015069	0.032842	0.839376	0.044074	0.03734	0.031299
Z0663	+	+	+	Female	20	24.4	166.8	32.6167	35.0168	34.762	52.8455	48.4002	17.9197	60.3006	1659.69	-0.00962866	-0.018983	0.000473412	-0.0146868	0.008416	0.040838	0.812597	0.044578	0.031521	0.06205
Z0665	+	+	+	Female	19	21.56	158.7	28.3833	29.5729	31.5155	47.3616	43.1741	15.1542	38.7882	1321.3	0.0315428	-0.00320682	-0.0172844	0.0168362	0.01336	0.050391	0.700082	0.007716	0.004748	0.223702
Z0666	+	+	+	Male	19	23.05	178.7	31.55	37.5092	36.504	54.9322	50.067	17.7543	69.6662	1915.07	-0.00064626	-0.0173586	0.00288393	0.00257905	1e-05	0.038407	0.803991	0.030765	0.022815	0.104012
Z0667	+	+	+	Male	21	27.43	169.4	27.3833	36.9532	36.5297	48.8275	44.6534	16.176	66.8653	1615.77	-0.0154648	-0.0116311	0.0116607	-0.0272587	1e-05	0.067015	0.819598	0.048237	0.039054	0.026086
Z0672	+	+	+	Female	36	44.99	164.4	30.7333	31.8268	33.2828	48.6765	43.4659	16.7074	60.4878	1451.22	-0.00103711	-0.0264293	-0.00159233	0.0260649	1e-05	0.034747	0.813584	0.027622	0.027914	0.096123
Z0673	+	+	+	Female	20	31.38	166.4	29.0667	32.678	32.2033	45.5873	41.3552	16.1774	53.4377	1387.27	-0.00437963	-0.000412734	0.0093575	0.0200937	0.01628	0.066105	0.796691	0.030883	0.027863	0.062178
Z0674	+	+	+	Female	21	20.65	160.8	34.9	27.4979	30.003	48.323	43.8491	16.2189	43.9316	1383.63	0.0240327	0.00256208	-0.0159882	-0.00711998	0.008744	0.044049	0.725798	0.028595	0.009831	0.182982
Z0675	+	+	+	Female	22	21.98	160.9	36.15	30.8692	31.8531	47.3442	42.1856	17.3965	53.5193	1466.29	0.0104717	-0.0118714	0.0269901	0.00691138	1e-05	0.058286	0.743355	0.032399	0.019045	0.146906
Z0676	+	+	+	Female	18	21.71	165	29.5833	31.2762	33.2067	49.3762	44.1769	14.7137	46.6974	1388.85	-0.0152362	0.0223206	0.00218628	0.0284044	0.007575	0.059353	0.831995	0.033575	0.038512	0.028988
Z0677	+	+	+	Female	19	23.76	163.6	28.9	33.2921	34.665	49.7042	43.5266	16.2316	57.1976	1415.45	0.00815328	-0.0312494	0.0280679	-0.0296296	0.012947	0.047423	0.76323	0.026248	0.01769	0.132462
Z0678	+	+	+	Female	21	24.31	165.4	32.2833	29.9247	30.3897	48.8856	46.1726	17.8729	62.9947	1612.91	0.0297394	0.00957094	-0.0122546	-0.0133657	0.01767	0.05466	0.688445	0.020156	0.005512	0.213557
Z0680	+	+	+	Male	19	22.16	187.6	30.05	32.4211	33.1046	47.91	43.6138	16.7677	50.2117	1591.17	-0.00408732	-0.00910897	-0.000640016	0.0288446	0.01714	0.039816	0.799313	0.034901	0.030002	0.078828
Z0681	+	+	+	Female	27	24.17	169.8	37.3667	28.8486	30.1743	48.8587	44.2749	17.8104	53.0185	1521.84	0.00527165	0.00498415	0.0299349	-0.00450063	0.001406	0.072335	0.759041	0.0238	0.031552	0.111866
Z0682	+	+	+	Female	20	22.36	166.4	32.3667	31.4759	33.0318	48.0333	45.0203	16.8775	57.8786	1519.19	-0.0205254	0.0270224	0.00137926	-0.0280553	0.027718	0.080004	0.830027	0.027977	0.034265	1e-05
Z0683	+	+	+	Female	18	27.86	154.5	27.3667	32.2971	33.6191	47.7808	42.476	16.2992	53.7335	1455.65	-0.0120171	0.0148956	-0.0130157	0.0164433	0.021975	0.048443	0.825569	0.038313	0.036093	0.029607
Z0684	+	+	+	Female	18	23.06	163.3	28.6167	36.2508	35.6928	45.885	42.1144	16.7791	62.1589	1551.64	-0.00918414	-0.0139173	-0.000786257	-0.00631966	1e-05	0.057763	0.816537	0.041566	0.035752	0.048372
Z0685	+	+	+	Female	19	21.36	167.6	33.3833	34.1039	33.8932	51.4425	46.0862	16.3449	56.8782	1520.79	-0.0106644	0.018385	0.00646072	-0.00760402	0.021749	0.048736	0.81244	0.032473	0.034244	0.050358
Z0686	+	+	+	Male	18	30.03	175.5	30.65	35.7922	36.5294	53.6902	47.8528	17.1257	59.8323	1762.56	0.0295706	-0.00297563	0.0304994	0.0119783	0.000996	0.090029	0.667491	0.01723	0.011265	0.212987
Z0687	+	+	+	Female	19	27.17	162.1	30.5667	32.5339	33.8383	46.899	40.278	16.2476	48.043	1373.06	-0.0141424	-0.0129666	-0.0144996	0.00470194	0.043609	0.024395	0.837777	0.027262	0.036391	0.030567
Z0688	+	+	+	Female	19	23.05	166.1	31.15	31.7137	33.1535	49.5112	44.7803	15.7989	51.3347	1496.5	-0.0208893	0.0183481	0.0214759	-0.0283179	0.025719	0.052872	0.847139	0.030297	0.043047	0.000927
Z0689	+	+	+	Male	21	26.91	191.5	23.5167	37.4684	37.4368	52.2155	49.3586	18.4886	67.6912	1895.35	-0.000232082	0.00877972	0.0426554	-0.0161938	0.017915	0.056513	0.776071	0.031807	0.032497	0.085196
Z0690	+	+	+	Male	19	24.37	165.7	27.5333	35.5959	35.9641	51.4162	45.8857	17.7256	59.2161	1697.18	-0.0160149	0.00554054	-0.00573385	0.0150426	0.023484	0.042054	0.828395	0.035654	0.042608	0.027805
Z0691	+	+	+	Female	18	28.51	165.4	28.8833	32.9119	34.7941	53.6129	49.2809	17.9315	58.7708	1709.04	-0.0156059	-0.00732628	-0.014129	-0.011485	0.014548	0.042547	0.841076	0.040155	0.033349	0.028327
Z0692	+	+	+	Female	18	19.93	162.9	32.7	33.3967	33.4811	48.2854	44.6449	16.8181	57.8336	1458.75	-0.0164925	-0.0168393	-0.0336548	0.0119467	0.004286	0.040099	0.839651	0.044065	0.040341	0.031558
Z0693	+	+	+	Female	20	25.81	164.1	32.1833	30.4882	31.8838	48.1307	44.8993	15.934	47.9933	1420.39	-0.00539684	-0.0218562	0.000479388	-0.0309568	1e-05	0.030855	0.817108	0.038746	0.026176	0.087105
Z0694	+	+	+	Female	20	19.73	170.7	30.9333	31.9109	33.657	46.0632	42.089	16.3448	50.0478	1402.36	-0.00260104	-0.00671256	0.0148144	-0.0228653	0.006806	0.040366	0.798641	0.034059	0.040666	0.079463
Z0695	+	+	+	Male	21	25.03	175.4	33.1	32.0816	32.5263	51.4063	48.5384	17.8915	56.9277	1661.35	-0.0101495	0.0206525	0.00722247	0.0223624	0.01827	0.033769	0.826585	0.038696	0.0307	0.051981
Z0696	+	+	+	Female	22	20.86	164.3	32.9333	30.2573	31.4855	49.9758	45.754	16.1935	53.8086	1475.27	-0.0108072	0.0204451	0.0130929	0.0274935	0.019584	0.04206	0.829672	0.034885	0.036048	0.037751
Z0697	+	+	+	Male	19	17.55	165.2	28.15	33.4077	31.7098	49.3406	45.8172	16.2695	60.5967	1630.37	-0.00561855	-0.00162426	-0.000573282	-0.00144257	0.001108	0.042268	0.818424	0.042904	0.037047	0.058248
Z0698	+	+	+	Female	19	22.54	164.5	27.0833	34.0511	33.5313	50.676	47.0835	17.9684	60.0279	1696.28	-0.00552762	-0.0275117	-0.00984627	0.0118953	0.006456	0.058418	0.78919	0.045693	0.022101	0.078142
Z0699	+	+	+	Female	21	22.84	164.5	28.2833	31.1165	33.1583	45.404	40.2427	16.6132	51.0566	1401.41	-0.0121974	-0.000470036	0.00501757	0.00506509	0.013337	0.053966	0.826319	0.033379	0.02778	0.045219
Z0700	+	+	+	Male	21	18.12	165.3	27.8333	37.2467	37.0886	47.741	46.3703	16.4531	52.7891	1620.79	-0.0135278	-0.0200103	0.00184042	-0.0354734	0.024101	0.058946	0.820462	0.037708	0.025928	0.032856
Z0701	+	+	+	Male	19	19.35	166.9	26.65	37.2499	36.951	48.8304	44.4162	16.1953	59.1603	1592.15	0.0017652	-0.0113585	-0.00213353	0.0331267	0.004128	0.067718	0.770581	0.021506	0.031119	0.104947
Z0702	+	+	+	Female	32	25.03	157.5	29.5667	31.3545	33.1945	49.6149	46.0331	15.2877	47.6968	1431.64	-0.0119637	-0.00683804	0.00990009	-0.0318418	0.00437	0.04823	0.836822	0.032572	0.035011	0.042994
Z0705	+	+	+	Male	20	26.94	177.1	32.5	37.2012	37.8539	49.2388	45.6377	17.0626	67.4691	1695.87	0.0108634	-0.0198721	0.0250828	-0.0283491	0.019559	0.051398	0.749252	0.019954	0.019649	0.140188
Z0706	+	+	+	Female	19	19.78	167.8	33.1833	32.2579	33.9171	50.094	46.8793	16.613	49.5378	1517.01	-0.0121106	-0.00858423	0.00289932	0.00875034	0.0082	0.032958	0.836461	0.035464	0.03652	0.050397
Z0707	+	+	+	Female	19	23.56	161.7	30.15	33.902	34.5383	45.2811	41.7074	16.246	52.6021	1412.82	-0.00963657	0.00449865	-0.0107542	-0.00275058	0.026506	0.025939	0.826259	0.036073	0.036286	0.048938
Z0708	+	+	+	Female	18	29.44	157.9	33.25	33.1729	35.9798	46.8448	42.0616	16.4061	52.8405	1421.39	0.00805011	-0.0160951	0.0233954	0.0016252	1e-05	0.055354	0.744462	0.023634	0.038771	0.13777
Z0709	+	+	+	Female	19	18.67	166.1	29.2333	31.2559	32.1714	48.9165	44.6907	15.8807	51.6845	1480.95	-0.0011205	-0.0084983	0.0169157	0.00362522	0.010693	0.03617	0.808263	0.031286	0.015826	0.097763
Z0710	+	+	+	Female	22	24.04	168.8	30.3167	32.6178	33.424	48.6248	42.6746	15.8961	49.8295	1507.04	-0.00774223	-0.0025809	-0.00247317	0.018741	1e-05	0.035395	0.821672	0.047495	0.034032	0.061396
Z0711	+	+	+	Female	21	18.3	163.3	29.1167	33.9879	33.8024	48.0755	42.8867	14.3023	43.931	1339.55	0.00291552	-0.00352974	-0.00297929	0.0116438	0.01652	0.017202	0.787265	0.033373	0.030758	0.114883
Z0712	+	+	+	Female	25	24.6	159.9	33.2333	30.1217	32.9007	50.1172	47.5311	17.0053	49.323	1508.82	-0.00182882	0.00433412	0.00417373	0.0119444	0.00971	0.069659	0.781984	0.026808	0.021258	0.090581
Z0713	+	+	+	Female	22	21.15	173.7	30.2333	32.3931	32.3025	48.5394	44.0942	16.9156	52.1103	1499.8	-0.0124205	0.019657	0.0147768	-0.00316427	0.006262	0.042425	0.832777	0.038417	0.031486	0.048632
Z0714	+	+	+	Male	22	22.66	184.2	32.5167	31.5841	32.2119	52.4048	47.024	17.7195	58.7102	1658.53	-0.0166798	0.0378634	0.0138632	0.00112828	0.015312	0.040301	0.837244	0.05218	0.034639	0.020323
Z0715	+	+	+	Female	18	28.76	164.9	30.6167	35.2244	35.4901	49.1826	44.0615	15.3205	52.3477	1483.45	-0.0117995	0.0275215	0.0157712	-0.00703383	0.021661	0.056805	0.82423	0.038366	0.02917	0.029768
Z0716	+	+	+	Male	26	39.91	159	31.65	39.0205	38.637	49.9058	45.2089	16.584	59.4886	1686.85	-0.0139558	0.00126449	-0.00525064	-0.0197896	1e-05	0.073377	0.818373	0.044155	0.036536	0.027549
Z0717	+	+	+	Female	18	26.34	158.4	22.2	32.2721	32.7567	44.7522	41.4187	14.6837	43.186	1311.49	-0.0109465	0.0275863	0.00548382	0.0356779	0.014556	0.035075	0.818915	0.044265	0.032844	0.054344
Z0718	+	+	+	Female	21	28.68	179.2	31.3667	31.9102	34.4141	48.7402	43.9513	15.7183	51.0164	1416.88	-0.0101554	-0.00862626	0.00842594	-0.0302448	0.01832	0.040868	0.822969	0.036571	0.029862	0.051409
Z0719	+	+	+	Female	25	26.92	154.9	30.4667	36.2074	35.6938	47.0846	41.9989	15.5439	51.2228	1447.64	-0.00938864	-0.00172883	-0.00761518	-0.000625816	0.026035	0.046371	0.815946	0.024783	0.026865	0.06
Z0720	+	+	+	Female	18	19.61	158.7	33.8667	30.6507	32.0027	44.7616	39.6974	14.8965	46.025	1267.44	-0.0138873	0.0347734	0.031219	0.0013381	0.001396	0.073866	0.824065	0.038156	0.030623	0.031893
Z0722	+	+	+	Male	29	28.88	177.9	33.3833	36.7039	35.8286	52.7148	49.0001	18.944	71.82	2000.28	0.0147376	-0.0350266	0.0255963	0.00139282	0.001027	0.047272	0.742074	0.017595	0.022577	0.169456
Z0723	+	+	+	Female	19	26.12	160.4	30.4333	29.8583	31.5711	47.8915	44.3911	16.4975	44.7322	1395.93	-0.00977786	-0.000184661	-0.0239357	0.0127216	0.007637	0.050605	0.826524	0.033463	0.031299	0.050472
Z0724	+	+	+	Female	19	38.35	164.6	37.2833	34.1632	34.4942	51.7382	46.9343	17.6313	56.0667	1668.42	0.0020976	-0.000151974	0.0233506	-0.00260678	0.006052	0.062893	0.786446	0.014085	0.027511	0.103013
Z0725	+	+	+	Male	20	25.03	179.1	30.9167	30.4349	34.6209	48.3967	43.2643	17.9185	57.9768	1576.9	-0.00823186	-0.0119913	0.0129065	-0.0201906	0.023157	0.050348	0.809205	0.030462	0.038278	0.04855
Z0726	+	+	+	Female	19	24.01	176.4	31.3667	33.0209	34.9197	48.5717	44.1541	16.1654	44.6417	1514.12	-0.0068948	0.00145264	0.00837556	0.0261068	0.021529	0.044694	0.808033	0.028941	0.031212	0.065591
Z0727	+	+	+	Male	26	22.49	177.8	31.7667	35.9819	37.9282	55.2978	52.0606	17.8859	63.6939	1935.98	-0.0146546	0.0596543	0.0322196	0.0143958	0.019578	0.049687	0.833085	0.033458	0.036408	0.027784
Z0728	+	+	+	Female	27	29.44	173.2	29.05	33.1403	35.8326	48.187	43.3545	15.8397	51.2953	1424.2	-0.0161241	-0.00846097	-0.0118991	-0.010162	0.017927	0.048158	0.847924	0.02567	0.039115	0.021206
Z0730	+	+	+	Female	24	18.56	161.3	27.7333	32.5357	33.565	46.9247	41.6212	15.4229	46.1085	1348.34	-0.0126692	0.0278991	0.00990075	0.02749	0.032197	0.066326	0.818514	0.025385	0.03273	0.024848
Z0731	+	+	+	Female	23	23.56	168.4	27.8167	31.9644	33.684	47.5217	43.1163	16.4164	48.9409	1451.61	-0.00123804	-0.0178359	-0.0106785	0.0364943	0.007142	0.023736	0.774164	0.032461	0.105802	0.056694
Z0732	+	+	+	Female	21	23.31	161.5	33.3167	31.7124	31.8357	50.118	44.6726	15.1196	42.8726	1340.59	0.021126	0.0010454	-0.0215595	-0.00747025	0.002982	0.067652	0.71595	0.023244	0.01891	0.171262
Z0733	+	+	+	Female	19	22.03	165.3	31.9333	31.3467	32.4868	49.287	44.6358	15.7915	47.1996	1465.63	-0.0138716	0.00224367	-0.00233965	-0.00770035	0.021904	0.049436	0.830914	0.029102	0.032834	0.03581
Z0734	+	+	+	Male	24	24.8	172.4	32.8167	31.7529	33.8833	47.8993	42.8936	16.3812	48.7742	1406.63	-0.0152109	0.01781	0.0104764	-0.00344083	0.017205	0.025595	0.846424	0.039022	0.042491	0.029263
Z0735	+	+	+	Female	19	23.04	162.3	29.2833	29.9009	30.3013	45.8524	43.0232	16.1654	50.4439	1410.38	0.00401263	0.00651615	-0.0169115	-0.000622067	0.028204	0.04647	0.784182	0.025721	0.016244	0.099178
Z0736	+	+	+	Female	19	20.47	146.1	26.2167	30.4501	33.6935	46.1942	41.7205	16.5134	44.8407	1321.89	-0.0154474	-0.012818	-0.0137954	-0.0591711	0.008759	0.046789	0.845437	0.034944	0.034421	0.02965
Z0737	+	+	+	Female	20	21.19	158.9	31.2167	31.309	32.9312	44.5877	40.9496	16.288	42.9858	1317.93	-0.00429405	-0.00914664	-0.00435211	-0.00923007	0.021525	0.035137	0.798884	0.026606	0.033268	0.08458
Z0738	+	+	+	Female	33	23.57	162.2	30.3	31.3075	31.6471	45.3611	40.626	15.0642	49.7644	1335.41	0.0226837	0.00393834	-0.00937849	-0.0164282	0.007641	0.035475	0.737722	0.015257	0.022006	0.181899
Z0739	+	+	+	Female	22	22.15	154.7	28.2833	30.6592	30.9551	47.9292	43.2327	16.9125	53.1315	1468.14	-0.000794796	-0.0204867	-0.00423763	-0.00920556	0.009446	0.047127	0.786219	0.046064	0.015838	0.095307
Z0740	+	+	+	Male	22	22.23	179.2	32.1	36.6256	36.4504	49.0546	45.6699	17.2799	64.1436	1753.61	-0.00646568	-0.00841039	-0.00321151	0.00095955	0.001531	0.06367	0.792518	0.038132	0.038815	0.065333
Z0741	+	+	+	Female	25	21.68	164.7	30.65	29.8153	30.7545	46.4096	42.7863	16.0805	47.4834	1340.01	-0.0155321	-0.00682429	-0.0129101	-0.00554491	0.022924	0.022124	0.832837	0.049503	0.037713	0.034899
Z0742	+	+	+	Male	31	29.84	177.1	29.6667	32.816	34.734	52.1687	46.8341	17.6315	56.9528	1616.92	0.0264563	0.0413029	0.0104503	-0.0154425	0.019244	0.06662	0.70809	0.015137	0.011075	0.179834
Z0743	+	+	+	Female	20	22.67	168.4	35.6167	34.4648	35.8681	47.9429	44.8012	17.0166	58.1156	1533.43	-0.00692696	0.0155633	-0.00170782	0.026422	0.013456	0.076492	0.796935	0.032716	0.025218	0.055182
Z0744	+	+	+	Male	21	21.78	179.4	33.9333	33.278	33.461	52.3265	47.8254	16.0003	51.7055	1623.64	-0.0115929	-0.00730958	-0.0114223	-0.00368729	0.019779	0.041696	0.837828	0.017124	0.035415	0.048159
Z0745	+	+	+	Male	22	26.14	181.6	34.2333	34.0329	33.4348	49.7003	46.8032	17.0638	54.6767	1681.59	-0.0107118	-0.0115046	-0.000317071	-0.0260932	0.025281	0.032413	0.829153	0.037249	0.037225	0.038678
Z0746	+	+	+	Female	22	24.91	155.6	29.5833	29.5991	31.3012	49.1963	44.5497	16.9853	48.7568	1472.83	0.00841375	-0.0171425	0.00477263	0.0177222	0.008706	0.044109	0.764367	0.020196	0.020454	0.142169
Z0747	+	+	+	Female	28	24.23	162.4	31.2667	29.9926	32.4086	47.4234	42.7097	16.7013	47.2979	1423.77	0.00337072	-0.0247717	0.00680213	-0.023689	0.019872	0.017415	0.772013	0.036945	0.044492	0.109263
Z0748	+	+	+	Female	19	24.78	178.1	31.0167	31.7038	32.4744	47.161	43.2656	16.4526	50.5752	1491.24	-0.00946219	-0.0100263	-0.0199127	0.0241302	0.015644	0.034655	0.833391	0.02542	0.037438	0.053451
Z0749	+	+	+	Female	20	24.03	165.1	32	31.918	33.5453	48.6062	44.2209	18.1171	52.842	1572.29	0.00234036	-0.00895581	-0.00125746	0.0246558	1e-05	0.059108	0.780926	0.02829	0.017722	0.113944
Z0750	+	+	+	Female	21	21.58	169.5	35.8333	32.0842	32.6502	50.1563	47.2816	17.0701	51.4809	1519.66	0.00873848	-0.0218299	0.0215964	-0.0172047	0.030505	0.061031	0.758535	0.006484	0.012485	0.13096
Z0751	+	+	+	Female	20	22.55	162.7	28.2667	31.9729	34.7891	44.9966	40.7806	15.9524	47.1054	1394.18	-0.0130821	0.0419579	0.0127184	0.0237683	0.030435	0.06368	0.810624	0.032356	0.03362	0.029285
Z0752	+	+	+	Female	20	23.33	163.8	29.45	30.2554	30.4588	46.9182	42.0184	14.9562	46.39	1329.01	-0.0140039	0.0527269	0.0497637	-0.0203232	0.029936	0.067735	0.802515	0.040389	0.025816	0.033609
Z0753	+	+	+	Female	64	25.29	153.9	29.2167	33.51	34.1991	47.8262	42.8244	17.546	55.9098	1541.65	-0.0151891	-0.0118432	-0.0104049	-0.0802383	0.015315	0.014349	0.859443	0.047062	0.029001	0.034831
Z0754	+	+	+	Male	24	23.1	188	32.1983	32.1293	32.9436	50.2545	44.0261	18.3729	57.3643	1723.71	-0.0144498	-0.0146221	-0.0191093	-0.00952809	0.014361	0.039822	0.83831	0.037339	0.034417	0.035751
Z0755	+	+	+	Female	46	24.14	157.5	35.3767	31.5137	33.115	50.031	45.5154	15.7764	45.0105	1388.5	-0.00877938	-0.0109542	-0.0243509	0.0285863	0.00904	0.055261	0.801455	0.032848	0.05514	0.046256
Z0756	+	+	+	Female	51	24.69	157.5	36.865	32.265	32.8275	48.2595	44.0032	17.5215	51.5676	1456.16	-0.0189631	-0.00248596	-0.00831673	0.0232096	0.016078	0.041318	0.844896	0.048378	0.041809	0.00752
Z0757	+	+	+	Female	61	33.45	162.6	38.69	35.1535	35.986	46.5181	43.3003	16.8145	57.9585	1466.23	-0.0193626	-0.00874562	-0.0273511	0.0134192	0.014193	0.036289	0.847953	0.048714	0.042365	0.010486
Z0758	+	+	+	Female	48	18.79	170.2	31.905	32.1105	32.9687	47.6222	44.4367	17.2862	53.8247	1527.79	-0.0250115	0.00342069	-0.010174	-0.0299255	0.027549	0.055268	0.844451	0.038601	0.034121	1e-05
Z0759	+	+	+	Female	53	23.92	160	41.5183	32.0193	32.989	50.8295	46.7975	14.8395	53.6795	1463.86	0.0298755	-0.0433093	0.0263348	0.0259242	1e-05	0.039834	0.680948	0.023802	0.015141	0.240265
Z0760	+	+	+	Female	29	22.15	175.26	35.4933	31.4673	32.7528	50.251	45.7288	18.3138	54.2135	1549.57	-0.0164741	0.0163476	-0.00481276	-0.000891643	0.019142	0.033615	0.845786	0.049644	0.035019	0.016794
Z0761	+	+	+	Male	66	24.67	177.8	34.6	34.4551	36.6203	53.0853	49.5895	18.9291	69.0121	1830.83	-0.0123752	-0.00124484	-0.0193736	0.0269649	0.008481	0.048968	0.833266	0.044174	0.030519	0.034593
Z0762	+	+	+	Male	47	26.01	198.1	37.2983	36.3921	36.9731	54.9374	52.6245	21.7552	74.5151	2172.58	-0.0173161	0.0151998	0.0102235	-0.000918162	0.021119	0.024441	0.846509	0.054836	0.031707	0.021388
Z0763	+	+	+	Female	40	21.8	165.1	34.915	33.9383	35.266	50.3029	45.7905	17.6724	56.2198	1635.28	0.00708952	-0.00968288	0.0335502	-0.00853895	1e-05	0.069323	0.745467	0.030815	0.025777	0.12861
Z0764	+	+	+	Female	43	22.15	160	35.6843	28.7995	31.2195	49.3236	44.2695	16.7775	52.168	1458.44	-0.0108629	0.00738109	0.0104757	0.0168396	0.016488	0.044953	0.815727	0.04822	0.029112	0.0455
Z0766	+	+	+	Female	33	20.12	157.5	34.1317	31.7409	34.0394	46.8564	43.2791	17.4037	50.0208	1495.41	-0.00778956	0.0136618	0.0156359	0.00537875	0.010491	0.057298	0.801398	0.043955	0.035607	0.051251
Z0767	+	+	+	Female	60	28.36	154.9	38.0967	30.6576	34.1303	44.6557	39.2261	16.1845	44.2339	1280.73	-0.0125957	-0.00559706	-0.0223578	0.0192232	0.022508	0.041332	0.825703	0.041015	0.029018	0.040424
Z0768	+	+	+	Male	38	25.38	180.34	35.5667	33.0662	34.4154	50.629	47.1244	17.7597	59.1703	1705.53	-0.0121449	0.000382852	-0.00472294	0.00289402	0.000878	0.05528	0.828042	0.03634	0.036773	0.042687
Z0769	+	+	+	Male	27	21.82	188	33.63	37.3895	37.5437	49.5344	45.2976	15.2454	57.4092	1638.95	0.0243294	0.0120568	-0.0127733	-0.0152632	0.026981	0.049335	0.72951	0.002077	0.015873	0.176225
Z0770	+	+	+	Female	32	29.9	162.56	35.3017	33.1555	36.2153	46.8838	43.1298	15.3937	51.3875	1371.58	-0.0145489	0.0013278	-0.00887851	0.0286794	0.025862	0.029589	0.853732	0.021724	0.034589	0.034503
Z0771	+	+	+	Male	43	31.67	193.04	30.39	33.9141	35.5517	55.0875	48.7476	17.7718	60.9074	1845.95	-0.0138157	-0.00605099	-0.0117139	-0.00775098	0.004694	0.062328	0.829167	0.026821	0.039323	0.037667
Z0772	+	+	+	Female	32	20.99	167.64	33.8033	29.0667	29.9462	47.6136	44.3285	17.1248	44.2968	1416.39	-0.0177125	-0.00927602	-0.0118604	-0.0353916	0.025592	0.017423	0.851937	0.045983	0.044061	0.015003
Z0773	+	+	+	Female	26	29.44	157.48	35.59	33.6999	35.728	43.9502	42.1001	15.5973	47.4851	1290.67	-0.0112251	-0.00942393	-0.0152985	0.0151625	0.002945	0.040593	0.815255	0.050463	0.042665	0.048078
Z0774	+	+	+	Female	24	21.06	170.18	39.0217	31.116	31.8721	47.8374	43.5242	16.7864	49.5157	1482.78	-0.0121951	-0.00393214	-0.0246869	0.0284232	0.014277	0.046991	0.842059	0.020282	0.035987	0.040405
Z0775	+	+	+	Female	63	29.72	165.1	34.2383	34.1588	36.4431	53.0313	47.5498	18.0976	66.631	1614.71	-0.0162236	-0.0195071	-0.0193381	-0.0119088	0.012489	0.047992	0.844678	0.036495	0.039909	0.018437
Z0776	+	+	+	Female	55	26.49	162.56	39.0883	31.5447	33.3842	51.754	47.3957	17.5031	52.7196	1548.28	-0.0141219	0.00193423	-0.00810223	-0.0141153	0.022728	0.048853	0.827961	0.039224	0.031609	0.029625
Z0777	+	+	+	Male	59	32.59	182.88	31.405	39.3313	42.5061	48.1935	45.6026	16.8333	59.7909	1699.55	-0.0186473	0.00963345	-0.0116371	0.0202828	0.018497	0.037049	0.86927	0.030608	0.034436	0.010141
Z0778	+	+	+	Male	46	22.78	177.8	36.7	35.5085	36.455	50.0997	46.7699	17.9071	64.4705	1680.94	-0.016041	-0.0159238	-0.0103168	-0.027581	0.006226	0.042994	0.837541	0.052785	0.030708	0.029745
Z0779	+	+	+	Male	35	25.21	180.34	33.855	34.6775	37.7511	47.7058	42.9419	16.4391	58.2052	1590.81	-0.00939265	0.00535426	0.00273651	0.0265003	0.009854	0.052809	0.818425	0.02445	0.036249	0.058213
Z0780	+	+	+	Male	31	24.99	177.8	35.0433	35.155	36.3443	52.3255	47.9985	17.3706	58.5476	1754.32	-0.0126577	-0.00118624	-0.0269461	0.0185635	0.009882	0.057279	0.829493	0.034489	0.036801	0.032056
Z0781	+	+	+	Female	66	32.02	160.02	39.075	34.2585	36.9078	47.7974	45.6665	16.843	56.6307	1479.85	-0.0128518	-0.00900774	-0.0135248	0.00232044	0.03055	0.018886	0.83688	0.038214	0.038053	0.037417
Z0782	+	+	+	Male	49	29.16	172.72	34.665	32.4631	33.4491	49.6666	46.1693	17.7805	62.6082	1707.36	-0.00831997	-0.00812458	-0.0214885	-0.00746744	0.018939	0.021412	0.841058	0.034186	0.037263	0.047141
Z0783	+	+	+	Male	49	29.9	182.88	38.0317	37.4618	36.5268	50.487	48.8644	19.6568	67.9583	1909.91	0.00626533	-0.000395105	-0.00625883	-0.0119282	0.02559	0.0267	0.776951	0.033818	0.024194	0.112748
Z0784	+	+	+	Female	49	30.97	155	35.5167	30.7548	33.6371	47.5901	42.0961	16.3345	46.7385	1344.57	-0.0189048	0.0173235	0.00625979	-0.000278168	0.009015	0.062489	0.843041	0.038772	0.041425	0.005257
Z0785	+	+	+	Female	23	25.2	156.1	33.4667	29.1344	29.8697	49.4526	44.3177	18.2666	56.3231	1477.69	-0.0144883	-0.00875447	-0.00713401	-0.00436606	0.019455	0.020534	0.847035	0.043112	0.025846	0.044019
Z0786	+	+	+	Female	28	31.42	168.5	32.35	28.7748	29.6396	50.8742	47.0455	16.3199	48.2596	1490.48	-0.00921775	-0.0093568	0.00752509	-0.0408495	0.017406	0.038126	0.827182	0.033306	0.020785	0.063195
Z0788	+	+	+	Male	19	32.1	166.6	29.1833	32.9156	34.0688	49.7756	45.5119	17.7693	54.6286	1602.28	-0.00509181	0.0191051	0.0246574	0.00179958	0.001176	0.090461	0.786211	0.038687	0.02533	0.058136
Z0789	+	+	+	Female	55	26.73	174.2	35.65	31.0629	30.4949	47.2058	42.7235	17.5314	53.9733	1513.61	-0.0184989	-0.0269334	-0.0213328	-0.00711568	0.005837	0.041339	0.854672	0.046674	0.045061	0.006418
Z0790	+	+	+	Male	34	24.87	185.4	29.0833	32.8829	33.355	47.2181	44.4104	16.7295	54.2222	1564.16	-0.00855268	-0.00232972	-0.00515925	-0.0010476	0.020106	0.021299	0.815266	0.042737	0.05289	0.047701
Z0791	+	+	+	Female	20	22.13	155.5	31.2833	27.5417	29.4135	48.0154	43.2478	15.3807	38.287	1313.41	-0.00151926	-0.00453414	-0.00221024	0.019675	0.008982	0.058278	0.781527	0.035828	0.030693	0.084693
Z0792	+	+	+	Female	52	26.58	171.4	32.8167	36.9413	36.4907	49.5744	44.8656	19.754	61.5479	1712.06	-0.0152179	-0.00455488	-0.00535867	0.00413131	0.014873	0.040781	0.853915	0.019482	0.039955	0.030993
Z0793	+	+	+	Male	55	29.17	172.9	30.0167	36.238	35.5083	56.4171	52.035	19.8548	80.9001	2076.58	-0.0132893	0.0546731	0.0220583	0.0211603	0.01303	0.062377	0.816361	0.044146	0.028771	0.035315
Z0794	+	+	+	Female	21	24.17	160.8	33.45	32.3491	34.0266	46.9012	42.4213	18.0144	50.067	1375.83	-0.00493645	-0.00245751	-0.00184081	0.0180194	1e-05	0.078815	0.789068	0.033072	0.029978	0.069057
Z0795	+	+	+	Male	21	24.08	176.5	26.4667	36.9586	37.4109	53.7027	48.9661	17.8122	69.0737	1819.31	-0.0102135	0.00255885	-0.00944084	0.0293605	0.023699	0.030204	0.840584	0.021643	0.028572	0.055299
Z0796	+	+	+	Male	21	26.17	181.4	27.0167	38.0213	38.4718	51.8125	48.206	16.7973	60.1199	1776.39	-0.00890861	-0.00891951	-0.00398367	-0.0119829	0.002255	0.056041	0.811751	0.038596	0.035371	0.055986
Z0797	+	+	+	Male	20	24.31	179.8	28.8333	35.4988	35.0915	52.4051	47.1904	18.0581	64.3044	1754.92	-0.0199106	0.0199498	0.0135938	-0.0369685	0.020077	0.051393	0.841076	0.048953	0.029687	0.008814
Z0798	+	+	+	Female	19	22.72	171.6	31.6333	33.4318	34.0339	49.1142	45.2298	16.7415	49.9459	1535.7	0.0282025	0.0152821	-0.0113581	-0.0205112	0.01491	0.063256	0.700879	0.016509	0.016521	0.187925
Z0799	+	+	+	Male	27	29.73	176.4	26.5333	34.8344	36.0044	48.6407	43.1969	17.1431	62.2639	1592.87	-0.00326952	-0.00732543	0.00490255	0.0020245	0.023891	0.034567	0.812683	0.02284	0.033716	0.072302
Z0800	+	+	+	Female	20	20.31	161.1	30	30.525	31.624	48.2011	46.1152	16.2656	46.0069	1472.56	0.0305467	0.0121236	-0.0140464	-0.0323778	0.016265	0.006339	0.730087	0.02182	0.006943	0.218546
Z0801	+	+	+	Male	22	21.25	176.9	29.6833	32.7694	31.9259	52.9604	48.5768	17.6849	50.4991	1690.68	-0.0133655	0.00196391	-0.0243001	0.00415529	0.017182	0.040536	0.830095	0.038624	0.036698	0.036866
Z0803	+	+	+	Male	58	28.71	185.5	31.25	35.4322	35.16	52.1207	48.7057	18.1912	64.4755	1858.43	-0.0170374	0.0492097	0.042866	-0.107403	0.041291	0.046932	0.84195	0.028612	0.037026	0.004189
Z0804	+	+	+	Female	56	29.42	175.2	35.0833	34.9152	34.3152	45.2869	40.7465	16.1874	50.3531	1447.18	-0.0135617	0.00201427	-0.00323533	-0.113647	0.01857	0.062605	0.822018	0.043216	0.036715	0.016877
Z0805	+	+	+	Female	77	23.5	167.2	35.0667	33.6799	35.5937	49.0047	44.7504	16.6923	57.1638	1535.61	-0.012516	-0.00686105	-0.0209526	0.00641565	0.000466	0.042831	0.832355	0.056191	0.027807	0.04035
Z0806	+	+	+	Male	67	24.44	167.4	34.95	35.857	37.8184	53.8013	47.8553	18.0642	72.9685	1777.25	-0.0144534	-0.00330142	-0.0226052	0.00339119	0.016491	0.045287	0.815625	0.041783	0.047144	0.03367
Z0807	+	+	+	Female	28	23.77	177.5	28.7333	31.8484	33.0646	50.5295	45.8454	17.1375	48.6931	1530.96	-0.0111137	-0.00994836	0.00603222	-0.0281514	0.02858	0.061191	0.819445	0.019091	0.028405	0.043289
Z0809	+	+	+	Male	62	29.55	170	30.0667	38.0016	36.1121	52.8454	49.1714	19.199	74.3363	1957.97	-0.00917319	-0.0177485	-0.0327243	0.0685337	0.007167	0.040595	0.827187	0.028092	0.032454	0.064505
Z0810	+	+	+	Female	61	25.09	163.4	28.2833	32.5014	33.7971	48.4266	44.2476	16.4951	55.7576	1509.36	-0.0181805	-0.0245844	-0.0370678	0.0472873	0.010505	0.061793	0.839493	0.029962	0.032005	0.026242
Z0811	+	+	+	Male	20	30.52	185.4	28.4167	39.291	38.9775	52.7864	48.9787	18.5557	67.1829	1856.02	0.0256241	-0.0287105	0.0534404	0.0136393	0.024416	0.060764	0.696462	0.00269	0.004072	0.211597
Z0812	+	+	+	Male	25	31.96	174.4	28.7833	36.2074	34.5236	50.9997	47.7117	19.8996	66.2944	1930.45	-0.0110043	0.000539404	-0.010648	0.0137089	0.019282	0.039165	0.823541	0.040197	0.028544	0.049271
Z0814	+	+	+	Male	20	34.64	179.1	23.9667	41.5682	41.7975	46.6232	42.6331	16.1142	71.302	1667.36	-0.00829129	0.00309941	0.00107313	0.0128343	0.016231	0.037236	0.837977	0.024647	0.03473	0.049179
Z0815	+	+	+	Male	23	21.95	184.6	25.5167	33.7883	32.7753	52.5835	48.3559	18.0482	63.727	1796.49	-0.0142831	0.00578375	-0.00878722	-0.0013994	0.010994	0.054596	0.835957	0.043762	0.025701	0.028989
Z0816	+	+	+	Male	32	22.68	169.8	25.2333	29.662	32.5577	50.6417	48.1058	16.7915	49.5136	1475.39	-0.0130483	-0.0101604	0.000659016	-0.0245907	0.011206	0.040613	0.843392	0.031541	0.032188	0.041061
Z0817	+	+	+	Female	38	27.53	166.8	25.75	33.3541	34.4277	46.1247	42.7256	15.8914	50.7063	1357.96	-0.00936215	-0.000876276	0.000659137	0.0198369	0.014564	0.038622	0.810609	0.041603	0.044688	0.049914
Z0818	+	+	+	Male	22	24.93	174.6	29.5167	36.321	37.809	49.0797	45.9303	17.0881	60.9125	1646.11	-0.0146952	0.0347855	0.00965893	0.016636	0.004365	0.062749	0.824622	0.040403	0.035841	0.032019
Z0819	+	+	+	Male	21	22.92	181.5	25.7167	35.9574	35.0115	51.0662	47.3128	17.9262	61.978	1753.75	-0.0110045	-0.00582467	-0.016594	-0.0118895	0.004814	0.048377	0.826983	0.037821	0.035387	0.046617
Z0820	+	+	+	Male	22	22.84	186.7	31.2	39.1055	37.0477	49.5448	46.8338	18.7569	76.4931	1795.83	-0.0139044	0.0165373	-0.00128333	-0.00851773	0.016794	0.041478	0.83397	0.051011	0.033747	0.023
Z0821	+	+	+	Female	22	23.12	161.5	28.2667	34.3414	34.3195	49.0478	44.3244	15.1653	47.6773	1455.74	0.00897193	-0.0222388	0.0213876	-0.0188213	0.021001	0.036892	0.770692	0.028579	0.013828	0.129007
Z0822	+	+	+	Female	29	21.28	166.8	27.3833	33.1715	33.4775	47.7112	44.7484	16.8569	60.0444	1524.34	-0.00988652	-0.0193546	-0.00663159	-0.0310791	0.021995	0.027948	0.831676	0.030938	0.026923	0.06052
Z0823	+	+	+	Female	50	24.66	168.6	28.7167	31.109	31.9648	48.9124	45.1125	17.4663	53.6175	1567.36	-0.0142745	-0.00689493	-0.0109241	-0.000175596	0.005449	0.046473	0.838269	0.041495	0.032638	0.035676
Z0825	+	+	+	Male	74	30.99	173.8	31.2667	35.86	35.3164	51.5952	48.0419	18.7828	70.7091	1877.17	-0.00470041	-0.0126487	-0.00202809	0.023973	0.018043	0.037787	0.820151	0.022024	0.029548	0.072448
Z0826	+	+	+	Female	29	22.15	162.5	31.1833	30.3585	31.5522	50.4699	48.2719	17.6277	50.4817	1511.42	0.0145202	0.0151874	0.0278618	0.04261	0.011474	0.084525	0.721126	0.013268	0.020109	0.149498
Z0827	+	+	+	Female	47	37.39	162.4	31.9333	32.9227	34.0714	46.2838	41.8231	14.5868	45.2335	1274.18	-0.0144227	-0.0186517	0.00521495	-0.0446339	1e-05	0.057951	0.819939	0.038689	0.040153	0.043258
Z0828	+	+	+	Female	30	52.56	153.1	35.6167	32.9526	34.4476	48.2038	44.2564	17.7239	49.8283	1501.73	0.00342782	-0.0234258	0.0184361	0.00497357	0.02546	0.021432	0.784655	0.02286	0.039045	0.106548
Z0829	+	+	+	Male	62	22.97	166	32.4667	34.17	36.2276	51.6	49.989	19.1902	71.5973	1854.32	0.0131806	0.00482748	0.0364671	0.00897054	0.001111	0.080295	0.725158	0.024406	0.018202	0.150828
Z0830	+	+	+	Female	24	22.17	163.4	31.1667	29.6819	30.8905	46.3202	42.5544	14.8757	42.8412	1250.45	-0.00766076	0.000253616	-0.00789334	0.0265039	0.015496	0.044923	0.825781	0.029151	0.025023	0.059626
Z0831	+	+	+	Female	22	19.88	153.6	31.3667	30.3631	30.4388	46.2246	40.7729	16.8093	45.3296	1324.39	0.00180592	0.012932	0.0204954	0.012159	0.015652	0.067623	0.764946	0.029759	0.019028	0.102991
Z0832	+	+	+	Male	31	23.64	172.2	38.9333	32.3031	33.5213	50.6537	45.8069	15.9375	50.1794	1539.68	0.00887479	-0.0369429	0.0105037	0.0411583	1e-05	0.034404	0.762236	0.033141	0.034609	0.135599
Z0833	+	+	+	Female	28	23	167.6	32.2333	31.4114	32.9804	47.0163	43.1382	16.5812	47.7922	1389.81	-0.0104188	-0.00491384	-0.00631446	-0.0099998	0.019283	0.046763	0.821726	0.038391	0.023182	0.050655
Z0834	+	+	+	Male	88	24.08	176	35.1667	38.059	39.9872	50.8224	49.1594	20.4122	71.5606	1809.18	-0.014584	-0.00636565	-0.0126737	-0.0710158	0.019089	0.042845	0.851735	0.027057	0.029588	0.029686
Z0835	+	+	+	Female	36	20.1	164.8	29.2833	29.6112	31.253	50.0115	46.2233	16.9592	49.2499	1497.39	-0.0115805	-0.00324095	0.00619045	-0.017871	0.032424	0.039159	0.826254	0.028233	0.01779	0.056139
Z0836	+	+	+	Male	24	25.58	179.8	31	36.4803	36.4105	51.1007	46.7284	17.4626	62.3211	1751	0.00175764	-0.0160943	-0.000307193	0.0245795	0.002984	0.041279	0.790413	0.027972	0.026382	0.11097
Z0837	+	+	+	Female	22	21.51	163.2	34.55	30.7353	32.6248	45.8474	40.8837	15.0168	55.617	1345.39	0.0100021	-0.00889497	0.0235183	0.000277283	0.001085	0.064347	0.723361	0.034698	0.038045	0.138465
Z0838	+	+	+	Female	58	22.55	159.4	34.2833	28.5405	29.6299	49.1364	42.8658	19.3075	53.3716	1517.05	-0.0102458	0.00249601	-0.0100522	0.0118402	0.002783	0.039145	0.827114	0.038437	0.040147	0.052375
Z0840	+	+	+	Female	26	24.93	168.3	31.35	33.2795	35.164	48.5541	44.9307	18.0963	53.0115	1492.35	-0.0198825	0.0222681	0.00337755	-0.00800658	0.026093	0.045819	0.851973	0.040879	0.035226	1e-05
Z0841	+	+	+	Male	30	28.05	175	32.4833	36.4407	37.2958	48.3134	43.4537	16.4848	52.4892	1589.07	-0.00995705	-0.017153	-0.00423211	-0.0434814	0.014482	0.043147	0.817049	0.041672	0.032541	0.051109
Z0844	+	+	+	Male	26	28.12	183.7	29.9667	32.1839	34.4577	52.1697	46.8516	17.1375	57.3369	1632.02	-0.00803109	0.000345757	-0.00412928	-0.00440266	1e-05	0.063359	0.805522	0.045045	0.028891	0.057172
Z0846	+	+	+	Female	58	48.7	158.8	30.4	33.6028	35.5495	40.9672	36.9048	16.7926	43.3968	1244.83	-0.0127569	-0.00891666	-0.0243343	0.0217193	0.007875	0.03786	0.833716	0.044716	0.030068	0.045765
Z0847	+	+	+	Male	39	23.24	171.8	29.7333	32.4681	32.9899	51.984	49.0537	17.114	58.8301	1683.84	-0.0148529	0.0311494	0.0192426	0.0220001	0.009466	0.054822	0.831881	0.049186	0.036168	0.018477
Z0848	+	+	+	Female	61	28.09	154.9	30.05	35.6376	35.1469	52.1643	47.722	18.5363	65.7132	1697.01	-0.00915256	-0.00152556	-0.00691957	0.0181649	0.008654	0.042532	0.832411	0.026827	0.032583	0.056993
Z0849	+	+	+	Female	29	37.37	159.1	29.45	32.7002	35.5231	48.046	44.958	15.9714	54.9627	1505.68	0.0111225	-0.0241964	0.0123549	0.00212073	0.008897	0.050475	0.757545	0.017789	0.023053	0.142241
Z0850	+	+	+	Male	35	28.2	168	28.4	38.4585	39.2074	47.1206	43.4298	18.3513	64.6433	1677.09	-0.0159311	-0.0117585	-0.0135594	-0.0459322	0.013848	0.051123	0.835558	0.040526	0.036489	0.022456
Z0851	+	+	+	Female	27	26.27	155.1	26.5833	30.1633	31.9637	45.464	41.2085	16.1311	49.9658	1296.96	-0.0090475	-0.00569611	0.00582199	-0.00300035	0.011754	0.040251	0.818403	0.039118	0.030862	0.059612
Z0852	+	+	+	Male	32	46.29	172.6	26.8167	39.7074	39.9697	49.7079	45.9694	18.0451	65.6997	1857.09	-0.0119919	0.00975815	-0.00392826	-0.00384716	0.012245	0.045108	0.817208	0.045782	0.033183	0.046475
Z0853	+	+	+	Male	23	23.51	174.5	28.7	38.7387	38.6777	52.7945	48.8644	18.4692	72.1443	1834.62	-0.0137278	-0.00854358	-0.00170185	-0.0130136	0.035427	0.022127	0.833339	0.037188	0.045294	0.026626
Z0854	+	+	+	Male	21	28.64	184.4	28.3167	32.6607	34.0446	51.05	45.9228	18.2788	59.4802	1672.41	-0.00929798	0.0146543	0.00382881	-0.00429819	0.009681	0.029891	0.830962	0.04442	0.028869	0.056176
Z0855	+	+	+	Female	21	27.89	165.5	30.1333	30.1579	30.981	47.974	42.872	16.629	46.0724	1438.33	-0.0116917	-0.0105479	-0.0198759	-0.00583657	1e-05	0.060797	0.823338	0.036576	0.04078	0.038498
Z0857	+	+	+	Female	41	22.52	163.5	31.4833	29.1747	29.711	45.2887	42.251	17.5459	46.5237	1400.96	-0.00217707	0.0107077	0.00556513	-0.00968836	0.008752	0.057827	0.790416	0.037478	0.02144	0.084087
Z0858	+	+	+	Female	22	24.27	157.1	27.8833	29.1022	31.2847	51.3531	47.9183	18.4139	54.6603	1588.06	-0.0100278	-0.00905793	-0.00333917	-0.018097	0.021755	0.041704	0.834693	0.030205	0.023229	0.048414
Z0859	+	+	+	Male	22	24.49	175.1	32.85	34.6215	35.4843	52.8433	45.8804	17.4385	62.1957	1673.84	-0.0120752	0.0109896	0.00145956	-0.0146504	1e-05	0.061944	0.825085	0.03921	0.037868	0.035883
Z0861	+	+	+	Female	32	22.87	171.4	34.1833	29.4378	30.8852	49.8417	45.1744	17.3359	49.7264	1495.31	0.010383	-0.0297891	0.0248536	-0.00562143	0.001477	0.062525	0.753082	0.017672	0.015082	0.150162
Z0862	+	+	+	Female	67	23.12	161.5	31.2833	31.9607	33.663	49.9537	45.0365	17.4785	55.841	1532.27	-0.0145102	-0.00493863	-0.00609269	-0.0119818	0.020513	0.028678	0.841811	0.042454	0.037924	0.02862
Z0863	+	+	+	Female	79	26.11	149.8	28.5	31.5751	33.8064	50.6742	46.1258	17.669	54.5832	1574.36	-0.0162351	-0.00658631	0.0140889	-0.0169755	0.010459	0.044111	0.820478	0.049722	0.039788	0.035441
Z0865	+	+	+	Female	41	32.11	166.4	34.4	31.3632	33.5325	55.492	50.1277	18.7567	62.8986	1773.74	0.0231052	-0.028431	0.0267622	0.00320329	0.008196	0.039314	0.724619	0.010852	0.018542	0.198476
Z0866	+	+	+	Female	26	37.21	165	33.8667	32.2	34.1127	49.081	44.5663	16.9704	52.0656	1467.59	0.024139	0.011015	-0.015946	-0.0209612	0.009566	0.062736	0.709864	0.024666	0.00885	0.184319
Z0867	+	+	+	Male	27	39.24	181.6	30.6167	36.1097	36.9169	54.0633	48.7442	17.8724	66.811	1799.6	-0.0176094	0.00390095	-0.024737	0.0150949	0.018648	0.035754	0.850707	0.044293	0.031054	0.019545
Z0869	+	+	+	Male	23	28.31	179.5	31.2667	35.9432	36.3342	51.9328	47.3962	17.8078	63.6167	1776.36	-0.0161441	-0.0018206	-0.0244702	0.00554454	0.016883	0.042148	0.851609	0.024542	0.033136	0.031683
Z0870	+	+	+	Female	21	19.43	165	37.8167	27.4974	28.4764	50.3674	45.4737	16.3387	46.2984	1421.82	-0.0141641	0.0252754	0.0199884	-0.00434133	0.001879	0.043142	0.831539	0.051779	0.038495	0.033166
Z0871	+	+	+	Female	61	25.98	169	33.85	36.6081	37.8881	47.6079	43.1269	16.6767	58.5511	1455.39	-0.0133978	-0.00791734	-0.0178859	0.00565334	0.029375	0.01285	0.850687	0.030598	0.031914	0.044577
Z0872	+	+	+	Female	25	31.28	162.5	34.8833	31.278	32.1574	50.3025	44.61	18.0941	65.8488	1595.12	0.00288551	-0.0256762	0.0201731	0.0522028	0.003241	0.045899	0.784281	0.024414	0.012436	0.129728
Z0874	+	+	+	Female	21	26.47	155.5	34.3833	30.7622	32.0356	46.9382	43.1393	16.4759	47.9559	1423.11	-0.0141585	0.0645434	0.034813	0.0240884	0.030208	0.069592	0.80268	0.050851	0.022335	0.024334
Z0875	+	+	+	Male	25	30.1	170	31.4	32.9413	33.1383	49.2527	44.7881	17.0518	55.2313	1622.44	-0.00865803	0.00136485	-0.0189133	0.0231367	0.001473	0.045039	0.828765	0.030601	0.035979	0.058142
Z0876	+	+	+	Female	19	18.91	159	35.0167	35.3287	35.3576	48.7343	44.6336	16.0168	55.1966	1447.8	0.00833974	-0.0348664	0.0221433	0.00248367	0.006903	0.057383	0.751873	0.018741	0.018665	0.146435
Z0877	+	+	+	Female	19	26.86	159	30.2333	31.9841	32.2546	50.9485	46.1504	17.4864	51.7135	1564.03	0.0370949	-0.0026604	-0.00905794	0.0282937	0.030876	0.083269	0.646244	1e-05	1e-05	0.239591
Z0878	+	+	+	Female	73	29.06	169	33.7167	33.5027	35.38	52.084	50.9543	21.2119	64.0455	1827.38	-0.0109445	-0.0151931	-0.00295026	-0.00974857	0.028814	0.015875	0.837256	0.030416	0.038352	0.049286
Z0879	+	+	+	Female	75	28.44	158	29.0667	32.7355	34.9932	49.6265	45.7687	18.5146	60.8708	1620.84	-0.00341037	-0.0139364	0.00865995	-0.0401699	0.020355	0.055834	0.795904	0.031332	0.027963	0.068613
Z0880	+	+	+	Female	21	26.6	172	33.05	33.98	35.469	49.5165	45.4279	18.1924	57.0173	1571.46	-0.0161418	-0.0136018	-0.00851835	-0.000795501	0.008148	0.038635	0.843806	0.047581	0.036828	0.025002
Z0881	+	+	+	Male	22	25.62	180	29.6667	35.5057	33.6681	55.4123	50.3305	19.916	73.9966	2059.95	0.0103994	-0.00120799	0.0169939	0.0281342	0.010315	0.058222	0.735618	0.035571	0.019491	0.140782
Z0883	+	+	+	Female	73	21.62	161.5	32.1167	31.2589	32.9484	46.0249	41.9672	16.5432	50.3193	1442.8	-0.0093712	-0.0189443	-0.037259	0.000601919	0.009409	0.025901	0.833822	0.038188	0.0397	0.05298
Z0886	+	+	+	Male	19	28.12	175.7	34.8833	35.0879	34.2031	51.0642	46.4882	19.3128	65.1505	1839.54	-0.00998828	-0.00758341	0.00542414	-0.0123656	0.005073	0.045518	0.818838	0.039503	0.030547	0.060521
Z0889	+	+	+	Male	20	28.85	182.9	32.8	35.3739	35.3231	50.4059	45.5743	17.593	61.8262	1757.89	0.0172853	-0.0362516	0.0144123	-0.0282811	1e-05	0.062748	0.722795	0.024761	0.015625	0.174061
Z0890	+	+	+	Female	21	27.94	151	35.0333	28.8479	30.0672	43.4208	37.7377	15.1415	41.4688	1201.29	-0.0077085	-0.00918336	0.00274497	-0.0313448	0.0276	0.048882	0.809376	0.02453	0.029451	0.060161
Z0891	+	+	+	Female	21	52.9	157.6	29.65	32.1416	32.9087	47.9344	44.3932	17.0558	49.6996	1490.69	-0.00944363	0.0109502	0.0191394	-0.032969	0.019365	0.05001	0.8146	0.036474	0.026461	0.053089
Z0892	+	+	+	Female	19	22.09	174.3	33.5667	32.5384	33.3709	46.9989	43.1278	15.7006	53.651	1421.48	-0.023138	0.0616855	0.0408137	-0.00397155	0.015653	0.06942	0.825326	0.050139	0.039451	1e-05
Z0893	+	+	+	Female	21	15.14	152.5	32.7	31.4357	32.86	47.6942	43.1755	15.3545	47.2077	1384.06	0.0257788	-0.00175135	-0.00754233	-0.0302046	1e-05	0.051421	0.705929	0.034852	0.015045	0.192742
Z0896	+	+	+	Female	21	16.56	163	27.15	31.7246	32.197	45.1208	41.3191	15.6151	42.7015	1335.55	-0.0208286	0.0020402	-0.00909582	-0.0190229	0.007742	0.05466	0.85711	0.045049	0.035428	1e-05
Z0897	+	+	+	Female	19	26.17	161.2	31.35	30.7572	32.2828	44.7742	40.6787	14.9985	40.9997	1245.78	-0.00629511	0.0108192	0.0263877	-0.0343217	0.01679	0.05023	0.804458	0.032179	0.028398	0.067944
Z0898	+	+	+	Female	21	21.07	164.9	35.1833	28.2892	28.2807	49.1202	45.7534	17.402	50.3922	1566.49	-0.0068074	-0.00270103	-0.0204741	0.022411	0.016343	0.027329	0.824955	0.030813	0.043167	0.057392
Z0899	+	+	+	Female	27	18.69	162.4	27.9667	30.029	30.8816	46.1604	42.4211	15.7128	48.9417	1300.76	-0.0136663	-0.0213581	-0.0182127	-0.0366778	0.006723	0.035781	0.843047	0.049852	0.038026	0.02657
Z0901	+	+	+	Male	19	21.68	187	28.3667	42.5247	40.8552	56.3302	52.752	18.3502	85.1759	2023.55	0.025713	0.014868	-0.0181015	0.00175253	0.000412	0.047366	0.716987	0.035953	0.013617	0.185666
Z0903	+	+	+	Female	21	26.64	162.8	29.3833	30.4897	32.0238	48.0135	42.4412	17.5497	49.4168	1444.18	-0.0107946	-0.00400984	-0.00733819	0.00703684	0.016817	0.030004	0.821811	0.03671	0.038126	0.056532
Z0905	+	+	+	Female	19	30.2	152.8	28.8333	35.3995	36.0113	47.1171	43.9654	16.6901	52.4291	1448.09	-0.00216358	0.0202593	0.0303409	0.00717961	0.014131	0.068176	0.788106	0.026575	0.024487	0.078525
Z0906	+	+	+	Female	22	32.67	156.3	30.0167	38.5999	38.7381	44.8241	42.8942	17.6165	65.9725	1535.19	-0.0134612	0.0412996	0.0292334	-0.00292851	0.019248	0.027924	0.832923	0.039169	0.040624	0.040112
Z0908	+	+	+	Male	20	24.85	180	31.4833	32.2466	31.9319	51.355	47.2027	17.1571	56.8547	1648.79	-0.00624192	-0.0129943	0.0136862	-0.0312491	0.008075	0.052409	0.807602	0.042538	0.023958	0.065418
Z0911	+	+	+	Female	21	24.28	165.5	38.9667	31.8067	33.3336	49.2817	44.5921	16.2571	44.7047	1471.57	0.00622871	0.00447011	0.0446487	-0.0130403	0.015704	0.051014	0.754927	0.028253	0.015385	0.134716
Z0912	+	+	+	Female	36	18.43	167.5	32.35	27.9889	29.1017	51.666	48.9367	17.8693	49.7966	1580.85	-0.0128526	-0.0180269	-0.0163261	-0.00749464	0.020022	0.055863	0.810569	0.031194	0.03432	0.048032
Z0914	+	+	+	Female	19	27.34	162.4	32.75	33.1681	34.1737	44.9682	41.4169	16.6287	46.0661	1376.87	-0.013991	-0.0161099	-0.00658777	-0.0229704	0.019754	0.029404	0.846071	0.036225	0.034471	0.034075
Z0917	+	+	+	Male	20	24.02	185	32.4667	38.2414	37.2195	51.7472	48.6813	17.7411	66.1421	1894.41	-0.00615758	-0.0263052	-0.00207161	-0.0300632	0.011678	0.049932	0.809014	0.033929	0.030273	0.065175
Z0919	+	+	+	Male	30	25.13	183.6	29.9	34.8702	35.8292	48.6213	44.9982	19.0259	55.5594	1751.5	-0.0119513	0.0105127	-0.00715996	0.000393859	0.013937	0.040046	0.828285	0.044302	0.028335	0.045095
Z0921	+	+	+	Female	21	27.58	165	32.3167	30.6333	32.0901	47.3099	42.7521	16.5851	47.6647	1458.51	-0.0101696	-0.0146474	-0.00154831	-0.0361725	0.010723	0.043024	0.815047	0.049924	0.030907	0.050375
Z0922	+	+	+	Female	24	23.74	168	29.4667	28.5842	31.4352	51.7565	46.1188	16.4934	51.8939	1485.97	-0.0124488	-0.00542979	0.00811015	-0.0239532	0.028646	0.047103	0.827973	0.026823	0.03544	0.034016
Z0923	+	+	+	Male	21	18.89	180.6	28.2167	33.0323	35.0063	51.6686	47.9762	19.0941	63.5349	1819.01	-0.0115206	-0.00350292	-0.0197374	-0.0106847	0.017044	0.049415	0.831779	0.025833	0.038737	0.037191
Z0924	+	+	+	Male	20	23.13	184	33.5333	36.114	35.3809	49.3272	45.3221	16.4959	60.9872	1632.87	-0.0130179	-0.00787697	0.0168032	-0.024518	0.02432	0.048933	0.808527	0.040705	0.034826	0.042688
Z0926	+	+	+	Female	18	19.89	169	29.2667	34.388	34.2197	49.7357	44.3675	17.7549	56.0438	1633.86	-0.0116168	-0.000897046	-0.0135589	-0.00148082	0.00443	0.06743	0.818164	0.037142	0.032968	0.039866
Z0927	+	+	+	Male	20	33.6	168.5	31.8833	31.9005	33.0983	51.0479	45.6276	17.9902	56.6933	1656.24	0.0363859	-0.0426683	0.0564649	-0.00385857	0.015631	0.067145	0.646696	1e-05	0.013336	0.257182
Z0928	+	+	+	Female	65	21.15	164.6	33.4	31.9201	33.6877	50.9126	48.3573	18.4252	55.4492	1626.71	-0.0159172	0.0496047	0.0299738	0.0322165	0.027646	0.06099	0.820938	0.036762	0.035064	0.018601
Z0929	+	+	+	Male	44	27.31	173.9	29.9	34.4598	35.8113	54.2316	52.1364	18.9885	70.212	1769.98	0.00703216	-0.0252961	0.0134258	0.00950136	0.004641	0.069034	0.751228	0.019455	0.023976	0.131667
Z0930	+	+	+	Female	19	25.9	166.5	31.45	31.811	33.1933	51.0067	48.946	15.8169	46.3511	1520	-0.0209835	-0.0115875	-0.0259983	-0.00498277	0.027687	0.049334	0.838767	0.048585	0.031342	0.004284
Z0931	+	+	+	Male	18	22.36	187	31.9	33.2848	33.1236	51.2289	48.5517	18.195	55.2143	1747.9	-0.00480646	-0.01448	0.0153527	-0.021168	0.013532	0.057568	0.802093	0.028492	0.025169	0.073146
Z0932	+	+	+	Male	20	21.84	193.4	26.7	36.9896	34.8645	51.6925	48.4801	17.428	62.3302	1786.39	-0.0173342	-0.000708193	-0.0185224	0.0273473	0.000701	0.074445	0.825445	0.047659	0.034858	0.016892
Z0933	+	+	+	Female	21	31.15	164.9	28.1333	32.8297	31.7313	49.3177	44.1112	17.6236	54.8464	1558.83	0.0166747	0.0141066	-0.0168196	0.0193319	0.014814	0.0309	0.741498	0.031333	0.010803	0.170651
Z0934	+	+	+	Female	19	43.99	164.4	30.7833	38.2869	38.7403	47.2293	41.3303	16.4162	54.5178	1536.9	-0.0164906	0.00932353	0.0079247	-0.0336735	0.021742	0.043549	0.851026	0.026569	0.025082	0.032032
Z0935	+	+	+	Female	19	20.37	172.5	33.1	33.0238	34.6628	46.325	43.1575	17.9394	50.928	1505.91	0.00612193	-0.0161927	0.0129766	0.000616018	1e-05	0.072764	0.755606	0.028574	0.015852	0.127194
Z0936	+	+	+	Male	21	21.63	190.4	30.8333	33.4315	33.5964	52.2447	47.7579	21.2799	61.2842	1809.68	-0.0087636	0.0233518	0.0343289	-0.0241935	0.013679	0.056318	0.802793	0.051852	0.030754	0.044604
Z0937	+	+	+	Female	20	21.42	164.4	28.4167	28.4067	29.796	47.4939	43.6915	17.6822	46.2959	1486.19	-0.00785956	0.014477	0.0107524	0.00234113	0.017598	0.05406	0.821946	0.026671	0.02046	0.059265
Z0939	+	+	+	Female	24	39.02	157.5	28.1833	31.1477	33.0815	46.4525	41.4528	16.5572	43.6579	1385.34	0.00853544	-0.0167546	-0.00393556	0.0234834	0.006034	0.066772	0.753109	0.032558	0.02152	0.120006
Z0940	+	+	+	Female	21	23.56	171.5	34.5	32.3538	33.4546	50.2524	45.3802	16.2448	47.262	1463.03	-0.0143516	0.0103127	0.00762019	-0.0181085	0.035782	0.029132	0.836965	0.032612	0.037871	0.027638
Z0941	-	+	+	Male	30	20.09	176.8		33.1789	34.2824	55.4224	52.6454	18.8102	65.4209	1897.23	-0.00351401	-0.017538	-0.0151353	0.0398752	0.018853	0.052254	0.787075	0.032402	0.01309	0.096327
Z0942	-	+	+	Male	34	30.92	165.7		33.8013	34.9076	47.3121	41.8498	15.4429	55.3892	1391.58	-0.00768628	-0.0100823	0.0039681	0.010139	0.012758	0.030812	0.818384	0.043887	0.029959	0.064199
Z0943	-	+	+	Female	20	35.13	166		32.243	32.9325	45.1783	41.6982	17.1308	47.0916	1438.58	-0.0101463	-0.0113008	-0.00516884	-0.00655199	0.011054	0.021286	0.83481	0.040416	0.046535	0.045899
Z0945	-	+	+	Female	48	50.8	163.5		29.1565	31.7904	50.2022	46.4548	17.9546	51.3937	1509.42	-0.0179884	0.0277249	-0.0295562	0.0158876	0.030364	0.038584	0.847707	0.033796	0.045167	0.004382
Z0946	-	+	+	Female	20	21.74	165		30.9165	31.6962	47.5594	44.5464	17.2793	47.5001	1546.57	-0.0177812	0.0157873	-0.0115903	0.0113607	0.021405	0.059408	0.84214	0.029775	0.039893	0.007379
Z0947	-	+	+	Male	26	33.44	183		36.1177	38.1459	52.25	47.0597	16.9899	65.1388	1752.56	-0.0069135	0.0050428	0.0231527	-0.0128645	0.030139	0.063976	0.787347	0.029257	0.028196	0.061084
Z0948	-	+	+	Female	19	29.5	165.5		31.9989	33.7574	48.3463	42.9625	16.8945	50.86	1434.23	-0.00142641	0.00610633	-0.0188183	-0.0179273	0.014826	0.027217	0.808172	0.039167	0.036137	0.074482
Z0949	-	+	+	Female	19	23	159.5		29.0632	30.3282	46.0516	41.1236	16.1727	42.4956	1281.92	-0.0147899	-0.0123199	0.00111992	-0.0292435	0.012068	0.036799	0.841775	0.038626	0.036881	0.033852
Z0950	-	+	+	Female	21	19.73	153.5		31.8613	32.6266	45.8531	43.5862	14.8986	44.3477	1296.12	0.0262533	-0.0233399	0.0398346	0.00747091	0.021854	0.030264	0.705104	0.021083	0.007414	0.214282
Z0951	-	+	+	Female	20	29.01	161		29.1218	30.6658	47.1941	43.3087	16.8203	49.3778	1400.91	0.00801606	-0.0256297	0.0116044	0.00280754	0.005257	0.067322	0.743284	0.03044	0.021896	0.131801
Z0952	-	+	+	Female	21	22.57	177.5		35.9684	34.7282	52.1889	47.4862	17.5862	67.2341	1693.86	-0.0141927	0.01462	-0.0114508	0.0244382	0.010009	0.054235	0.828024	0.039547	0.044232	0.023953
Z0953	-	+	+	Female	20	30.41	156		31.9391	33.5319	46.1881	40.4841	14.9724	47.6285	1330.74	-0.00370687	0.00339927	0.0054049	0.0364445	0.005521	0.03599	0.806591	0.036591	0.031464	0.083843
Z0955	-	+	+	Male	19	24.99	173		34.1946	35.1121	49.1895	46.832	17.1365	52.144	1606.27	-0.0125798	0.00344593	-0.00682367	-0.00689669	0.015016	0.036408	0.833704	0.045732	0.029338	0.039802
Z0957	-	+	+	Male	21	22.56	179		36.1423	35.1295	50.7393	44.5465	17.8289	59.772	1723.7	0.00885798	-0.0188462	0.0100891	0.00569244	0.010045	0.050086	0.750642	0.027415	0.025379	0.136433
Z0958	-	+	+	Female	21	21.76	160		29.8585	30.9759	48.3314	43.5366	17.2257	48.9236	1438.23	0.0287139	-0.0428866	0.0407138	-0.0139241	0.015383	0.085126	0.65889	0.003268	0.007036	0.230297
Z0960	-	+	+	Female	19	28.73	161.8		33.0941	33.6187	48.0124	43.2813	16.4657	47.1826	1455.36	-0.019243	-0.0111545	-0.016296	-0.00675843	0.002118	0.041977	0.860528	0.040533	0.036907	0.017937
Z0963	-	+	+	Male	21	42.17	167.5		30.8995	32.2387	52.5949	47.4425	17.087	55.0616	1630.97	0.0420687	0.019373	-0.0218228	-0.00468647	0.008122	0.078671	0.648014	0.016419	1e-05	0.248763
Z0964	-	+	+	Male	19	25.77	169.8		35.4898	35.9203	48.6167	43.876	17.6008	59.4266	1663.05	-0.00659923	-0.00939971	-0.0038691	-0.0102738	0.01731	0.041945	0.820142	0.03119	0.018387	0.071026
Z0966	-	+	+	Female	19	21.96	167.5		32.541	32.3531	47.2259	42.9825	15.3954	48.1582	1372.87	0.00122493	-0.0138168	0.022834	-0.0231186	0.009313	0.078117	0.757995	0.026676	0.030618	0.097281
Z0967	-	+	+	Male	19	28.77	168.1		35.9117	37.8436	50.7884	45.4498	18.0128	60.7379	1761.24	0.0160293	-0.0244096	0.0370159	-0.00759399	0.025224	0.052089	0.725039	0.012182	0.015857	0.16961
Z0969	-	+	+	Female	21	19.02	170.2		33.1854	33.3598	48.62	44.4019	16.1954	50.4248	1490.1	-0.0125495	0.00163823	-0.0158941	0.0154739	0.019752	0.040033	0.826639	0.046044	0.026564	0.040968
Z0970	-	+	+	Female	20	29.21	165.6		32.1102	32.6225	48.1538	42.7985	18.6745	58.8953	1583.37	-0.0025615	-0.010048	0.0159516	-0.0307093	0.021984	0.028376	0.802584	0.023137	0.035409	0.088508
Z0971	-	+	+	Male	19	23.88	183.5		36.704	37.7796	50.7348	47.3679	17.1575	55.0766	1682.6	-0.00456097	0.00600421	0.0167158	-0.0289123	0.010419	0.051776	0.790713	0.051597	0.028025	0.06747
Z0972	-	+	+	Female	20	23.57	162.7		31.5372	32.9203	46.6603	42.1832	16.147	46.9026	1399.4	-0.0118257	-0.0107463	0.000715064	-0.0248895	0.022732	0.031193	0.835427	0.03159	0.033986	0.045071
Z0973	-	+	+	Male	21	28.64	174.6		34.7429	35.8553	48.8719	46.7465	17.3232	53.6199	1594.8	-0.020535	0.0159009	0.0136059	-0.0316868	0.008893	0.082222	0.84546	0.034143	0.027494	0.001788
Z0974	-	+	+	Male	20	32.06	171.5		33.9274	34.9678	51.1772	48.3198	18.6275	60.4396	1780.38	-0.00998149	-0.00911168	-0.00547797	0.00357317	0.01972	0.030317	0.822495	0.03828	0.033467	0.055721
Z0975	-	+	+	Male	20	23.93	173.1		34.5042	31.739	49.726	44.5712	17.6088	59.0013	1665.81	-0.0118594	0.01659	0.013922	0.00800531	0.010145	0.060287	0.83034	0.035186	0.026085	0.037956
Z0976	-	+	+	Female	22	19.1	174.4		31.4512	32.1149	48.4341	45.4099	17.8342	50.4153	1564.13	0.0132043	-0.0329049	0.0142049	0.0032455	0.014179	0.012889	0.754354	0.016928	0.041121	0.160529
Z0977	-	+	+	Female	19	20.14	170		31.8464	32.8096	48.5983	44.7124	16.194	56.3995	1426.55	-0.010603	0.00519837	-0.0053114	0.0121001	0.036227	0.033327	0.82636	0.02674	0.035462	0.041884
Z0978	-	+	+	Female	18	24.06	173		30.8686	32.4628	48.6171	44.2136	16.3177	50.6418	1498.5	-0.0195448	0.0204118	0.033081	-0.0271906	0.027455	0.043284	0.842895	0.039182	0.041755	0.005428
Z0979	-	+	+	Female	20	18.92	176.3		31.8476	32.4732	47.1952	42.8182	14.9471	47.1151	1394.69	-0.00849986	-0.0145335	-0.0116879	0.000379695	0.004993	0.076146	0.793337	0.035419	0.030305	0.0598
Z0980	-	+	+	Female	19	21.66	165.6		33.0984	32.1165	51.5709	48.1214	15.5076	43.8806	1478.25	-0.00101975	-0.0101452	0.0139068	-0.0132928	0.027122	0.048319	0.792379	0.019059	0.027803	0.085318
Z0981	-	+	+	Female	21	25.88	172.5		32.6471	34.4348	46.591	41.9784	17.0079	53.4102	1437.63	0.0238036	0.00248499	-0.00902211	0.00109186	1e-05	0.050762	0.72384	0.028157	0.014857	0.182374
Z0982	-	+	+	Female	20	24.86	162.8		31.1345	32.892	47.3807	42.2562	14.5182	46.55	1278.51	0.0118167	-0.0206353	0.0129848	0.0149071	0.000972	0.067106	0.739889	0.023709	0.017447	0.150877
Z0983	-	+	+	Male	18	22.11	171.6		37.3691	34.9359	51.2265	46.1084	19.04	76.6824	1926.36	0.00149243	-0.0126403	-0.00244743	0.0186869	0.007863	0.053181	0.764074	0.033554	0.028737	0.112591
Z0985	-	+	+	Female	19	31.82	178.6		35.0616	34.0937	50.1138	45.0385	17.7059	61.1451	1666.16	0.00287304	0.0022507	0.0267561	0.0163015	0.008536	0.050748	0.76392	0.043688	0.033718	0.09939
Z0987	-	+	+	Female	20	22.12	167.3		30.9547	32.3659	48.6886	44.1581	15.85	44.7609	1420.9	0.0113831	-0.0310079	0.0147071	0.00571472	0.000381	0.053866	0.738448	0.033889	0.027232	0.146186
Z0988	-	+	+	Female	21	23.03	158.7		32.6976	34.4993	46.6689	42.0743	17.0087	53.6482	1440.09	-0.00508328	-0.0144305	0.00976845	-0.0318482	0.014594	0.037566	0.804958	0.0367	0.031362	0.07482
Z0989	-	+	+	Female	20	21.61	160.7		31.0349	31.278	46.9351	41.1758	15.8161	47.9647	1400.15	0.00912046	-0.0187574	0.0274146	-0.0158284	0.002747	0.06974	0.75708	0.018507	0.01973	0.132196
Z0991	-	+	+	Female	20	18.92	164		27.5298	29.1833	49.8832	44.568	15.988	47.533	1396.5	-0.00310555	-0.00129286	0.00367273	0.00546881	0.013303	0.049455	0.789422	0.033631	0.029089	0.0851
Z0992	-	+	+	Female	18	22.72	168.9		29.3749	30.6547	46.5087	42.9303	16.9207	49.1658	1400.23	0.00424664	0.00867478	0.0278304	0.00181702	0.004827	0.062974	0.774585	0.021195	0.014305	0.122115
Z0994	-	+	+	Male	20	23.33	175.9		32.2448	32.5951	51.7268	48.9073	16.7581	55.864	1672.28	-0.00782848	0.00216177	-0.00638365	0.000749005	0.01988	0.042179	0.815935	0.02808	0.035967	0.057958
Z0995	-	+	+	Male	19	20.8	170.7		33.489	32.9296	50.3085	48.018	19.2585	64.0335	1861.41	-0.000994928	-0.00527816	0.00791797	-0.00168877	0.01762	0.032214	0.795614	0.028101	0.034384	0.092068
Z0996	-	+	+	Female	20	20.73	163.9		32.5258	32.8149	48.1002	44.1307	16.9409	56.6019	1505.77	-0.0180265	0.021089	0.0143369	-0.00725702	0.007632	0.043721	0.853911	0.038064	0.035495	0.021177
Z0997	-	+	+	Female	19	24.07	160.5		32.6844	33.2728	49.2575	45.1524	19.1267	72.2655	1606.79	0.0213411	-0.0314328	0.0333587	0.00725144	0.000749	0.051872	0.716151	0.014604	0.023935	0.192688
Z0998	-	+	+	Female	22	29.06	160		32.9412	31.4406	51.8784	47.268	15.7501	56.6699	1574.06	-0.00900253	0.0187551	0.00648014	0.0258626	0.020937	0.058887	0.811265	0.032285	0.028238	0.048388
Z1000	-	+	+	Female	21	25.03	166.5		29.8	31.7506	48.3116	44.1477	16.9434	50.2989	1344.59	-0.00965195	-0.00246676	-0.0165092	0.0227939	0.016272	0.050024	0.828146	0.023919	0.033687	0.047951
Z1001	-	+	+	Male	20	23.5	176		35.3245	34.8479	49.6239	45.4628	16.7246	50.7563	1634.15	0.00636165	-0.0158109	0.0245718	0.0236934	0.015554	0.059302	0.756133	0.019662	0.031019	0.118331
Z1003	-	+	+	Male	19	24.17	188.1		35.976	36.2565	49.9853	48.1533	18.8593	59.1829	1761.66	-0.0119992	0.00485906	-0.0102741	0.0142198	0.02247	0.017285	0.840224	0.041763	0.030264	0.047993
Z1004	-	+	+	Female	55	25.57	163.9		32.3458	33.8704	50.3726	45.8614	17.6515	51.592	1512.47	-0.0204037	0.0351679	-0.0287333	0.0357051	0.009087	0.051801	0.854162	0.037961	0.046972	1.7e-05
Z1005	-	+	+	Female	59	27.16	159.4		35.8337	37.5745	49.0635	44.5335	16.2429	57.7975	1525.66	0.0328908	-0.0348863	0.0463306	-0.00992479	0.005163	0.076238	0.665121	0.013427	0.001851	0.238199
Z1006	-	+	+	Male	42	32.32	167.9		35.6819	37.3787	49.2629	47.3358	18.1542	69.2185	1791.16	-0.014073	0.0114594	-0.00586668	0.0264373	0.000466	0.067777	0.829899	0.041483	0.02932	0.031055
Z1007	-	+	+	Female	18	24.02	167.5		33.1947	33.9965	50.1067	45.5071	16.7665	53.8096	1573.05	-0.0150868	0.00353878	-0.00184263	-0.0183852	0.013654	0.052546	0.834611	0.039758	0.032299	0.027131
Z1009	-	+	+	Female	21	24.27	172.6		33.5745	33.8092	45.4523	40.9263	17.4178	53.7644	1451.89	0.0091317	-0.0179445	0.00485616	-0.00288994	0.008168	0.057061	0.741279	0.033353	0.021145	0.138993
Z1010	-	+	+	Female	20	23.82	168.7		32.9281	34.0652	48.8694	44.5678	16.2119	47.7593	1451.97	-0.0103426	-0.00201036	0.00574921	-0.00558087	0.022223	0.040933	0.829504	0.039856	0.024561	0.042922
Z1011	-	+	+	Female	18	22.11	164.6		32.1596	33.2805	53.8492	50.1915	17.7119	60.3667	1692.7	-0.0188574	0.00353304	-0.00213055	-0.00470166	0.028891	0.046671	0.84024	0.040377	0.031652	0.012169
Z1012	-	+	+	Female	54	23.54	165		32.1738	32.6893	52.1413	47.2909	16.7876	55.7137	1550	-0.0158672	0.0278114	0.0281765	-0.033149	0.023491	0.047077	0.845165	0.02854	0.03646	0.019267
Z1013	-	+	+	Male	59	27.94	173.5		32.4349	32.6392	48.7188	45.2366	18.6521	58.8155	1692.67	-0.0166619	-0.0111892	-0.0103126	-0.00353852	0.002188	0.042771	0.846978	0.050117	0.033082	0.024864
Z1014	-	+	+	Female	18	23.76	153.1		30.0102	30.5452	45.6488	41.3554	15.5167	43.059	1290.31	-0.010628	-0.000272002	-0.011656	0.0228391	0.00322	0.036463	0.827257	0.040494	0.028517	0.06405
Z1015	-	+	+	Female	19	23.82	166.7		29.4424	30.2067	47.5604	43.0056	16.202	49.7754	1415.97	0.0010776	-0.0076877	-0.000678139	0.0355149	0.00903	0.040835	0.776436	0.040425	0.025106	0.108168
Z1016	-	+	+	Female	20	17.81	168.4		27.9606	28.7834	47.9672	42.698	14.8182	41.1313	1273.4	-0.00114451	-0.00398715	-0.00416013	0.0177786	0.001821	0.051176	0.804295	0.026444	0.026089	0.090175
Z1017	-	+	+	Female	18	19.21	171.5		32.6786	32.8879	49.2196	44.7359	18.5615	55.9358	1619.1	-0.0188073	-0.000793997	-0.00860139	0.00496348	0.040529	0.023172	0.853163	0.031879	0.04284	0.008416
Z1019	-	+	+	Female	20	25.82	158.3		28.2307	28.9426	49.7983	46.7156	16.4042	45.7029	1397.66	-0.00970696	-0.012604	-0.00296398	-0.00359596	0.009419	0.065331	0.809957	0.035871	0.027256	0.052166
Z1020	-	+	+	Male	18	24.12	172.9		39.4285	38.6669	56.0009	51.8582	19.3835	75.3286	2024.25	-0.0094803	0.00346095	0.00864772	-0.00986112	0.011167	0.062925	0.808018	0.035787	0.036496	0.045606
Z1021	-	+	+	Female	29	21.48	170.7		29.9556	29.7554	48.0709	43.3453	16.8455	45.979	1500.58	0.00754901	-0.0287284	0.000206382	0.00578262	0.016299	0.071935	0.744878	0.009162	0.02869	0.129036
Z1022	-	+	+	Female	21	21.12	163.4		34.6677	35.1675	47.6105	42.4941	16.4261	52.861	1457.01	-0.00978312	-0.00746005	-0.00433461	-0.0147721	0.011927	0.045765	0.82311	0.029907	0.038611	0.050679
Z1023	-	+	+	Female	19	23.04	159.2		32.4369	32.2335	48.2508	44.158	16.4034	52.6198	1440.35	-0.0148966	-0.0096526	-0.0089437	-0.0205044	0.013	0.034788	0.850931	0.035122	0.025901	0.040258
Z1024	-	+	+	Female	19	18.64	171		31.8391	32.4706	46.7312	41.7775	16.3371	53.1453	1491.75	-0.000893629	-0.0100951	0.00807346	-0.0230394	0.030206	0.032166	0.789273	0.026546	0.027464	0.094346
Z1025	-	+	+	Female	19	20.7	168.4		30.673	31.2956	48.6154	44.851	17.8432	65.1759	1512.54	-0.0130902	0.010457	0.00344548	5.75e-05	0.020387	0.055242	0.834763	0.026255	0.023655	0.039698
Z1026	+	+	+	Male	21	24.91	168.6	26.6333	32.8023	34.1768	50.9045	45.5302	16.5097	55.6131	1632.54	-0.0145064	0.000959191	-0.0324952	0.0358526	0.014392	0.018428	0.856418	0.043647	0.028688	0.038427
Z1027	+	+	+	Male	19	26.84	173.4	32.9167	36.5513	38.5401	52.8265	47.3512	18.4632	69.1711	1852.19	-0.00806796	-0.00671225	-0.00572599	0.00290234	0.024049	0.04098	0.810596	0.037104	0.035891	0.051381
Z1029	+	+	+	Female	20	20.45	161	31.8833	30.452	32.8173	45.41	41.5806	15.7988	45.7607	1322.62	0.0114769	-0.0244824	0.0147189	0.0225875	1e-05	0.076063	0.741235	0.016085	0.017749	0.148858
Z1031	+	+	+	Female	18	26.94	160.4	32.3333	34.1476	33.2996	46.5378	42.6457	16.9227	52.3347	1499.31	-0.0100544	0.0028848	-0.00106917	0.0076714	0.02504	0.029106	0.8238	0.0321	0.047547	0.042407
Z1032	+	+	+	Male	20	19.42	179.1	26.4667	34.8285	34.3497	52.1665	48.3704	18.1444	61.1435	1761.75	-0.0106577	0.0028641	0.00274147	0.00636652	0.009354	0.037779	0.826475	0.037417	0.028493	0.060482
Z1033	+	+	+	Male	19	22.47	176	28.9	36.5872	35.172	51.1298	47.272	17.7689	70.2839	1796.51	-0.013984	0.0333795	0.0192585	-0.00342481	0.014705	0.070065	0.821712	0.039328	0.031446	0.022744
Z1034	+	+	+	Female	19	25.71	155.8	32.7833	31.8069	33.5275	47.6301	43.2964	15.6154	46.8904	1369.83	0.00769192	-0.00894517	0.0190381	-0.00755404	0.022057	0.055707	0.751128	0.019006	0.021167	0.130936
Z1035	+	+	+	Female	18	22.72	165.6	35.85	32.726	34.1748	47.36	41.8941	15.1573	49.8745	1392.99	-0.00863975	0.0211103	0.0224765	-0.0163335	0.01307	0.066892	0.800585	0.024552	0.034802	0.0601
Z1037	+	+	+	Male	20	27.03	172.9	29.2333	36.0415	36.5672	49.7053	46.0754	16.5033	58.4302	1546.57	0.00135506	0.00903866	0.02523	0.0271043	0.01629	0.047863	0.765143	0.03779	0.025026	0.107888
Z1038	+	+	+	Female	20	23.58	180.6	33.3667	30.6496	32.8566	49.1015	44.8165	18.5859	54.6446	1480.81	-0.0165367	-0.00292166	-0.0224138	-0.00626533	0.019911	0.019031	0.856672	0.030365	0.039484	0.034537
Z1039	+	+	+	Female	50	24.55	163.6	30.7667	31.3158	31.8437	50.8195	47.502	18.1588	52.1934	1615.5	-0.0126424	-0.017216	-0.0113604	-0.00365004	0.015784	0.029438	0.841274	0.038454	0.035056	0.039993
Z1040	+	+	+	Female	18	23.91	162.7	30.4167	32.8717	33.7176	50.2395	46.5604	17.6348	56.535	1606.09	-0.00846432	-0.00678699	-0.00469092	-0.0309016	0.014628	0.055966	0.807123	0.045124	0.032231	0.044929
Z1041	+	+	+	Female	18	24.94	169.8	35.7	33.5287	34.029	50.5538	46.9431	18.15	57.3388	1684.45	-0.00881912	0.00324521	-0.0302536	0.0562848	0.012251	0.05881	0.80255	0.042882	0.034194	0.049313
Z1043	+	+	+	Male	20	25.28	171.9	35.4167	35.3032	35.9097	50.9085	46.5329	18.0239	57.9681	1745.06	0.011617	0.00429389	0.0241005	0.0238794	0.010471	0.079849	0.73218	0.017648	0.013913	0.145939
Z1044	-	+	+	Female	21	21.74	167.1		30.4855	32.4861	47.254	43.6088	16.9007	47.8976	1387.35	-0.0115197	-0.00199075	-0.00484505	-0.005507	0.019414	0.068915	0.806625	0.035815	0.02583	0.043401
Z1045	-	+	+	Female	21	24.07	157.9		32.6871	34.1682	50.2161	45.1906	17.1984	54.2127	1516.28	0.0110901	-0.026491	0.02948	-0.0104264	0.00059	0.067483	0.719491	0.041834	0.036672	0.13393
Z1046	-	+	+	Female	21	26	159.8		32.6243	33.1784	51.0958	46.3475	15.6311	53.4506	1500.5	-0.00564145	0.0201341	0.0134055	0.0291267	0.002277	0.071473	0.780962	0.050549	0.031555	0.063183
Z1047	-	+	+	Female	19	23.41	165.6		32.5268	33.6897	45.108	40.7779	14.913	44.9739	1339.23	-0.000763172	-0.0138631	0.0136277	-0.0280146	0.005687	0.063367	0.771809	0.044033	0.023011	0.092092
Z1048	-	+	+	Male	20	24.69	176.5		33.2203	34.7634	52.3412	46.6314	17.431	61.3636	1647.52	-0.0173335	-0.000389895	-0.00837312	-0.00065757	0.00987	0.038153	0.845662	0.048885	0.03587	0.02156
Z1050	+	+	+	Female	19	18.65	164.9	33.9	31.2461	30.5897	50.0947	46.0098	15.7436	48.2662	1488.66	0.00840523	0.00478396	0.0302107	-0.00651422	1e-05	0.067938	0.751015	0.027253	0.02212	0.131664
Z1052	-	+	+	Female	19	26.49	162.1		32.8715	32.4564	45.7917	42.4234	16.5925	48.3878	1454.4	-0.00682759	-0.00458838	-0.00557838	0.0348211	0.014509	0.030721	0.828456	0.025886	0.035717	0.06471
Z1053	-	+	+	Male	21	24.36	190.6		34.8758	34.2889	52.4481	46.8716	17.7872	60.9328	1768.21	-0.0183582	-0.00959158	-0.0316334	0.0284561	0.004751	0.067307	0.839075	0.035961	0.041637	0.01127
Z1054	-	+	+	Male	20	32.01	174		36.7062	37.1534	52.4465	46.9926	16.6796	68.7801	1702.27	-0.0138229	0.00393713	0.0215108	-0.0245453	0.023739	0.054112	0.82283	0.038586	0.032155	0.028579
Z1055	-	+	+	Male	20	27.92	179.9		32.7878	32.756	53.1153	48.4729	19.423	70.0476	1903.87	-0.0118483	0.0117857	-0.000750957	-0.012281	0.016148	0.042957	0.825575	0.043353	0.033473	0.038495
Z1056	-	+	+	Female	20	31.29	170.9		31.9949	33.5815	50.2145	45.1452	16.5728	47.0344	1460.49	0.00922779	-0.0225588	0.038043	-0.0163872	0.015737	0.041656	0.755335	0.028965	0.013204	0.145103
Z1057	-	+	+	Female	19	31.86	164.1		35.9447	36.2596	46.6627	42.3545	15.7824	54.3393	1445.49	-0.0135606	0.000421149	0.00700703	-0.00413207	0.000141	0.041601	0.84864	0.04181	0.035885	0.031922
Z1058	-	+	+	Female	20	40.29	172.8		30.3952	32.3098	49.6857	45.1958	17.7608	53.8936	1608.63	-0.00670041	0.00167677	-4.95e-05	0.00685528	0.021474	0.036329	0.815657	0.030531	0.030891	0.065118
Z1059	-	+	+	Female	20	27.18	168.2		34.4032	32.4524	51.5374	47.8417	17.9973	63.44	1742.34	-0.020335	0.0118355	-0.00373631	-0.0112015	0.003096	0.057196	0.845305	0.055613	0.038781	1e-05
Z1061	-	+	+	Male	35	24.37	190.5		35.3516	36.9611	58.4337	53.9291	19.6711	69.1038	2058.9	-0.0125195	-0.00170124	-0.020474	0.0319424	0.002439	0.064072	0.820564	0.036835	0.039173	0.036917
Z1062	-	+	+	Male	21	28.23	185.42		38.7948	39.871	53.6105	51.054	19.7486	74.8948	1978.24	-0.00043979	0.00673657	0.0259591	0.0100767	0.020285	0.058374	0.774724	0.024272	0.025092	0.097253
Z1063	-	+	+	Female	20	20.37	160.02		29.1672	31.2395	47.4973	44.3977	16.1827	49.2217	1395.65	-0.0134157	0.00243479	-0.0258256	0.0151318	0.028161	0.02834	0.836892	0.039216	0.036274	0.031116
Z1064	-	+	+	Male	26	24.39	177.8		34.0299	34.8155	50.1094	45.5262	16.5606	54.8552	1621.34	-0.0149354	-0.0132448	-0.0224781	0.0133575	0.005206	0.036288	0.855484	0.036212	0.041205	0.025606
Z1065	-	+	+	Female	22	28.25	167.64		32.3633	34.9657	44.9098	43.2554	16.6489	48.5886	1396.91	0.00318342	-0.0237684	0.0072801	-0.0295403	0.014255	0.032815	0.7788	0.032908	0.03274	0.108483
Z1066	-	+	+	Male	25	20.08	193.04		35.7971	36.3392	52.9904	49.7403	19.4577	67.7069	2034.02	-0.0167315	0.012038	-0.00889891	-0.0123098	0.006695	0.040678	0.850524	0.045088	0.033005	0.02401
Z1067	-	+	+	Female	21	23.63	175.26		32.0907	33.6603	47.2774	45.1224	16.8978	53.2356	1442.31	-0.0150729	-0.0277632	-0.00777214	-0.0257655	0.005495	0.053651	0.824924	0.047549	0.046866	0.021515
Z1068	-	+	+	Male	24	19.9	187.96		32.2328	34.1505	54.1368	50.4892	17.2012	54.2843	1712.89	-0.0140138	0.0197052	0.00278406	-0.00238511	0.005672	0.063104	0.815495	0.051033	0.03439	0.030306
Z1069	-	+	+	Female	30	27.46	165.1		32.4253	32.3506	49.3028	43.8272	17.0477	50.2153	1564.7	-0.011553	-0.0120232	-0.00383117	-0.0339347	0.022222	0.023995	0.84075	0.030406	0.036709	0.045918
Z1070	-	+	+	Female	39	25.34	165		32.0848	34.4409	49.47	47.1202	17.126	46.8196	1524.26	0.0290221	-0.0318915	0.0273802	0.0477909	1e-05	0.054357	0.702016	0.005358	0.011058	0.227201
Z1072	-	+	+	Male	19	19.39	180.34		32.2235	33.1987	52.2989	47.719	15.6426	50.6215	1642.87	-0.000519333	-0.0143676	-0.00257034	-0.00491134	1e-05	0.058449	0.776116	0.038615	0.033229	0.093582
Z1073	-	+	+	Female	23	20.77	162.56		28.3433	30.8804	46.3657	41.5431	14.184	36.6145	1206.36	-0.00967856	0.00709538	-0.00455753	0.011539	0.001769	0.05173	0.827019	0.038928	0.03396	0.046594
Z1074	-	+	+	Female	23	19.77	172.72		30.1335	32.0244	51.6853	46.8724	16.2081	41.2118	1514.2	-0.00469558	0.00777853	0.00475776	0.0395662	0.010204	0.035536	0.804227	0.025233	0.043147	0.081653
Z1075	-	+	+	Female	20	21.3	165.1		34.474	35.9495	49.2447	45.8259	16.1729	54.359	1517.84	-0.0203852	0.0309593	0.00524816	-0.0111017	0.031963	0.046258	0.838305	0.032568	0.04794	0.002966
Z1076	-	+	+	Female	22	21.7	182.88		31.3954	33.6556	48.2722	43.6314	15.4187	46.5788	1448.57	0.0248256	0.017105	-0.0224086	0.00564134	0.007961	0.075275	0.705658	0.019772	0.010911	0.180422
Z1077	-	+	+	Female	21	25.63	165.1		33.0529	33.8327	46.6523	43.6243	17.8141	51.5058	1479.91	-0.014594	0.0428245	0.0012466	0.0256882	0.006793	0.046102	0.841273	0.04405	0.038542	0.02324
Z1078	-	+	+	Female	21	21.83	176.53		36.0765	36.2083	52.3913	47.1997	15.0857	54.827	1613.76	-0.0160646	0.0130122	-0.0111633	0.00069225	0.029898	0.0377	0.841958	0.034689	0.032723	0.023033
Z1079	-	+	+	Female	24	32.92	157.48		28.5727	30.23	48.7853	43.766	16.5144	41.8029	1477.27	-0.0160677	-0.00435029	-0.0157321	-0.00721972	0.010451	0.028845	0.856015	0.036284	0.037303	0.031101
Z1080	-	+	+	Female	30	24.02	172.72		33.423	35.2053	47.0917	42.9373	15.8323	47.6176	1457.56	-0.0120076	0.000522841	-0.00954409	0.00283172	0.006985	0.062025	0.816245	0.039587	0.041309	0.03385
Z1081	-	+	+	Male	33	23.3	186.69		34.5765	35.8023	50.3896	48.7486	18.7849	58.6352	1829.3	-0.0141324	-0.00564624	-0.00970465	0.0154381	0.012558	0.039027	0.844966	0.034596	0.028966	0.039888
Z1083	-	+	+	Male	20	21.18	193.04		33.6791	35.4366	51.4541	47.0199	16.6113	53.6524	1694.26	0.0223362	0.0244723	-0.0132129	-0.0169228	0.023783	0.047662	0.72488	0.020992	0.011767	0.170916
Z1085	-	+	+	Female	23	19.58	170.18		28.3441	30.6452	49.5885	45.4105	15.214	40.946	1369.24	-0.0139446	-0.00172465	-0.000644858	-0.00136173	0.014249	0.041441	0.834145	0.048041	0.028504	0.033621
Z1086	-	+	+	Male	18	19.48	193.04		30.6966	32.2914	55.6898	52.8215	18.0216	52.9756	1838.81	-0.00981979	-7.2395e-05	-0.00898971	0.0218736	0.020055	0.041027	0.832125	0.027642	0.031579	0.047572
Z1087	-	+	+	Female	19	21.41	175.26		31.3674	33.6845	50.1395	46.2849	14.9017	46.5182	1442.93	-0.00956721	0.00357741	-0.0063737	0.0327808	0.016665	0.047203	0.813811	0.032669	0.033634	0.056018
Z1088	-	+	+	Male	22	22.45	180.34		32.4689	33.8422	54.6606	50.025	17.2635	55.4091	1786.49	-0.0113151	0.00221996	0.00452326	0.00617924	0.019208	0.049979	0.816588	0.042064	0.038168	0.033993
Z1090	-	+	+	Female	25	18.66	157.48		28.9563	29.5464	45.6097	42.3081	14.6694	40.4341	1262.05	-0.0119677	-0.00381787	0.00408134	-0.0226666	0.005848	0.04684	0.825378	0.042029	0.031493	0.048412
Z1091	-	+	+	Female	23	19.64	165.1		28.4263	30.6755	48.2599	45.231	14.8239	44.7193	1360.99	-0.0115626	0.00232621	-0.00585649	0.0181408	0.00404	0.071716	0.816159	0.03924	0.027308	0.041537
Z1092	-	+	+	Male	20	21.29	172.72		32.7309	35.0415	49.0764	44.0626	15.943	50.2037	1593.99	-0.0191383	0.0380236	0.02119	-0.00230614	0.023645	0.020116	0.847011	0.054662	0.040675	0.01389
Z1093	-	+	+	Female	49	24.96	165.1		37.2687	38.3545	49.9211	47.1146	16.5284	63.6805	1645.35	-0.00698263	0.0320467	0.0110297	0.000980482	0.017991	0.047894	0.818229	0.035674	0.032275	0.047937
Z1095	-	+	+	Male	30	21.83	187.96		40.2636	40.113	51.3241	47.1947	17.2662	79.2278	1850.9	0.00110609	-0.00206568	-0.00579016	0.00417019	0.025663	0.04729	0.781607	0.03179	0.031499	0.082151
Z1096	-	+	+	Female	23	25.75	162.56		35.0206	36.0673	47.1944	44.2892	16.8347	57.8474	1534.01	0.0155715	0.0452163	-0.00949766	0.0278567	0.029229	0.042048	0.73427	0.028552	0.020655	0.145247
Z1097	-	+	+	Female	22	26.63	165.1		33.1098	33.5553	46.3264	43.8643	18.7422	59.5928	1626.03	0.000760446	-0.00614924	0.00141298	-0.000570636	0.006838	0.060745	0.780867	0.027372	0.020229	0.10395
Z1098	-	+	+	Female	21	18.6	160.02		31.2298	33.7797	46.2496	42.9304	14.0766	38.5725	1266.73	-0.00787172	-0.010886	-0.00922716	0.0295297	0.032285	0.026637	0.81832	0.024967	0.033276	0.064515
Z1099	-	+	+	Female	22	22.31	162.56		29.5877	31.8916	45.8555	42.2752	16.1805	43.2918	1382.14	-0.018301	0.0364063	0.0131213	0.00268242	0.024369	0.0621	0.839108	0.036894	0.032998	0.004531
Z1100	-	+	+	Female	22	24.21	167.64		33.1198	35.069	46.7944	43.2498	15.1142	47.8049	1371.42	-0.014086	0.0144917	0.00488216	0.00128268	0.023231	0.030308	0.838512	0.038544	0.029374	0.040031
Z1101	-	+	+	Male	34	25.06	170.18		34.3186	35.7975	48.5795	46.1588	17.2896	54.8403	1650.94	-0.0132733	0.00118506	-0.00676431	-0.0167075	0.015283	0.060633	0.823657	0.031726	0.032108	0.036593
Z1103	-	+	+	Female	20	19.2	175.26		31.6456	33.6714	48.0227	43.9429	14.6955	47.0828	1389.27	-0.00880659	-0.0131937	-0.0103867	0.00391607	0.016008	0.032084	0.822256	0.035782	0.033318	0.060552
Z1104	-	+	+	Female	21	16.43	157.48		31.7308	33.6497	47.9439	42.7511	15.9486	54.5072	1489.46	-0.0145775	-0.0129379	-0.0091946	0.010292	0.029058	0.027743	0.845653	0.027449	0.040684	0.029412
Z1107	-	+	+	Female	19	21.14	170.18		31.8582	33.2517	46.5391	41.3299	15.7223	43.9058	1374.2	-0.0175488	0.0161685	-0.00266814	-0.0161272	0.004573	0.054486	0.84223	0.042825	0.036969	0.018917
Z1108	-	+	+	Female	20	23.18	175.26		32.7162	34.7863	46.9706	43.5363	14.6406	52.9888	1464.94	-0.011667	-0.00765094	-0.00876437	-0.011249	0.009095	0.043361	0.824834	0.047666	0.025343	0.049701
Z1112	-	+	+	Female	20	26.58	175.26		34.1071	35.0799	51.7824	47.4865	16.3968	51.8028	1561.37	-0.0207295	0.0323391	0.00213762	-0.0150862	0.027062	0.051482	0.841385	0.042048	0.038014	1e-05
Z1116	-	+	+	Female	29	18.79	170.18		28.8801	29.049	51.1203	48.6329	19.261	57.545	1686.48	-0.0157966	0.019969	0.00455345	-0.0119272	0.020413	0.019529	0.845238	0.043573	0.038545	0.032702
Z1117	-	+	+	Male	23	25.83	177.8		32.0435	33.1048	52.1302	47.5762	16.7701	56.1963	1720.91	0.000852583	0.0203812	0.0360764	0.0194653	0.018118	0.039147	0.788748	0.024323	0.030118	0.099547
Z1118	-	+	+	Male	25	25.8	180.34		33.9271	35.6666	50.1817	45.1766	17.85	56.6139	1778.46	-0.0173472	-0.00491816	-0.0117251	0.00349848	0.015416	0.033884	0.857618	0.029698	0.045326	0.018056
Z1119	-	+	+	Female	29	30.38	172.72		26.5581	29.1118	47.2405	42.8901	16.7629	40.4236	1389.44	-0.0162788	0.0216089	0.00804598	-0.00529448	0.012779	0.073039	0.83498	0.030843	0.031249	0.01711
Z1120	-	+	+	Female	30	34.46	170.18		31.2787	34.9469	50.9438	45.7697	16.0056	42.3151	1471.57	-0.0111441	-0.00206679	-0.0179818	-0.00584463	0.01442	0.035012	0.825425	0.044266	0.03747	0.043408
Z1121	-	+	+	Male	34	29.37	190.5		32.1461	33.6659	53.1023	49.9536	18.1496	58.8795	1836.83	-0.0170253	-0.00646629	-0.00922077	-0.00386537	1e-05	0.06528	0.84299	0.034429	0.034786	0.022506
Z1122	-	+	+	Female	26	19.77	172.72		29.773	32.2106	48.5106	45.639	15.1532	39.2008	1365.16	-0.0122022	-0.0011293	-0.0199801	0.0338467	0.003039	0.04753	0.814416	0.061253	0.039476	0.034287
Z1123	-	+	+	Female	22	32.11	170.18		31.5931	34.2966	47.9125	43.2611	15.8919	44.1346	1461.87	-0.011345	0.0500912	0.0169836	0.0304025	0.022276	0.071613	0.802809	0.034373	0.037072	0.031858
Z1125	-	+	+	Female	23	24.96	165.1		34.5227	36.5768	50.2299	44.7242	17.4356	55.7861	1523.21	-0.0110639	-0.0129132	-0.00926362	-0.0121654	0.00876	0.052098	0.833019	0.030183	0.038203	0.037738
Z1126	-	+	+	Female	23	20.66	167.64		27.7787	30.7832	47.4705	43.2852	15.1155	40.3143	1320.95	-0.0165014	0.00382939	-0.0151517	0.00237092	0.015082	0.061163	0.836146	0.029366	0.040528	0.017716
Z1128	-	+	+	Female	21	28.19	170.18		29.271	32.6739	48.0395	44.9259	15.6274	37.8533	1403.85	-0.0129416	-0.000471513	-0.00621643	-0.0376607	0.016036	0.052304	0.8371	0.034896	0.032078	0.027585
Z1129	-	+	+	Male	23	20.37	180		34.033	35.9185	55.9994	52.9408	19.0582	63.9751	2093.17	0.0273347	-0.000616464	-0.017095	-0.00312293	0.029998	0.034181	0.714378	0.012171	0.011054	0.198218
Z1130	-	+	+	Male	22	25.4	177.8		32.4092	33.8077	47.941	46.5649	17.0959	47.8571	1582.7	-0.0162857	-0.000509218	-0.0225286	-0.0105268	0.028783	0.037026	0.838686	0.041992	0.030475	0.023038
Z1131	-	+	+	Female	23	20.22	180.34		32.1539	33.7226	52.6051	49.3933	16.8648	49.7008	1566.95	-0.0169022	0.0050073	-0.00955867	-0.0101723	1e-05	0.062302	0.830244	0.050352	0.031952	0.02514
Z1133	-	+	+	Male	32	23.06	182.88		32.5051	35.0369	51.4475	46.7431	16.432	49.8385	1634.15	-0.0201529	-0.00876971	-0.00863296	-0.0164798	0.02435	0.057628	0.844954	0.034232	0.038826	1e-05
Z1135	-	+	+	Female	19	26.63	165.1		32.6714	35.5316	49.553	43.7258	15.4274	48.7531	1463.89	0.0114372	0.00946287	0.0370255	0.0183454	0.012528	0.067612	0.741479	0.021001	0.011502	0.145878
Z1136	-	+	+	Female	19	20.53	172.72		30.5486	33.2624	52.789	47.8768	16.7451	49.8573	1596.05	-0.0145296	0.0393928	0.0214439	-0.00913846	0.016604	0.052899	0.834814	0.039853	0.031489	0.024342
Z1137	-	+	+	Male	32	20.67	175.26		30.631	32.2699	47.608	45.2198	16.8034	51.2437	1562.84	-0.0128968	-0.0134909	-0.0261298	-0.00842661	0.025553	0.040299	0.827582	0.031988	0.034623	0.039956
Z1141	-	+	+	Female	22	23.91	160.02		30.2188	32.1091	46.9171	44.1503	14.6026	43.7406	1273.62	0.0545658	-0.0162397	-0.00831258	0.0158941	1e-05	0.041812	0.629788	0.005031	0.001587	0.321772
Z1143	-	+	+	Female	22	22.05	172.72		32.1341	35.2804	48.2903	45.5174	16.7571	46.4865	1485.87	-0.0135989	-0.00404272	0.00200376	-0.020828	0.016837	0.016576	0.844079	0.050107	0.03454	0.037862
Z1144	-	+	+	Female	21	22.14	160.02		34.0141	36.0224	53.3271	49.7906	16.9648	61.1571	1621.46	-0.0144466	0.00139903	-0.0199509	0.0183152	0.024119	0.022499	0.837189	0.043336	0.039421	0.033436
Z1148	-	+	+	Female	32	51.7	159.385		30.5235	32.2014	46.093	43.3248	16.6604	45.5128	1390.34	-0.0145657	-0.00584828	-0.0251622	0.01917	0.011627	0.018367	0.851566	0.045469	0.0378	0.03517
Z1153	+	+	+	Male	55	23.75	185.42	27.8333	41.8227	43.8176	49.9834	47.9812	18.3472	87.1315	1899.55	0.0322743	-0.0321553	0.0351193	0.0520947	0.007245	0.075318	0.661576	0.009693	0.004581	0.241586
Z1154	+	+	+	Female	71	20.52	170.18	30.15	33.1658	34.4397	50.386	47.6911	16.9191	57.9934	1557.84	-0.0122113	0.0232381	0.00407633	0.0104149	0.037018	0.042946	0.821775	0.03059	0.03079	0.036881
Z1155	+	+	+	Female	58	23.85	168.91	30.25	31.4403	33.7481	49.2786	47.0023	17.0015	52.8999	1483.57	-0.00321905	-0.000950933	-0.000412045	0.0135825	0.003835	0.026084	0.802453	0.048611	0.031348	0.087671
Z1156	+	+	+	Female	75	30.11	160.02	32.7333	29.145	29.7668	50.1594	46.2933	19.5548	69.255	1713.37	-0.0136006	-0.00500134	0.00596317	0.0024101	0.01914	0.043907	0.825808	0.045327	0.038573	0.027244
Z1157	+	+	+	Male	39	24.15	182	33.1333	32.4517	33.4143	53.0991	47.9537	18.0247	59.673	1802.41	-0.0219162	-0.0176968	-0.0272215	-0.0261801	0.009168	0.04634	0.843125	0.062378	0.03898	1e-05
Z1159	+	+	+	Male	64	24.39	177.8	32.35	32.2178	34.6441	57.368	53.2847	19.7045	78.6089	2035.29	0.0346805	-0.0375685	0.0410764	0.0436364	1e-05	0.066343	0.658234	0.006962	0.014038	0.254413
Z1160	+	+	+	Female	49	26.63	165.1	32.1167	32.2524	34.4165	46.254	43.3705	18.0714	51.1985	1505.04	0.00691679	-0.0353232	0.0137893	-0.0287884	0.000517	0.052092	0.761314	0.03242	0.023672	0.129985
Z1161	+	+	+	Male	23	20.81	177.8	27.6	33.5588	35.244	48.5506	44.1906	17.1455	52.3007	1596.39	-0.000295543	-0.0024334	-0.00196568	0.032105	0.001	0.069508	0.791886	0.024232	0.017224	0.09615
Z1162	+	+	+	Male	59	29.84	182.88	25.9333	35.1923	37.2437	55.0262	51.06	17.3434	61.1479	1833.86	-0.0134853	0.0151685	0.0144454	-0.0102964	1e-05	0.053517	0.826401	0.049596	0.042239	0.028237
Z1163	+	+	+	Female	36	22.14	162.56	32.95	32.1887	34.0172	46.2545	42.4245	14.8002	44.5809	1351.53	0.00389649	0.0236151	0.0278208	0.00958694	0.020921	0.060991	0.751653	0.030941	0.025537	0.109956
Z1164	+	+	+	Female	24	25.53	170.18	28.8667	30.4937	30.7552	44.1772	41.6205	15.7805	45.4981	1352.62	-0.0152146	-0.00480918	-0.0199247	-0.037666	0.019758	0.044186	0.837967	0.039664	0.030084	0.02834
Z1165	+	+	+	Female	60	21.14	170.18	29.8833	30.8617	32.648	50.1149	44.8623	16.8628	57.0382	1409.54	0.00769906	-0.0296771	0.00695278	0.00428889	0.001416	0.049758	0.762791	0.034589	0.022682	0.128764
Z1166	+	+	+	Male	28	23.67	177.8	27.1667	35.0861	36.2609	47.3411	45.7412	17.1194	59.9983	1626.14	-0.00278436	-0.0213605	0.0101774	-0.0185726	1e-05	0.047993	0.807931	0.033709	0.021474	0.088883
Z1168	+	+	+	Female	70	37.64	130.81	35.9833	29.3504	32.2057	50.4679	46.7879	16.8086	52.0581	1438.98	-0.0116219	0.0374038	0.00846644	0.0276254	0.021501	0.078044	0.803855	0.035282	0.023464	0.037854
Z1169	+	+	+	Female	50	24.8	160.02	31.4	27.0638	28.918	47.6122	45.0752	17.1035	45.5023	1426.12	-0.0123452	-0.0218474	-0.0104152	0.00791186	0.018494	0.030826	0.843442	0.032352	0.033607	0.041279
Z1170	+	+	+	Female	51	21.14	170.18	33.0167	26.5446	28.8197	48.3766	44.2533	17.3863	47.1006	1376.27	-0.0139919	0.00564248	-0.00427596	0.00776553	0.000305	0.069771	0.824768	0.035435	0.032707	0.037014
Z1173	+	+	+	Female	37	29.26	157.48	29.5833	30.0965	32.7204	49.8192	44.7112	16.7162	50.5184	1456.18	-0.0186924	-0.0129731	-0.0163689	-0.0310554	0.014846	0.032884	0.842353	0.041177	0.040218	0.028523
Z1174	+	+	+	Male	54	28.06	175.26	31.9	33.9325	35.0939	52.5233	47.3722	19.3961	72.5119	1909.53	-0.00460966	-0.0143972	0.0134855	-0.0055141	0.011187	0.023531	0.817362	0.03396	0.032232	0.081727
Z1175	+	+	+	Male	62	23.67	173.99	26.0333	34.5679	35.3112	51.8542	49.685	16.8786	66.9755	1626.04	-0.0117051	-0.00564977	-0.014286	-0.00665967	0.030963	0.018914	0.838435	0.038908	0.023591	0.049189
Z1176	+	+	+	Male	53	21.67	177.8	27.35	31.4913	32.2504	54.8118	52.2645	19.5824	69.8797	1843.92	-0.0204325	-0.0144656	-0.0284458	-0.00238527	0.017322	0.034832	0.859168	0.047249	0.031914	0.009516
Z1177	+	+	+	Female	28	22.86	157.48	25.8833	29.8062	30.822	50.3042	45.1618	15.1128	52.5442	1414.29	-0.0127034	0.00589844	-0.0153438	0.0280993	0.03248	0.039762	0.831037	0.026641	0.027629	0.042451
Z1179	+	+	+	Female	49	22.31	162.56	29.6667	27.5392	29.3469	46.2394	42.3429	16.4486	47.5081	1391.88	-0.0149723	-0.00859061	-0.0159448	-0.0144377	1e-05	0.056573	0.835321	0.044928	0.029635	0.033533
Z1180	+	+	+	Female	25	18.25	160.02	26.75	29.7978	31.5017	46.5782	41.5973	14.998	45.0152	1290.01	-0.0176707	-0.0159168	-0.0216439	-0.0234729	1e-05	0.047248	0.853431	0.055565	0.025809	0.017937
Z1182	+	+	+	Female	47	23.02	170.18	27.1	29.7903	30.7842	47.5598	46.63	19.9461	56.4168	1590.53	-0.0132622	0.00207563	-0.015636	0.0179019	0.018084	0.048031	0.83969	0.024672	0.036738	0.032784
Z1183	+	+	+	Female	66	24.96	165.1	34.2333	37.0857	37.2095	51.0075	46.786	16.9519	67.6918	1680.09	-0.0203626	0.00219152	-0.00435662	-0.0391441	0.009322	0.073013	0.839376	0.034245	0.044035	1e-05
Z1184	+	+	+	Female	44	21.93	170.18	29.1167	29.7937	32.1733	47.6839	42.5157	15.9371	54.036	1410.76	0.00710405	-0.0146206	0.0276712	0.00633529	0.026378	0.027698	0.778933	0.017051	0.021082	0.128858
Z1185	+	+	+	Male	43	26.22	166.37	27.6	35.4589	35.6169	51.1056	46.9467	16.3747	64.8207	1709.41	-0.0173945	-0.000301507	-0.0339826	-0.0140455	0.007113	0.076753	0.834687	0.035283	0.035174	0.01099
Z1186	+	+	+	Female	42	23.49	170.18	30.9167	33.0903	34.2662	48.8062	43.2857	17.0136	58.3333	1517.66	-0.0139087	0.000664238	-0.0105006	0.0169065	0.008765	0.050464	0.830279	0.044051	0.044142	0.022299
Z1187	+	+	+	Female	39	23.01	180.34	27.4833	30.9743	33.722	50.8941	48.3531	17.7737	55.3531	1600.09	-0.0212413	-0.00530334	-0.0260075	0.0150178	0.031495	0.038979	0.870389	0.018709	0.038062	0.002366
Z1188	+	+	+	Female	60	22.2	172.72	30.9167	33.9544	36.8558	48.1281	44.8528	17.9452	58.4778	1467.73	0.0361693	-0.0464885	0.0360518	0.0228001	0.00119	0.070124	0.656816	1e-05	0.014859	0.257001
Z1189	+	+	+	Female	41	32.69	172.72	32.6167	29.4592	32.3044	44.4877	40.3573	14.7593	39.2429	1204.47	-0.0150387	-0.00479435	-0.0145292	-0.0050018	0.021379	0.049004	0.845042	0.026074	0.040985	0.017516
Z1190	+	+	+	Female	34	22.71	170.18	31.0167	32.4916	34.0009	45.8192	41.7785	16.4573	53.8426	1363.97	-0.0167629	-0.0124378	-0.00156856	-0.0290597	0.024901	0.033447	0.84407	0.036674	0.033713	0.027194
Z1191	+	+	+	Female	45	34.46	170.18	29.7833	30.742	32.5761	48.7369	45.6616	18.6847	56.8297	1580.87	-0.00999524	0.0279072	0.0254883	-0.0360284	0.033238	0.052392	0.796959	0.041953	0.022516	0.052941
Z1192	+	+	+	Male	38	27.89	180.34	31.1	35.7369	36.5164	55.8789	50.2983	18.9467	70.9419	1974.24	-0.00741969	0.036575	0.0201454	0.00257237	0.005849	0.04468	0.814796	0.043958	0.034646	0.056071
Z1193	+	+	+	Male	53	26.39	185.42	29.5333	38.1081	39.4463	52.8336	49.9655	19.0263	71.7982	1874.18	-0.0135642	-0.00657647	0.00397495	-0.0105044	0.020229	0.029062	0.845683	0.028705	0.030873	0.045448
Z1194	+	+	+	Male	70	30.41	172.72	28.8	38.0214	39.2964	54.0961	51.5428	19.1946	70.7804	1925.31	-0.0134495	0.00329231	-0.0239223	0.0116275	0.011676	0.055834	0.827578	0.031643	0.030912	0.042358
Z1196	+	+	+	Female	44	24.37	162.56	29.5333	27.0142	29.0386	50.3873	46.8905	15.3949	46.1844	1413.46	-0.012439	-0.00406821	-0.01436	0.0252065	0.011449	0.058908	0.824538	0.027639	0.029917	0.047548
Z1197	+	+	+	Female	48	24.02	172.72	28.7833	32.8498	33.749	49.4674	45.6256	17.6991	56.3841	1544.82	-0.00480811	-0.0107342	-0.010354	0.000747172	0.004738	0.038542	0.808169	0.044131	0.041209	0.063211
Z1198	+	+	+	Male	29	22.32	180.34	23.8667	35.484	37.1056	49.199	46.9026	17.7598	55.1728	1658.92	0.0022939	0.00533225	-0.0143565	-0.01344	0.005554	0.042637	0.786645	0.032861	0.032514	0.09979
Z1199	+	+	+	Male	30	30.99	177.8	25.4833	33.5159	33.9145	50.2112	45.2189	19.1723	61.2882	1749.1	-0.0100619	0.0110503	-0.0120654	-0.00937477	0.003623	0.019024	0.839478	0.057265	0.032166	0.048444
Z1200	+	+	+	Female	39	46.34	162.56	31.2	32.7136	33.9403	48.3294	43.7448	17.0369	58.2717	1567.98	0.00522338	0.0177067	0.0626129	0.0532782	0.003749	0.066908	0.763102	0.018567	0.034971	0.112704
Z1201	+	+	+	Female	52	27.53	166.37	29.4333	31.3486	31.2257	49.0331	46.6548	18.8177	54.0538	1595.39	-0.0159913	-0.00961151	-0.0224749	-7.5e-05	0.000799	0.049129	0.846001	0.03331	0.037759	0.033003
Z1202	+	+	+	Female	42	27.37	172.72	30.9	32.3997	34.0398	50.8695	47.0318	19.3166	57.2676	1658.57	-0.0126382	-0.00498471	-0.0161699	0.0164621	0.010091	0.043982	0.831612	0.038149	0.039686	0.036481
Z1204	+	+	+	Female	32	20.67	175.26	29.95	28.5602	30.5235	47.8933	43.8263	15.7147	47.051	1431.98	0.000419132	-0.0418362	-0.0125361	0.0598876	0.017324	0.027288	0.76645	0.045679	0.060223	0.083038
Z1205	+	+	+	Female	46	21.79	167.64	30.8167	32.5592	33.1968	47.1466	43.1956	18.8606	56.0717	1577.08	-0.0143331	-0.0119332	-0.0158833	-0.0063967	0.014807	0.028036	0.848658	0.035212	0.044328	0.02896
Z1206	+	+	+	Female	53	24.75	179.07	33.5333	30.6929	32.0702	49.3297	45.5009	18.4469	57.8902	1615.94	-0.0174608	-0.00530605	-0.0309809	0.0100446	0.013727	0.046859	0.841	0.038722	0.045725	0.013967
Z1208	+	+	+	Female	27	21.46	162.56	31.0667	29.1158	30.4003	49.4028	44.6906	14.7077	46.7409	1336.98	-0.0141706	-0.00585944	0.00752293	-0.0364162	0.01894	0.03819	0.85514	0.022407	0.038098	0.027226
Z1210	+	+	+	Female	56	24.28	170.18	31.6667	29.2173	31.9992	50.8315	44.4633	17.9309	57.0411	1543.29	-0.0131324	-0.00428921	-0.013881	0.0188767	0.021654	0.010703	0.857303	0.030902	0.044387	0.03505
Z1211	+	+	+	Female	42	23.4	167.64	30	31.0402	31.4576	46.3526	43.914	17.6913	53.9221	1507.28	-0.0146159	0.000763069	-0.00103105	-0.00302681	0.027421	0.027802	0.857782	0.025674	0.031407	0.029912
Z1212	+	+	+	Female	63	27.21	154.94	31.05	32.297	34.8996	46.1592	42.9497	17.4121	54.7469	1449.44	-0.0122339	-0.0164044	-0.00172032	-0.00847871	0.011396	0.031409	0.84165	0.03656	0.03909	0.039894
Z1213	+	+	+	Female	20	21.14	170.18	28.0833	30.8008	31.6988	49.7882	46.4849	16.6682	50.0644	1580.35	0.024114	0.00580054	-0.0224337	0.00936938	0.021435	0.04219	0.720958	0.02093	0.013801	0.180686
Z1214	+	+	+	Male	20	19.94	175.26	28.2	29.159	30.4389	51.2069	47.6905	18.5412	56.4109	1673.33	-0.000849669	-0.0109992	0.000890692	0.0262319	0.021503	0.035934	0.795085	0.020825	0.031331	0.095322
Z1215	+	+	+	Female	79	31.31	149.86	32.2833	29.9783	32.1464	45.4179	42.7244	15.5491	51.2098	1294.99	-0.0236977	-0.0035363	-0.0342005	0.00295999	0.016993	0.053224	0.859165	0.037088	0.03352	1e-05
Z1217	+	+	+	Male	32	23.06	182.88	31.6333	32.0574	34.0336	52.6434	49.6354	18.2281	58.7619	1713.8	0.0188491	-0.022687	0.0160985	0.0295296	1e-05	0.050979	0.72905	0.020373	0.021101	0.178487
Z1218	+	+	+	Male	66	23.38	181.61	33.8	31.3031	31.3571	56.553	51.6398	19.2081	73.5025	1960.11	-0.00890603	-0.0114981	-0.0073225	0.0110214	0.013797	0.052082	0.817614	0.032866	0.026982	0.056659
Z1219	+	+	+	Female	29	23.74	160.02	29.9667	34.858	35.4909	49.6779	45.7701	14.9855	57.7366	1501.22	-0.00602697	0.039864	0.00776645	0.0187289	0.010837	0.043702	0.803768	0.044147	0.024892	0.072656
Z1220	+	+	+	Female	25	27.44	167.64	29.2333	32.051	34.1948	48.8301	45.7789	17.0325	50.0431	1447.78	-0.0103845	-0.00925367	-0.0022103	0.0156993	0.026092	0.024867	0.833256	0.027511	0.036594	0.05168
Z1221	+	+	+	Female	60	31.47	167.64	28.2333	32.6195	34.2259	48.0622	44.8073	17.1033	55.401	1602.1	-0.00552139	-0.00893536	-0.0029447	0.0022213	0.016164	0.047011	0.814895	0.031314	0.030454	0.060162
Z1223	+	+	+	Male	51	25.15	171.45	28.7167	32.8794	34.7226	52.8937	50.7052	19.3535	64.8865	1940.93	0.0269589	-0.012365	0.0295752	0.0392155	1e-05	0.041002	0.709026	0.012945	0.019408	0.217608
Z1224	+	+	+	Female	33	20.6	162.56	28	31.6292	33.6018	49.8737	46.1658	14.7777	51.4216	1440.78	-0.0217464	0.0597902	0.0379106	-0.00167275	0.035846	0.066246	0.810952	0.048224	0.038722	1e-05
Z1226	+	+	+	Female	52	33.66	160.02	28.85	34.3113	35.4939	49.1484	43.5848	17.3121	57.6307	1551.1	-0.0155035	-0.01513	-0.00203804	-0.0268564	0.008318	0.041627	0.834308	0.054443	0.025835	0.03547
Z1227	+	+	+	Female	28	27.44	157.48	30.6	29.1423	31.2768	51.6544	47.0678	16.0066	50.1671	1440.97	-0.00797497	0.0147388	-0.00215255	0.0205292	0.014467	0.066804	0.80231	0.029808	0.028436	0.058176
Z1228	+	+	+	Female	25	25.09	172.72	25.9333	29.3256	30.7665	47.2801	43.4265	15.3615	44.1646	1437.85	-0.013747	0.0101647	-0.00579819	0.0225159	0.015162	0.056226	0.823889	0.043887	0.044547	0.01629
Z1229	+	+	+	Female	62	18.29	157.48	28.8167	28.4625	29.8108	46.1409	43.3503	15.871	46.4629	1328.26	-0.0150216	-0.004348	-0.00355252	-0.0159295	0.004744	0.043219	0.842052	0.045584	0.034012	0.030389
Z1230	+	+	+	Male	35	24.48	181.61	29.15	37.7295	39.3737	52.847	50.3577	17.1941	58.5029	1841.11	-0.0169122	0.00429119	-0.0062767	-0.00754573	0.014661	0.014868	0.856462	0.052324	0.040504	0.02118
Z1231	+	+	+	Female	45	25.09	172.72	30.4833	33.7684	35.2382	47.4934	44.7689	16.6918	51.7734	1496.8	-0.0196222	-0.00164868	-0.0280851	-0.0124374	0.021108	0.052193	0.849165	0.041157	0.029623	0.006755
Z1232	+	+	+	Female	35	20.68	172.72	26.7167	34.3017	34.4872	52.5141	48.9075	19.1025	64.334	1764.79	0.0256019	0.0148726	-0.00154397	-0.0384005	0.00416	0.05342	0.722819	0.024629	0.012474	0.182499
Z1233	+	+	+	Female	30	29.18	162.56	31	33.5554	34.0732	45.8495	42.9655	16.1581	54.0005	1514.7	0.00803134	-0.0238897	0.00396864	-0.0156351	0.024856	0.061856	0.746924	0.019188	0.026718	0.120457
Z1234	+	+	+	Male	50	28.89	172.72	27.9833	31.5496	34.2462	53.2889	48.9296	18.2949	58.7059	1812.49	-0.00520783	-0.0178557	-0.0096931	0.0370622	0.01051	0.030577	0.787423	0.064923	0.034725	0.071842
Z1235	+	+	+	Female	24	23.69	162.56	31.2333	31.8327	33.158	46.9359	43.5684	16.861	51.9628	1463.13	-0.0142348	-0.00447761	-0.0191014	0.000763524	0.002471	0.073684	0.823407	0.042802	0.028252	0.029384
Z1236	+	+	+	Female	67	22.8	165.1	33.6333	32.5952	34.19	46.3529	41.8615	15.3841	48.7259	1336.7	-0.00534973	-0.0162516	0.00918685	-0.0117677	0.022772	0.034919	0.817433	0.030707	0.01767	0.076499
Z1237	+	+	+	Female	47	19.91	162.56	28.3167	30.3406	31.4364	44.6378	41.4074	16.5325	46.8141	1359.85	-0.013923	-0.0168197	-0.0184959	-0.0122502	0.003703	0.046022	0.842391	0.041279	0.038934	0.027671
Z1238	+	+	+	Male	28	20.09	177.8	29.6833	32.0593	32.6479	44.6837	41.3265	15.1887	45.8147	1373.94	0.0276205	0.014178	-0.0124798	-0.0171033	0.004326	0.041073	0.702038	0.03549	0.011034	0.20604
Z1239	+	+	+	Female	42	18.58	149.86	31.15	29.5628	30.4223	48.5987	44.4053	15.9526	48.0004	1398.92	0.00125713	-0.0132258	0.00547958	-0.0346912	0.012295	0.051792	0.78181	0.031242	0.024631	0.098231
Z1240	+	+	+	Female	29	23.49	170.18	29.2667	32.1595	32.4652	52.2657	47.753	18.5402	62.3851	1751.91	0.0297123	0.00468602	-0.0143258	0.0151732	0.028067	0.041461	0.695618	0.014934	0.008265	0.211654
Z1241	+	+	+	Female	65	19.74	162.56	31.1333	28.1312	30.0318	49.0484	45.4967	16.8188	46.8461	1428.69	0.00926934	0.0201519	0.0333898	0.0195689	0.007772	0.082249	0.722429	0.03004	0.018296	0.139213
Z1242	+	+	+	Female	31	23.3	165.1	31.05	29.9222	30.6531	47.864	44.2581	17.3272	51.7794	1527.44	0.048519	-0.00467845	-0.00074119	-0.032595	0.011006	0.065219	0.634014	0.009643	1e-05	0.280107
Z1243	+	+	+	Female	31	18.97	165.1	31.0667	33.2365	33.5164	46.9597	44.7632	16.3636	54.7853	1474.66	0.0118712	-0.0141053	0.0350907	-0.00946401	0.004232	0.062894	0.741577	0.023598	0.026919	0.14078
Z1245	+	+	+	Female	73	21.14	167.64	26.3333	37.0467	39.5418	51.6868	48.4875	18.2227	58.5037	1643.87	-0.0117189	0.0106282	0.0216013	-0.0305219	0.02164	0.050573	0.82338	0.028794	0.029838	0.045775
Z1247	+	+	+	Female	50	40.18	177.8	28.9333	33.0436	36.4817	50.223	45.9653	17.9795	60.768	1548.51	-0.0181831	0.0235632	0.010232	-0.00221162	0.02295	0.072856	0.836014	0.024077	0.038183	0.00592
Z1248	+	+	+	Female	59	24.8	160.02	28.75	30.8612	32.2014	49.3375	46.6552	17.6637	52.4351	1551.13	0.0130592	0.00957574	0.0389239	0.00588967	1e-05	0.070179	0.723061	0.031883	0.020045	0.154822
Z1249	+	+	+	Female	52	35.35	149.86	27.3833	34.4097	36.1325	44.3734	42.1076	16.1569	51.5197	1438.45	0.00658557	-0.00896492	0.0339125	0.00940425	0.005887	0.073046	0.752262	0.018903	0.024576	0.125326
Z1250	+	+	+	Female	52	23.52	162.56	33.5333	32.6454	34.5556	50.2068	46.4379	16.3167	52.5938	1490.73	0.0101035	-0.00932251	0.0341922	0.0214952	0.013549	0.066252	0.746719	0.010819	0.032027	0.130633
Z1251	+	+	+	Male	58	26.63	167.64	28.4833	36.2214	35.2599	53.8674	49.8848	18.3274	72.7717	1937.44	0.0354856	-0.0635049	0.11645	-0.0240306	0.010617	0.066057	0.652414	0.011978	0.002725	0.256208
Z1253	+	+	+	Male	50	22	181.61	26.9667	32.3091	32.5818	54.3643	52.3791	19.484	71.7594	1963.65	-0.0181217	-0.00458827	-0.0127438	-0.0021247	0.018597	0.046014	0.846448	0.035266	0.038088	0.015586
Z1254	+	+	+	Female	45	18.88	162.56	27.55	30.6771	32.5557	49.9011	46.7427	18.3804	55.6061	1531.38	0.0323769	-0.0382618	0.0438998	0.0109264	1e-05	0.079057	0.653699	0.01163	0.027549	0.228053
Z1255	+	+	+	Male	47	30.54	170.18	25.9833	38.5947	39.5277	52.6823	46.1281	18.4617	71.6519	1814.14	-0.0138136	-0.0035233	-0.0141706	0.00383207	0.017927	0.056563	0.819964	0.037199	0.040342	0.028005
Z1256	+	+	+	Male	37	22.99	172	29.3	31.7605	33.814	49.6284	45.8549	15.2515	47.0085	1498.29	-0.0154068	0.00354517	-0.0162056	-0.0258211	0.028088	0.045439	0.836984	0.041256	0.029141	0.019091
Z1257	+	+	+	Female	50	21.97	165.1	28.05	34.191	36.3261	46.2015	41.3648	16.2075	63.755	1479.89	-0.0185194	-0.000905943	-0.00683479	0.00741977	0.016642	0.060561	0.829222	0.041528	0.042363	0.009685
Z1258	+	+	+	Female	53	19.26	170.18	29.65	29.5399	32.0516	47.9526	42.6576	18.3785	48.9366	1489.8	-0.00486782	-0.00809125	-0.0295411	0.0203607	0.015773	0.040656	0.809658	0.038039	0.022265	0.073609
Z1259	+	+	+	Female	29	24.89	162.56	30.8833	34.4559	35.3076	49.5349	46.4709	18.3429	58.7083	1635.88	-0.0171631	-0.0146111	-0.0177614	-0.00442113	1e-05	0.036268	0.86028	0.051005	0.034326	0.018111
Z1260	+	+	+	Female	33	36.31	160.02	28.8833	33.2713	34.4482	47.9883	43.4634	17.1879	53.8739	1550.54	-0.0143158	-0.000514643	-0.00767482	-0.00366078	0.019628	0.052753	0.833125	0.030715	0.029557	0.034222
Z1261	+	+	+	Female	41	28.29	165.1	33.5833	28.8101	30.3465	51.4028	47.143	16.5956	55.3362	1580.67	0.0148315	-0.0218246	0.0138551	0.00922158	0.000444	0.025434	0.717198	0.038441	0.055925	0.162558
Z1262	+	+	+	Female	24	21.46	162.56	26.6167	32.6764	34.6451	49.8902	46.2753	15.8218	56.9507	1453.49	-0.0140791	0.00761704	-0.0279309	0.0243533	0.011948	0.035774	0.846656	0.03299	0.04809	0.024542
Z1264	+	+	+	Female	42	23.56	167.64	30.75	29.1228	32.3297	46.1902	43.0692	16.8843	49.7591	1444.12	-0.0126913	0.0102263	-0.012879	-0.0156244	0.023513	0.027777	0.805175	0.052839	0.074407	0.016289
Z1265	+	+	+	Female	57	24.14	157.48	34.0667	29.0974	30.7737	48.8292	45.8538	18.5423	55.8002	1545.44	-0.0150074	-0.0156865	-0.00953359	-0.0286168	0.0022	0.058224	0.836063	0.037994	0.032288	0.03323
Z1266	+	+	+	Female	32	30.67	167.64	29.2167	31.6012	32.3836	49.58	46.4097	17.9093	56.0553	1637.68	-0.0105552	-0.0054951	0.00348559	-0.00392576	0.006193	0.029452	0.81913	0.045907	0.042218	0.057101
Z1267	+	+	+	Female	45	22.32	160.02	26.8	29.4523	29.7979	50.978	48.8655	18.5401	59.1242	1714.09	-0.0152197	-0.0245163	-0.0132178	-0.0126783	0.009083	0.024505	0.849089	0.040674	0.043943	0.032706
Z1268	+	+	+	Male	47	31.57	177.8	44.0167	41.026	41.0313	56.0573	53.881	19.8353	83.9101	2201.41	0.0177571	-0.0260204	0.00765761	0.0310295	1e-05	0.070055	0.717402	0.025747	0.012791	0.173995
Z1269	+	+	+	Male	25	27.12	182.88	29.9167	27.561	29.5326	47.5437	42.9785	15.024	48.5425	1309.68	0.0163916	-0.0246814	0.0269107	-0.0213156	0.012334	0.059913	0.717517	0.020636	0.012434	0.177166
Z1274	+	+	+	Male	65	31.19	182.88	26.8833	34.7741	35.859	53.1877	48.3781	16.7434	60.4941	1706.3	-0.0149579	-0.0114054	-0.0172539	-0.00195811	0.01605	0.022312	0.846036	0.042315	0.041589	0.031697
Z1275	+	+	+	Female	48	18.55	152.4	30.55	32.1595	33.387	43.1751	39.516	14.7794	45.4378	1249.38	-0.0146362	0.00866672	-0.0188765	0.0098407	0.010024	0.034725	0.843321	0.040796	0.035155	0.03598
Z1276	+	+	+	Female	23	28.01	169	29.2	30.6925	34.5136	48.8338	44.5029	16.1742	44.6975	1425.8	-0.0156086	0.00530391	-0.008079	0.000372225	0.019335	0.059147	0.834782	0.020174	0.049942	0.016621
Z1277	+	+	+	Female	22	32.07	160	33.6	33.5952	36.073	45.7672	40.86	15.6522	47.5692	1328.06	-0.00754177	-0.0103409	-0.00847748	-0.0245116	0.025086	0.053836	0.791367	0.039505	0.049866	0.040342
Z1278	+	+	+	Female	25	21.97	170	31.7167	31.6806	32.2768	49.0747	45.0097	16.8451	52.4644	1547.51	-0.0143352	0.0438206	0.0211361	0.0195708	0.012264	0.053084	0.826337	0.035621	0.033658	0.039035
Z1279	+	+	+	Female	63	24	154.94	31.05	33.2306	33.4853	51.4668	48.1026	16.8706	55.9862	1605.56	-0.00156446	-0.0123501	-0.00382074	0.0267352	0.01069	0.008543	0.827224	0.032209	0.029195	0.09214
Z1280	+	+	+	Female	53	23.73	167.64	31.5333	32.0776	34.3809	48.6434	41.6789	15.7926	48.3661	1424.45	0.0207861	-0.0356286	0.0195167	-0.017065	0.001215	0.06382	0.706265	0.016838	0.018033	0.19383
Z1281	+	+	+	Male	18	23.86	193.04	24.9333	32.7773	33.4576	44.52	40.3318	16.9523	54.1543	1492.65	-0.0124804	-0.0209589	-0.0164373	-0.0235732	0.01018	0.029001	0.835127	0.043734	0.030175	0.051782
Z1283	+	+	+	Male	28	20.67	176.53	28.2	34.6227	33.4257	51.6893	47.4616	19.6469	71.2057	1905.53	-0.0101294	-0.00878222	-0.00608052	-0.000818803	0.016842	0.029741	0.837833	0.026577	0.037429	0.051578
Z1284	+	+	+	Male	50	22.52	193.04	25.5667	39.1077	41.161	51.6501	49.3209	19.6696	77.0517	1999.44	-0.0163187	0.0762283	0.0542505	0.0551923	0.0158	0.07145	0.818252	0.041887	0.036649	0.015961
Z1285	+	+	+	Female	66	28.32	162.56	28.65	32.6288	34.7877	47.5338	46.4059	17.1324	56.4638	1467.08	-0.00920213	-0.00550153	-0.00820638	-0.00128479	0.010226	0.041258	0.834745	0.025991	0.037019	0.05076
Z1286	+	+	+	Female	23	20.6	162.56	31.7833	29.2996	30.7007	46.7565	41.6152	14.9192	51.5417	1317.94	0.0117592	-0.0202241	0.0207365	0.00930214	0.002945	0.03829	0.761085	0.021489	0.021988	0.154204
Z1287	+	+	+	Female	55	24.89	162.56	27.45	30.2336	32.3589	50.0678	46.7462	17.3026	52.022	1522.97	-0.0143852	-0.0152308	-0.0347845	-0.036937	0.022094	0.026666	0.844223	0.043869	0.028997	0.03415
Z1288	+	+	+	Male	63	26.39	185.42	29.1	38.4463	42.0854	54.087	52.9458	19.2726	63.8555	1938.3	-0.00918865	0.00734307	0.00895171	-0.0263898	0.024108	0.05786	0.814545	0.024221	0.025971	0.053295
Z1290	+	+	+	Female	24	22.31	162.56	29.5167	31.0862	33.041	49.416	45.8425	15.0194	52.064	1417.44	-0.00348501	0.0270178	0.0171749	0.00480114	0.025897	0.040102	0.793707	0.033825	0.032598	0.073872
Z1292	+	+	+	Female	57	28.87	160.02	29.4667	32.9587	35.3061	49.5443	44.708	14.6688	49.0633	1387.95	-0.0157131	-0.0105893	-0.0270622	-0.00988508	0.007799	0.044084	0.830598	0.048738	0.042911	0.025871
Z1293	+	+	+	Male	62	41.81	172.72	28.9167	37.3223	37.6069	55.8899	50.3026	18.7794	69.9021	1965.93	0.0353301	-0.0298137	0.0357277	0.031769	0.00237	0.056474	0.671707	0.008509	0.001587	0.259352
Z1295	+	+	+	Male	71	28.48	182.88	29.1833	39.0004	40.6854	49.8146	46.8907	18.9533	77.1846	1900.08	-0.00660475	-0.011071	-0.00103669	-0.0321152	0.018532	0.042971	0.800599	0.043701	0.026896	0.067301
Z1296	+	+	+	Male	51	25.1	175.26	24.0667	32.6597	33.9631	50.8068	46.8673	18.4472	55.2905	1716.99	-0.00767867	-0.0102378	-0.0220489	0.00687357	0.022716	0.047753	0.813834	0.031302	0.025101	0.059294
Z1297	+	+	+	Female	44	20.8	165.1	31.2167	27.8823	30.8247	50.359	47.1734	17.7209	46.5392	1528.86	0.00210736	-0.0145484	0.0171859	0.0020604	0.004399	0.05462	0.775596	0.028239	0.038771	0.098376
Z1298	+	+	+	Female	47	19.58	170.18	30.05	33.116	34.5689	48.1448	43.7674	16.675	49.8576	1486.1	-0.00432233	0.0163675	0.0144924	-0.0401387	0.020374	0.054344	0.786434	0.046659	0.032329	0.05986
Z1299	+	+	+	Female	59	25.75	162.56	30.35	30.9706	33.9556	51.69	47.8317	16.685	51.4206	1530.7	-0.0144856	-0.00429596	-0.0308134	0.0164773	0.016666	0.036759	0.840318	0.053068	0.025182	0.028007
Z1300	+	+	+	Male	27	25.09	172.72	28.6	35.6927	36.5858	50.7931	47.1116	15.6321	53.9223	1660.57	-0.0156447	0.0431592	0.0337417	0.00228066	0.024873	0.061611	0.819945	0.032303	0.036707	0.024561
Z1301	+	+	+	Female	23	29.76	170.18	32.45	32.4859	34.2836	52.5806	50.7099	18.5295	60.1479	1692.97	-0.00252168	0.0115771	0.0232469	-0.000917543	0.032427	0.027262	0.803376	0.026308	0.035113	0.075514
Z1302	+	+	+	Male	24	19.2	175.26	26.3333	33.3606	34.3874	47.5057	43.4636	16.7109	53.9969	1597.47	0.0181398	-0.0325768	0.012895	0.0142006	0.008606	0.050466	0.730723	0.012304	0.018012	0.179889
Z1304	+	+	+	Female	45	36.18	170.18	34.45	30.814	31.7991	46.7177	42.6156	17.1006	49.1859	1509.95	0.00596643	0.00568839	0.0316505	0.00318777	0.012467	0.065533	0.751385	0.027637	0.023666	0.119312
Z1305	+	+	+	Female	47	23.78	157.48	33.4667	26.6247	28.7788	45.9	45.2777	17.3324	39.8603	1385.33	-0.0166543	0.0242746	-0.0165364	0.0118388	0.013326	0.075576	0.827737	0.039166	0.025101	0.019094
Z1306	+	+	+	Female	45	48.06	162.56	28.9833	28.8466	32.2492	46.4713	42.2388	16.7548	48.2888	1330.94	0.00777724	0.0137342	0.000652472	-0.0232306	0.022393	0.051289	0.762476	0.024081	0.025168	0.114594
Z1308	+	+	+	Female	23	20.67	175.26	26.4	31.8462	33.3926	50.6891	46.1954	17.1141	58.5698	1561.94	-0.0182014	0.0180714	-0.00376205	-0.00188457	0.010033	0.030307	0.856168	0.046399	0.034157	0.022936
Z1309	+	+	+	Male	32	25.73	185.42	28.85	32.7119	34.0061	46.6576	43.4755	17.5994	52.1897	1635.49	0.0286103	0.00574773	-0.0168289	0.0199022	0.021165	0.043545	0.70318	0.021928	0.005063	0.205118
Z1311	+	+	+	Female	49	22.92	167.64	31.1333	27.8443	29.1511	51.6346	47.5225	17.927	49.9533	1598.3	0.0292696	-0.0326317	0.0441315	0.0249449	0.009227	0.061184	0.691786	1e-05	1e-05	0.237783
Z1315	+	+	+	Female	23	28.29	165.1	29.7333	29.1331	31.8807	49.3862	45.4254	16.519	45.2827	1456.9	-0.0203423	-0.00653484	-0.0172553	0.0142073	0.011715	0.036708	0.874666	0.030886	0.045095	0.000929
Z1316	+	+	+	Male	30	28.7	180	27.8167	35.1835	38.4657	47.0482	42.5962	16.3191	48.9005	1467.36	-0.00472387	0.0631203	0.0333858	-0.00197988	0.048029	0.050518	0.780699	0.033319	0.024673	0.062762
Z1317	+	+	+	Male	54	26.63	167.64	28.7167	35.1882	33.4874	53.4988	48.4543	17.0508	61.6105	1781.58	-0.0145029	-0.00510403	-0.024196	-0.0192741	0.013399	0.038035	0.840407	0.041778	0.040642	0.02574
Z1318	+	+	+	Female	37	27.15	170	29.1	32.6629	33.898	50.3744	45.519	17.8594	58.0966	1560.65	0.0266606	-0.0226026	0.0354997	0.0402856	0.00548	0.042537	0.679745	0.028833	0.021548	0.221857
Z1319	+	+	+	Female	37	24.01	162	28.9167	33.5358	32.8768	51.2187	48.1651	15.8077	52.7654	1600.9	0.0190254	-0.0480115	0.0240316	0.0188762	0.007948	0.021289	0.751678	0.011228	0.022922	0.184936
Z1322	+	+	+	Female	39	22.46	165.1	30.4333	30.3067	31.5358	46.1666	42.2579	16.6983	55.5881	1454.61	-0.00424756	-0.00174887	-0.00518796	0.0299395	0.019324	0.062345	0.798859	0.018112	0.030923	0.070436
Z1324	+	+	+	Female	36	21.61	170.18	27.9833	33.4056	35.0871	44.8711	42.5036	16.5089	48.9458	1401.84	0.0426945	0.0212681	-0.0110129	-0.0106176	0.025589	0.061512	0.653387	0.002008	0.002068	0.255437
Z1325	+	+	+	Female	59	33.84	157.48	28.2833	36.4408	38.9171	46.8474	44.2192	17.7525	61.6714	1626.67	-0.00974897	0.0376724	0.0415602	-0.0319167	0.017916	0.077997	0.799169	0.03711	0.030481	0.037327
Z1326	+	+	+	Male	54	32.28	177.8	29.7833	36.864	38.2703	54.2811	50.8562	20.5251	71.3271	2089.76	0.00598029	-0.00465152	0.0178854	0.00858378	0.011601	0.070056	0.750849	0.02915	0.017582	0.120762
Z1328	+	+	+	Male	39	22.47	187.96	32.25	32.5013	35.2146	44.2845	40.734	17.2669	50.1802	1462.3	-0.0168688	0.00341315	-0.0291504	0.00864456	0.025951	0.061992	0.834925	0.025959	0.036637	0.014536
Z1329	+	+	+	Female	52	23.69	162.56	28.0667	34.4044	36.2807	49.007	45.4649	17.9382	58.701	1489.19	0.0290859	0.0107071	-0.0325678	0.0085096	0.013562	0.048469	0.706713	0.010673	0.021001	0.199582
Z1330	+	+	+	Female	23	19.38	179.07	30.65	30.3255	31.8326	52.4	46.7832	16.7599	46.6271	1546.23	-0.00908086	0.00184072	-0.00501169	0.0326313	0.011684	0.026746	0.832199	0.024493	0.047954	0.056923
Z1331	+	+	+	Female	30	43.27	165.1	27.85	31.7812	33.7083	49.985	44.0533	17.0872	52.4788	1582.9	-0.0164327	-0.00420436	-0.0233469	0.0232032	0.021839	0.016972	0.851311	0.043434	0.034552	0.031892
Z1332	+	+	+	Female	43	19.78	153.67	28.1167	29.8354	33.4916	47.1949	45.2575	16.7084	43.7748	1326.23	-0.0115407	-0.00434379	-0.0228179	-0.0076478	0.004261	0.028862	0.847026	0.04193	0.034453	0.043469
Z1334	+	+	+	Male	30	24.67	191.77	31.2833	34.9834	36.0105	54.8867	51.6559	19.149	67.2738	1947.97	-0.0151922	0.00161705	0.0076296	-0.0349363	0.016505	0.038473	0.838988	0.033969	0.05229	0.019774
Z1335	+	+	+	Male	39	25.73	185.42	28.9333	34.644	36.2859	54.0784	51.7831	19.1173	66.4158	1828.64	-0.0137156	-0.00954761	-0.00185761	-0.00331124	0.00671	0.056494	0.83784	0.034885	0.029158	0.034914
Z1336	+	+	+	Male	25	28.63	185.42	27.5167	36.3723	37.0319	55.16	49.9837	18.1168	64.3157	1941.82	-0.00482048	-0.0135355	-0.016371	-0.000635889	0.014731	0.043421	0.808446	0.030218	0.029995	0.073189
Z1337	+	+	+	Male	29	18.87	187.96	27.4	34.5833	34.6978	47.2229	42.3769	18.3371	62.7143	1654.71	-0.0158588	-0.00376672	-0.00724376	-0.00380842	0.019884	0.027574	0.872375	0.028281	0.03208	0.019806
Z1338	+	+	+	Male	55	26.11	177.8	28.8833	40.1859	41.3492	59.1638	54.6668	19.1971	83.3758	2072.5	-0.00859862	-0.00597796	0.00267019	-0.0129621	0.016397	0.026837	0.83887	0.028219	0.029392	0.060285
Z1339	+	+	+	Female	22	23.91	160.02	28.7	28.7819	31.4438	47.43	42.839	16.7059	46.2278	1421.8	-0.00223021	0.0055726	0.019925	0.0025684	0.02236	0.028235	0.800726	0.030428	0.025495	0.092756
Z1340	+	+	+	Female	22	24.27	173.99	31.4833	30.9298	32.6009	46.85	43.166	15.7802	46.0726	1381.92	-0.0112112	0.0337694	0.0256355	0.00238579	0.018429	0.055552	0.817383	0.040637	0.030273	0.037727
Z1341	+	+	+	Male	52	34.97	172.72	29.3667	36.9106	37.6317	50.6392	47.8701	19.2167	71.7772	1885.67	-0.0058299	-0.00824755	-0.00587829	-0.0031028	0.017399	0.030282	0.815538	0.030572	0.022923	0.083287
Z1342	+	+	+	Male	48	34.22	182.033	29.8	32.086	35.5192	50.242	44.7434	17.5875	56.0496	1504.62	-0.011479	-0.0101492	-0.00676722	-0.026494	0.025223	0.034669	0.842505	0.022181	0.029719	0.045702
Z1343	+	+	+	Male	65	35.44	175.26	28.9667	43.222	42.2819	53.8061	51.3317	21.001	100.244	2160.92	-0.0104561	-0.0156935	-0.017015	-0.0331937	0.012278	0.038218	0.825473	0.045581	0.027498	0.050952
Z1344	+	+	+	Female	65	28.54	161.925	30.9833	37.0129	38.7142	51.2869	48.0373	17.7784	72.334	1697.47	-0.0167486	0.0514962	0.0271519	-0.000127517	0.001054	0.055656	0.836204	0.049021	0.042695	0.01537
Z1345	+	+	+	Female	53	39.33	160.02	29.6167	33.7277	35.4837	44.426	40.2736	14.6924	44.7976	1328.57	-0.00790571	-0.0172103	-0.0138189	0.0269444	0.024362	0.043968	0.825995	0.024888	0.026385	0.054402
Z1346	+	+	+	Male	63	29.65	172.72	25.5833	34.9413	35.81	51.7454	47.5785	19.3926	67.0587	1948.2	-0.0208709	-0.0133188	-0.0365245	-0.0126766	0.007206	0.048918	0.868933	0.041371	0.033561	1e-05
Z1347	+	+	+	Male	61	27.05	185.42	29.5667	36.4033	36.1443	51.8657	47.692	17.712	67.6548	1793.72	-0.0185756	0.0248964	0.0161598	-0.0106905	0.011365	0.056136	0.829729	0.049452	0.053309	1e-05
Z1349	+	+	+	Male	30	22.24	177.8	28.5833	30.1597	29.7241	55.6718	49.8574	19.8972	57.2666	1948.14	-0.0144217	-0.0124199	0.00490528	0.000377121	0.013478	0.051537	0.815966	0.045298	0.035342	0.038379
Z1350	+	+	+	Female	66	33.52	170.18	30.9	31.9205	33.5911	48.3365	44.4619	18.8368	60.3836	1545.77	-0.00670387	8.72e-06	-0.00308651	-0.00246215	0.023862	0.009477	0.846885	0.025986	0.030014	0.063776
Z1351	+	+	+	Female	66	32.28	165.1	30.3667	30.335	32.0571	50.3951	46.8627	19.6895	59.5007	1638.66	0.021428	0.0356668	0.00231324	-0.0372386	0.021666	0.066448	0.721332	0.021061	0.012097	0.157396
Z1352	+	+	+	Female	55	31.25	152.4	32.3	33.6683	34.9365	49.2168	44.9938	15.5228	53.5192	1454.97	0.0229981	0.0135689	-0.0323505	0.00939152	0.018021	0.042874	0.718855	0.024919	0.020296	0.175035
Z1353	+	+	+	Male	78	22.43	185.42	26.95	36.677	38.4269	54.7472	50.6573	19.1427	83.867	1893.29	-0.0109859	-0.014745	0.0150826	-0.026818	0.005692	0.042699	0.81375	0.052894	0.043602	0.041363
Z1354	+	+	+	Female	75	31.77	163.83	35.0667	33.7987	35.004	51.2064	46.1647	16.59	60.5476	1501.22	-0.0104608	-0.00375797	-0.00249037	-0.010955	0.021571	0.023595	0.819172	0.056483	0.03756	0.041619
Z1355	+	+	+	Male	48	29.84	176.53	27.4667	33.8711	34.6215	54.8928	51.2968	19.9182	68.3813	2003.03	-0.0267189	0.0168194	-0.0313697	0.0161974	0.011921	0.066048	0.843005	0.051461	0.027555	1e-05
Z1356	+	+	+	Female	18	20.12	157.48	29.0667	29.6671	32.6232	49.1358	45.7308	14.7816	42.8868	1378.93	0.00227945	0.0348834	0.068666	-0.0301991	0.010892	0.035464	0.777326	0.0355	0.030773	0.110046
Z1357	+	+	+	Female	24	20.37	160.02	26.4	31.7488	32.7801	50.3926	46.4897	17.7554	56.5558	1559.6	-0.0135107	-0.00840359	-0.0127229	-0.00783454	0.001341	0.068524	0.825762	0.035775	0.032718	0.035879
Z1358	+	+	+	Female	62	31.89	160.02	31.6	32.1062	33.3062	44.4147	41.9372	17.5385	50.82	1396.21	-0.0124957	0.045546	0.0697152	-0.0691296	0.040178	0.035516	0.822713	0.036149	0.034293	0.03115
Z1360	+	+	+	Female	20	24.03	162.56	36.6	35.4814	35.7318	47.4592	43.2548	16.5816	56.102	1532.86	-0.0159174	0.0494718	0.035578	0.0265639	0.025087	0.042789	0.844202	0.02844	0.041135	0.018347
Z1361	+	+	+	Female	26	29.05	167.64	28.1	32.7471	34.9237	49.5022	45.7967	18.3055	52.2563	1603.19	-0.011096	-0.0082236	0.000564987	-0.01155	0.019977	0.051	0.834093	0.02139	0.031873	0.041668
Z1362	+	+	+	Male	27	33.96	175.26	27.7	33.0841	35.3504	53.8151	48.2035	16.8502	57.0362	1842.82	-0.00844841	-0.00609734	-0.0130212	-0.00987009	0.015509	0.054899	0.798463	0.036655	0.051779	0.042695
Z1363	+	+	+	Male	23	27.55	177.8	24.3667	34.3665	33.2103	49.9728	48.0111	17.5077	55.7421	1699.17	-0.014952	-0.00407784	-0.0171598	-0.00334025	0.027748	0.021255	0.84987	0.044143	0.038126	0.018858
Z1364	+	+	+	Female	22	19.31	172.72	31.8667	29.7311	31.5766	47.7965	44.7866	17.2345	48.4388	1407	-0.010613	0.000663204	0.00482515	-0.00276342	0.004613	0.050604	0.822534	0.036752	0.034856	0.050641
Z1365	+	+	+	Female	22	34.72	160.02	30.6	30.2287	33.0404	50.4866	45.2142	16.0327	46.1016	1445.96	0.0260034	0.00607886	-0.00943519	-0.00467651	0.028557	0.062779	0.698016	0.005674	0.008144	0.19683
Z1366	+	+	+	Male	56	26.5	180.34	31.4	34.0557	35.9647	54.2116	51.3757	20.2057	74.0051	1978.63	-0.00924531	0.0134365	-0.00523393	0.0155706	0.007826	0.045035	0.821747	0.042956	0.033155	0.049282
Z1367	+	+	+	Male	42	31.57	177.8	29.1167	38.4091	38.3614	56.3999	53.559	20.4005	68.6122	2172.09	-0.00107908	0.0246841	0.0156781	0.0360784	0.019317	0.06356	0.774165	0.029032	0.020241	0.093685
Z1368	+	+	+	Female	36	25.55	175.26	27.1167	35.2361	35.5693	49.3374	45.5258	16.2497	54.4336	1571.96	-0.0128123	0.00145275	-0.00244611	-0.01074	0.019285	0.035717	0.822326	0.046885	0.032191	0.043595
Z1372	+	+	+	Female	54	28.32	162.56	31.8	32.5868	33.9505	52.0854	49.2394	17.5713	53.9863	1621.02	-0.0121662	0.00762137	0.00990642	-0.0108414	0.001282	0.050558	0.836563	0.040062	0.027994	0.043542
Z1373	+	+	+	Male	45	24.07	181.61	42.55	35.8355	36.8712	55.9877	51.1982	19.1188	77.3482	1992.19	0.00433727	0.0162154	0.0426296	0.00562886	0.011619	0.062797	0.761903	0.03218	0.015367	0.116134
Z1374	+	+	+	Female	41	21.29	172.72	29.1833	32.0019	33.9447	48.7583	44.7205	18.2829	59.3056	1608.58	-0.0111863	0.02938	0.0242745	-0.0110066	0.013916	0.068939	0.807895	0.034792	0.025631	0.048827
Z1375	+	+	+	Female	45	27.44	167.64	31.6	30.8483	32.4598	55.0985	48.452	17.8003	60.0011	1697.09	-0.0117473	0.0271133	0.0169062	0.0292395	0.002011	0.063977	0.814777	0.046239	0.024463	0.048535
Z1376	+	+	+	Female	69	22.81	163.83	29.4667	30.812	32.4764	47.9555	42.3414	17.4349	60.9282	1550.51	0.029031	-0.0455183	0.0375588	-0.0139526	0.008943	0.051884	0.686258	0.01676	0.0035	0.232656
Z1377	+	+	+	Female	79	27.12	165.1	32.1	33.8847	36.3172	47.8271	44.871	17.3871	51.9685	1535.52	-0.018803	0.00469592	-0.00577772	-0.0140143	0.034898	0.016958	0.853553	0.038669	0.034271	0.021651
Z1378	+	+	+	Male	25	30.68	180.34	27.3833	35.7266	37.0163	50.2362	44.8593	17.3232	58.1483	1698.49	-0.00282271	-0.00409848	-0.0155993	-0.00870503	0.022408	0.038131	0.809865	0.026015	0.021541	0.08204
Z1379	+	+	+	Female	24	21.73	154.94	27.5833	31.7862	34.0441	49.4641	45.2198	15.8413	51.0417	1317.16	-0.00854259	-0.00978914	-0.00705972	0.00770214	0.001951	0.038985	0.824078	0.043297	0.026853	0.064835
Z1380	+	+	+	Female	29	30.04	162.56	32.9833	31.5293	32.5072	46.0285	41.1253	16.9722	53.497	1477.66	-0.0140754	-0.00733126	-0.0117621	-0.0241929	0.026419	0.033707	0.832274	0.037754	0.033396	0.03645
Z1382	+	+	+	Female	46	27.12	162.56	32	36.71	37.723	47.4709	44.6675	16.7782	54.5672	1545.72	-0.0011534	0.00680545	0.0235642	0.000800785	0.008917	0.045061	0.801748	0.02882	0.019456	0.095997
Z1383	+	+	+	Male	32	32.28	167.64	29.2833	34.3444	34.1855	52.5326	47.57	17.2486	62.2755	1790.5	-0.0127221	0.0180767	0.0162091	-0.00776703	0.009499	0.045641	0.82809	0.042101	0.028692	0.045978
Z1384	+	+	+	Female	28	21.03	157.48	29.5167	31.0177	30.322	52.0065	46.8947	16.7937	62.2155	1574.49	0.01755	-0.0308505	0.0285692	-0.00908558	0.005383	0.035417	0.731539	0.022773	0.019942	0.184946
Z1385	+	+	+	Female	29	23.18	170.18	32.2667	31.6495	32.8505	47.9553	43.0227	14.9255	49.4473	1396.66	-0.0107883	0.0346508	0.00554657	0.0217521	0.013602	0.068351	0.813004	0.033621	0.028388	0.043034
Z1388	+	+	+	Female	56	39.71	147.32	29.2	31.4056	33.3648	46.673	43.7437	15.8608	47.6507	1440.02	-0.0189661	0.0629346	0.0316392	0.015993	0.013037	0.069043	0.836289	0.036718	0.03891	0.006003
Z1391	+	+	+	Female	42	32.28	167.64	29.5833	33.9495	34.6854	48.5756	43.046	16.4149	54.2868	1530.41	-0.0144315	0.00283551	0.00785995	-0.040751	0.014171	0.028973	0.834405	0.050528	0.034296	0.037627
Z1392	+	+	+	Male	33	28.41	177.8	25.9167	33.9937	35.0534	52.5653	48.0669	15.5941	53.1122	1628.69	-0.0105871	0.0163812	0.0315055	-0.0197316	0.010016	0.076524	0.80623	0.037604	0.024487	0.045139
Z1393	+	+	+	Female	27	20.7	163	27.6333	33.2187	35.7076	52.4035	48.5841	15.2672	52.0421	1532.66	0.00674589	-0.0187301	0.0109172	0.0081449	0.012074	0.034277	0.747146	0.042524	0.04549	0.118489
Z1394	+	+	+	Female	66	29.6	170.18	31.4167	36.1036	36.1413	54.8712	48.7812	18.8651	72.7935	1820	-0.0142763	0.0028576	-0.0188798	0.0155519	0.021938	0.034456	0.853354	0.024038	0.044651	0.021563
Z1396	+	+	+	Female	63	27.29	162.56	31.52	36.466	38.0648	50.2344	46.4667	17.9677	60.9131	1648.16	-0.0120937	-0.0156721	-0.0229329	-0.0142551	0.014144	0.035241	0.841596	0.033392	0.035552	0.040074
Z1397	+	+	+	Female	70	34.54	160.02	29.0833	36.5401	36.8257	46.9153	43.0712	19.0453	65.0168	1706.54	-0.00937248	-0.00203761	-0.0029051	-0.0035863	0.023772	0.041219	0.819041	0.031017	0.035421	0.04953
Z1398	+	+	+	Male	21	28.48	182.88	29.2667	35.0012	36.0301	50.7497	46.9876	18.3967	62.4028	1778.66	-0.0124839	-0.0049735	-0.0179205	0.00742478	0.017481	0.045048	0.829969	0.028672	0.034521	0.044308
Z1399	+	+	+	Female	21	23.31	167	30.4333	33.0224	35.4071	49.0714	44.5072	15.4021	49.545	1428.12	-0.0111527	-0.0111517	-0.0119638	0.0195283	0.030106	0.026041	0.844331	0.017184	0.029834	0.052503
Z1400	+	+	+	Female	20	18.36	160	29.9333	30.0862	31.562	49.6345	45.7967	15.9504	46.9703	1444.59	-0.0106813	-0.00717897	-0.0163127	-0.00210114	0.017048	0.044318	0.822028	0.038334	0.026929	0.051344
Z1401	+	+	+	Male	55	32.89	170.18	29.1833	33.2911	32.8472	56.6442	51.8133	18.7051	68.8284	1937.04	-0.0174304	0.0357408	0.0094647	-0.0146798	0.011394	0.066696	0.834425	0.046847	0.038296	0.002341
Z1402	+	+	+	Male	27	20.34	182.88	20.45	34.0692	36.7201	50.6012	46.7518	16.601	53.5738	1703.36	-0.0116899	-0.000845111	0.00301387	-0.0137846	0.015357	0.042932	0.828794	0.035301	0.029438	0.048177
Z1403	+	+	+	Female	67	29.05	167.64	31.9333	31.8523	31.5663	51.1154	45.4799	17.1998	49.2077	1538.3	-0.0156291	-0.00677671	-0.0226571	-0.0124776	0.011891	0.053257	0.839433	0.046274	0.02997	0.019175
Z1404	+	+	+	Female	54	26.46	172.72	32.1667	30.8195	32.696	51.076	47.6252	17.2877	52.9053	1587.47	-0.0150733	-0.00610875	-0.0244738	-0.00716423	0.001732	0.055869	0.835246	0.042456	0.030513	0.034184
Z1405	+	+	+	Female	58	21.28	162.56	31.15	28.7949	31.1249	52.2742	49.1876	17.2909	50.5689	1604	-0.0186313	-0.0114326	-0.0257587	-0.0124734	0.012844	0.054493	0.841594	0.04746	0.028843	0.014766
Z1406	+	+	+	Female	21	22.31	162.56	31.3667	34.3065	36.1076	46.8652	41.524	15.6873	56.1861	1436.59	-0.0127322	0.0107096	0.0108027	-0.0170834	0.022066	0.044451	0.838285	0.030125	0.025089	0.039985
Z1407	+	+	+	Male	53	25.07	185.42	30.1	36.4259	35.9062	57.3793	52.5731	20.6895	78.9511	2169.79	-0.0132649	0.0540507	0.0337873	-0.0155982	0.013274	0.071111	0.797736	0.050736	0.035781	0.031361
Z1408	+	+	+	Female	51	20.67	157.48	32.05	32.3891	32.5658	47.1121	45.2569	16.1037	57.9877	1505.42	-0.00984809	-0.0125035	0.00399475	-0.0228346	0.015806	0.057411	0.818835	0.02622	0.034957	0.046771
Z1409	+	+	+	Male	50	25.25	177.8	29.35	35.2072	36.4579	54.2009	50.7709	18.7477	63.0467	1859.3	-0.00746269	-0.0155742	0.0173248	-0.0247567	0.009197	0.030112	0.822691	0.036792	0.034929	0.06628
Z1410	+	+	+	Female	59	27.46	165.1	32.25	33.814	36.0083	47.892	43.9009	15.8197	54.7246	1504.43	-0.0103443	0.0495706	0.0248594	0.0231006	0.023441	0.083075	0.794911	0.026319	0.029098	0.043156
Z1411	+	+	+	Male	25	21.24	177.8	29.5833	33.6611	33.465	53.715	49.7331	17.7922	58.4382	1759.38	-0.0069214	-0.00437304	-0.0073635	-0.00344423	0.011365	0.034924	0.821855	0.027133	0.039383	0.06534
Z1412	+	+	+	Female	60	38.06	161.925	32.4333	34.0663	34.9008	56.1315	50.2693	17.4185	64.2257	1710.75	0.0110214	-0.0300494	0.0244941	0.00200273	0.009635	0.026817	0.749678	0.029846	0.031126	0.152899
Z1413	+	+	+	Female	22	24.37	175.26	31.5167	31.9044	33.5949	51.8844	48.0621	17.1892	52.0081	1651.9	2.35e-05	0.015954	0.0265751	-0.000944455	1e-05	0.055207	0.772816	0.054719	0.031187	0.086062
Z1414	+	+	+	Male	18	23.75	185.42	32.75	35.2631	36.2584	50.6831	44.7215	17.6573	67.6862	1730.85	-0.0141944	-0.00457776	-0.0146508	-0.0103024	0.004867	0.039092	0.840891	0.057792	0.027224	0.030133
Z1415	+	+	+	Female	62	25.79	165.1	36.6167	36.323	38.9052	50.7972	47.8669	17.8063	56.8025	1675.98	0.0144561	-0.028807	0.0204038	0.0046206	0.002704	0.057095	0.743756	0.014432	0.018604	0.163408
Z1417	+	+	+	Female	60	36.9	162.56	32.65	28.9117	31.0463	49.4562	46.2009	17.7263	47.6828	1535.16	-0.0101605	-0.00199437	-0.0459435	0.0585766	0.013222	0.040856	0.824801	0.034924	0.037138	0.049059
Z1418	+	+	+	Female	27	20.98	167.64	33.7	28.1685	30.5271	48.2317	45.1022	17.7711	48.7113	1526.43	0.00210297	-0.0198334	0.0181685	-0.0208192	0.023831	0.044819	0.774101	0.027503	0.018769	0.110978
Z1419	+	+	+	Male	65	28.06	175.26	26.8	41.7236	42.4951	53.89	49.9934	20.2036	83.466	2060.22	-0.0135183	0.0407053	0.0287106	0.00250734	0.029518	0.060757	0.818109	0.029928	0.03902	0.022668
Z1421	+	+	+	Female	64	20.08	162.56	29.55	32.4199	34.5565	51.4352	48.4251	18.0859	55.4949	1619.82	-0.00637642	-0.0039207	-0.00386985	0.0366146	0.018383	0.006762	0.837658	0.038518	0.026954	0.071725
Z1422	+	+	+	Female	31	28.34	154.94	30.35	34.2887	36.9708	51.7341	48.3291	16.4383	54.9872	1542.17	-0.0064524	-0.00970978	-0.0050754	-0.0313943	0.006295	0.043637	0.814532	0.039123	0.031902	0.064512
Z1424	+	+	+	Male	50	23.63	175.26	30.6167	35.4235	38.2289	49.7289	46.6932	18.0406	64.3107	1694.8	-0.00846731	-0.0116394	0.00742502	-0.0284591	0.010901	0.037025	0.816973	0.043471	0.028968	0.062662
Z1425	+	+	+	Female	21	21.46	162.56	35.6333	27.7402	29.8742	50.7387	46.1886	16.5154	43.4455	1443.84	-0.0110432	-0.00508829	-0.00937177	-0.015744	0.00771	0.044072	0.817971	0.047248	0.026484	0.056515
Z1426	+	+	+	Female	21	26.45	154.94	33.8167	34.8937	35.7448	44.8605	41.9918	16.3485	50.2891	1373.22	-0.00981886	-0.00408829	0.00711972	-0.00424544	0.015557	0.033036	0.831195	0.037887	0.022145	0.06018
Z1427	+	+	+	Female	22	22.46	165.1	29.3833	29.5601	30.7858	49.7304	45.8826	17.0758	49.1938	1463.77	-0.00345166	-0.00762479	-0.0098698	0.0176459	0.010379	0.039031	0.801525	0.04255	0.015747	0.090768
Z1428	+	+	+	Female	20	25.82	167.64	32.7667	30.6413	31.2137	47.172	42.9227	15.7427	46.1843	1407.34	0.0213367	0.00920458	-0.0171152	-0.0166065	0.023628	0.043347	0.717273	0.026793	0.018319	0.170639
Z1429	+	+	+	Female	20	19.69	167.64	31.6667	30.6114	32.2398	48.2579	43.9013	14.667	43.1611	1356.86	-0.0175289	-0.00932306	-0.00622464	0.01865	0.021623	0.039901	0.851276	0.020935	0.037217	0.029048
Z1430	+	+	+	Female	50	39.48	162.56	29.5333	33.2652	35.1897	50.6633	46.3315	18.8988	60.2624	1674.7	-0.0100665	0.0224024	0.00777453	0.037329	0.00309	0.07808	0.807975	0.026209	0.032374	0.052271
Z1431	+	+	+	Female	68	22.66	162.56	33.85	28.8639	30.4265	49.5365	46.2722	17.0563	52.1203	1474.44	-0.0131735	-0.0154654	-0.0196212	0.00742736	0.008425	0.047568	0.833519	0.03537	0.042827	0.032292
Z1432	+	+	+	Female	18	21.77	185.42	29.8833	35.0364	37.1072	49.7482	44.4386	16.5115	57.0534	1641.93	-0.0174002	-0.0158225	-0.0190617	-0.038239	0.011988	0.042649	0.850857	0.041066	0.034746	0.018695
Z1434	+	+	+	Female	22	20.16	158.75	30.95	32.2422	33.2026	48.0273	44.6472	16.9521	54.2225	1455.12	-0.0141787	-0.0194552	-0.0384508	-0.0280111	0.016476	0.03217	0.85624	0.026222	0.039894	0.028998
Z1435	+	+	+	Female	66	25.82	167.64	33.7667	31.5612	35.1793	51.059	47.4783	18.5478	57.4452	1608.87	-0.00887139	-0.0142097	-0.0139549	-0.0169659	1e-05	0.045723	0.817569	0.049026	0.031132	0.056539
Z1436	+	+	+	Female	28	30.41	172.72	32.35	32.9625	34.8994	51.1575	46.6485	16.1514	50.3086	1552.59	0.0197607	-0.00520435	-0.0149302	-0.00322704	0.013894	0.062342	0.726041	0.022893	0.014397	0.160432
Z1437	+	+	+	Female	33	25.02	167.64	30.55	33.8753	34.4183	48.4727	43.8104	15.8162	49.1298	1473.65	-0.0133111	-0.00757412	-0.0246532	-0.0127265	0.018663	0.044776	0.830898	0.030756	0.039334	0.035573
Z1438	+	+	+	Female	21	31.75	175.26	31.0167	36.3975	38.3606	48.5329	47.3478	18.8574	60.1295	1673	-0.0115276	0.0288376	0.0100351	0.0271171	0.02196	0.043553	0.835415	0.021908	0.036206	0.040958
Z1439	+	+	+	Female	22	25.4	162.56	34.5	28.9133	30.7081	50.0615	45.512	16.4214	46.9391	1462.79	0.0143896	-0.0330656	0.00581869	0.00838304	0.005153	0.062303	0.736622	0.010234	0.021797	0.163891
Z1440	+	+	+	Male	19	21.61	170.18	28.95	32.5873	33.0477	49.5694	44.7249	16.5249	51.3399	1605.11	0.00902838	-0.0235697	0.0151193	0.00601834	0.012513	0.031796	0.736151	0.023923	0.076745	0.118872
Z1441	+	+	+	Female	47	23.49	170.18	30.3333	31.6091	33.6332	53.3963	48.6253	18.5824	62.0213	1659.54	-0.0135433	-0.00238289	-0.0093796	-0.00397376	0.009105	0.053926	0.821873	0.040943	0.03563	0.038524
Z1442	+	+	+	Female	31	30.67	167.64	31.7167	31.3881	32.1022	52.0868	48.2754	19.0352	56.9413	1742.09	-0.0111783	-0.00205581	-0.0197474	0.0142688	0.023653	0.046281	0.824562	0.035836	0.031564	0.038104
Z1443	+	+	+	Female	23	22.46	165.1	35.15	32.28	32.5837	47.3687	42.2802	15.3656	49.3428	1391.4	-0.0126219	0.030027	0.000348946	0.0121464	0.027393	0.043622	0.835366	0.036368	0.030084	0.027167
Z1444	+	+	+	Female	20	19.01	172.72	30.3833	32.3226	33.7344	51.2821	46.7784	16.5206	49.439	1523.06	0.00250414	-0.0150047	-0.00765821	0.00261304	0.002822	0.04954	0.791536	0.019241	0.024726	0.112134
Z1445	+	+	+	Female	20	20.51	152.4	34.0333	30.2499	31.7354	48.1371	43.9893	15.5566	43.213	1343.48	-0.00656043	0.0239075	0.0204277	-0.00853151	0.017208	0.05746	0.797909	0.034287	0.036399	0.056736
Z1446	+	+	+	Female	64	21.79	167.64	32.8833	28.9276	30.6712	47.9918	43.51	15.2731	47.6493	1415.39	-0.0138621	-0.00430175	-0.0105284	-0.00428308	0.018743	0.04134	0.841938	0.034838	0.028449	0.034691
Z1447	+	+	+	Female	21	21.14	170.18	27.6667	30.6622	33.8204	50.3969	46.1427	17.4534	58.6488	1570.94	-0.0143644	0.0389839	0.0154825	0.0323352	0.02881	0.049795	0.819053	0.034274	0.038701	0.029366
Z1448	+	+	+	Male	20	25.83	177.8	28.05	36.4885	36.9638	50.674	45.6414	15.5992	62.8093	1657.88	-0.0145741	-0.00184138	-0.0146365	-0.0142039	0.017798	0.05957	0.831112	0.02893	0.03724	0.025349
Z1449	+	+	+	Female	51	23.34	162.56	33.7667	27.6105	30.1644	46.3231	42.2852	16.3503	45.17	1375.43	-0.0202595	0.0479406	0.0240567	-0.00566302	0.019797	0.045956	0.849026	0.044203	0.033925	0.007093
Z1450	+	+	+	Male	23	22.69	185.42	30.3667	35.0088	34.6016	50.4278	47.2418	18.3479	60.4143	1808.54	-0.0119275	-0.00296028	-0.019445	0.0144066	0.013499	0.049503	0.819457	0.038533	0.035622	0.043386
Z1451	+	+	+	Female	31	21.55	171	32.0167	30.2229	30.9782	50.4834	47.3455	17.014	55.342	1517.14	0.0109148	-0.0315347	-0.000141245	0.0203995	0.020505	0.02573	0.766306	0.011909	0.032764	0.142786
Z1452	+	+	+	Male	29	24.41	185.42	32.1	35.8718	36.3441	53.1489	48.3497	18.5215	58.0151	1916.61	0.00375711	0.00677952	0.012672	0.030957	0.015872	0.040776	0.784631	0.01774	0.041015	0.099965
Z1453	+	+	+	Male	18	21.76	180.34	26.5	34.3634	34.4456	51.6551	46.9133	18.962	58.6696	1881	-0.00704494	0.0425234	0.0024862	0.0192739	0.030693	0.052131	0.807024	0.029135	0.029003	0.052014
Z1454	+	+	+	Female	41	22.5	160.02	35.55	29.5496	32.5039	48.8779	44.2152	16.2088	52.9967	1422.36	0.00434227	0.0151338	0.0402276	0.00461726	0.011857	0.067597	0.765337	0.025769	0.018867	0.110572
Z1455	+	+	+	Male	48	23.67	177.8	34.7333	37.3868	39.0093	52.4103	50.1305	15.9615	57.6612	1820.94	-0.0103615	0.00497485	-0.0172637	0.0139633	1e-05	0.084087	0.818208	0.031411	0.031462	0.034822
Z1456	+	+	+	Female	60	24.14	157.48	33.4333	32.0845	35.928	50.1951	46.8517	16.5013	54.682	1482.58	-0.0060134	-0.0246029	0.00558804	0.00487369	0.016623	0.059644	0.795414	0.02721	0.031104	0.070005
Z1457	+	+	+	Female	36	22.14	160.02	29.75	27.3892	29.8684	48.5295	44.0642	17.0415	48.4222	1413.85	0.0280627	0.00533047	-0.0229551	-0.0221264	0.001311	0.076348	0.706796	0.016003	0.012333	0.18721
Z1458	+	+	+	Female	61	24.33	172.72	31.6	29.9732	31.9131	47.8464	45.2546	19.0634	52.56	1593.01	-0.00995249	-0.00992835	-0.0219684	0.018469	0.019351	0.04352	0.834368	0.026853	0.024076	0.051832
Z1459	+	+	+	Male	65	26.25	185.42	29.65	37.1132	39.2819	57.0013	51.9143	21.2037	91.1813	2176.75	-0.0100503	0.000161945	-0.00420106	-0.00339648	0.017589	0.045929	0.818362	0.031877	0.045892	0.040352
Z1460	+	+	+	Female	59	28.19	170.18	30.6167	29.3029	31.7843	51.8569	46.9014	17.4164	52.5976	1503.31	0.000243753	-0.029997	0.00163937	-0.0388557	0.008993	0.050024	0.791382	0.029396	0.020564	0.099641
Z1461	+	+	+	Female	28	20.06	171.45	29.7667	28.7331	28.9977	49.7783	45.5741	17.4383	50.1913	1535.61	-0.0143457	-0.00814304	-0.0116366	0.011273	0.025162	0.038766	0.838906	0.032261	0.024889	0.040016
Z1463	+	+	+	Male	72	25.09	172.72	28.5	33.8593	36.6527	55.3864	51.2118	18.1956	58.9654	1822.24	-0.0110652	-0.00567431	-0.0143728	0.0367899	0.01205	0.025955	0.846303	0.021615	0.042631	0.051447
Z1464	+	+	+	Female	34	29.76	170.18	32.25	32.3917	34.4083	44.5838	43.3397	17.3944	53.2015	1417.31	-0.00262897	-0.0196339	0.00588159	-0.0684103	1e-05	0.01861	0.825373	0.042502	0.029686	0.083819
Z1465	+	+	+	Male	25	29.84	182.88	27.5667	33.3479	33.2401	48.9501	44.5362	17.3625	58.9239	1676.81	-0.01183	0.026621	0.0196954	-0.0265491	0.020173	0.060518	0.807237	0.048191	0.030289	0.033593
Z1478	+	+	+	Female	49	26.83	177.8	26.85	35.3821	35.5032	47.047	46.0883	18.3845	60.2935	1658.09	-0.00565715	-0.00752032	0.00361824	0.00565071	0.00506	0.054056	0.804964	0.041323	0.02254	0.072056
Z1479	+	+	+	Male	51	25.11	177.8	29.4833	35.828	38.5901	49.3821	44.8909	17.1893	63.6152	1663.38	-0.0074911	-0.0230534	0.0158773	-0.033535	0.031345	0.032512	0.812721	0.02596	0.039651	0.05781
Z1480	+	+	+	Female	25	23.17	162.56	31.1833	32.9486	33.2558	49.4843	47.7252	16.6634	55.8791	1612.68	-0.0120154	-0.0141869	-0.00410864	-0.036366	0.017471	0.058299	0.812784	0.032995	0.034292	0.044159
Z1481	+	+	+	Female	53	21.97	163.83	33.75	31.708	32.7558	46.593	43.1922	16.6921	48.6862	1487.68	-0.00870056	0.000267019	-0.00505933	0.0232888	1e-05	0.061219	0.812448	0.032674	0.031413	0.062235
Z1482	+	+	+	Male	54	25.1	175.26	28.6167	34.4805	36.9866	54.0017	50.0359	19.2722	60.1152	1940.05	-0.0116022	-0.0121549	-0.000873638	-0.0242305	0.009707	0.042596	0.839687	0.038632	0.029904	0.039473
Z1483	+	+	+	Female	34	32.45	165.1	31.2833	30.2624	32.3296	48.7307	46.504	18.308	51.5716	1584.47	-0.0119069	-0.0199122	-0.0155341	-0.0307264	1e-05	0.065712	0.812157	0.049159	0.027713	0.045249
Z1484	+	+	+	Female	56	21.46	162.56	32.8	32.2309	34.0892	47.896	43.96	17.561	53.8503	1504.38	-0.0197553	-0.00406111	-0.0278097	-0.0047233	0.00956	0.044204	0.862802	0.047182	0.033985	0.002266
Z1486	+	+	+	Female	61	25.61	157.48	35.15	32.5104	33.6295	49.8906	46.3428	16.7867	55.2462	1576.38	-0.00648137	0.030643	0.0249765	0.00529201	0.029432	0.021711	0.814841	0.040898	0.023482	0.069636
Z1487	+	+	+	Female	57	21.14	170.18	33.05	32.5484	34.6828	45.011	42.099	14.7443	52.6854	1349	-0.0172057	0.072774	0.0412218	0.0205649	0.021321	0.057193	0.819231	0.050632	0.031937	0.019686
Z1488	+	+	+	Female	63	28.19	170.18	30.9333	33.5707	34.1166	46.9402	42.938	15.979	55.7638	1450.74	-0.0139004	-0.000926409	-0.00727388	-0.0272218	0.009739	0.058131	0.820963	0.047835	0.035898	0.027435
Z1489	+	+	+	Female	26	19.97	165.1	32.9	33.9363	36.9543	47.3944	45.6386	16.0537	44.9722	1505.45	-0.00463742	0.0235067	0.021831	0.0275481	0.007285	0.077292	0.774417	0.045212	0.027321	0.068473
Z1490	+	+	+	Male	31	26.39	185.42	30.3167	33.9603	35.2552	52.2498	47.1607	17.7142	58.0622	1786.38	-0.0108751	0.0253942	0.00257221	0.0108	0.016025	0.078545	0.812723	0.027473	0.026527	0.038706
Z1491	+	+	+	Female	56	19.57	162.56	32.0667	30.4435	32.8817	48.0945	45.3761	16.912	46.6095	1501.53	-0.0095722	0.00942914	0.00775193	-0.00853864	0.027002	0.082351	0.799179	0.027869	0.024755	0.038844
Z1492	+	+	+	Female	56	25.7	175.26	35.85	34.2285	35.7273	50.4082	46.6464	17.3874	54.3769	1572.99	-0.014711	-0.00843594	-0.0192585	-0.0101957	0.009258	0.034163	0.840044	0.050512	0.039042	0.026981
Z1493	+	+	+	Female	56	24.21	167.64	32.1167	32.6635	34.4813	49.4307	44.1203	15.9233	53.5972	1517.63	-0.0132757	0.0311016	0.0429657	-0.0328771	0.030976	0.071782	0.815264	0.022119	0.030687	0.029173
Z1494	+	+	+	Female	24	20.28	163.83	29.5	30.2249	32.4822	49.3403	45.6542	17.7617	49.402	1529.78	-0.0152296	0.00638295	-0.00485679	-0.019116	0.021458	0.060361	0.832453	0.019745	0.032617	0.033365
Z1495	+	+	+	Female	66	33.09	167.64	30.0333	38.9502	40.4734	49.1812	45.3681	18.3071	76.0319	1693.33	-0.0100336	-0.00977054	-0.0154361	0.0214458	0.013881	0.047014	0.835131	0.028942	0.023024	0.052009
Z1496	+	+	+	Male	62	28.13	172.72	36.7833	38.1649	38.446	52.6985	49.8405	17.378	57.6302	1782.23	-0.00926672	0.0103825	-0.00244765	0.00287624	0.01843	0.042451	0.827924	0.029942	0.029443	0.05181
Z1498	+	+	+	Male	37	23.67	177.8	27.9333	33.2554	35.4866	48.9252	43.4378	14.1542	54.385	1413.92	-0.0114427	-0.00329384	-0.0123204	0.0232859	0.033227	0.038589	0.816932	0.024085	0.040201	0.046966
Z1499	+	+	+	Female	54	24.69	157.48	38.4	33.5886	35.4518	51.9768	49.164	16.4688	52.262	1588.52	0.000218055	-0.00582257	-0.00393076	0.0300452	1e-05	0.053064	0.800493	0.024551	0.02435	0.097532
Z1500	+	+	+	Female	28	21.13	165.1	30.9333	30.5367	31.069	44.2745	41.2493	14.8273	42.3216	1300.07	-0.00954382	-0.00585485	0.00476233	0.00561004	0.006093	0.019412	0.842146	0.038772	0.038042	0.055535
Z1501	+	+	+	Female	27	25.23	162.56	29.15	32.9609	34.2635	45.324	40.638	15.8397	53.6797	1408.49	-0.00695682	-0.00967005	0.00329	-8.34e-05	0.009444	0.041287	0.811781	0.031288	0.035198	0.071002
Z1502	+	+	+	Female	27	26.61	172.72	30.15	30.3481	32.0763	49.6974	44.903	17.4674	51.1866	1555.89	-0.0065696	-0.012215	-0.00117759	-0.00522585	0.023136	0.041073	0.815947	0.020243	0.032752	0.066849
Z1503	+	+	+	Female	64	21.61	170.18	30.8667	32.5346	34.0873	48.5423	45.3534	17.6536	56.3051	1563.38	-0.0167398	0.0490809	0.0417047	-0.0122608	0.022724	0.063064	0.812169	0.039526	0.042004	0.020513
Z1504	+	+	+	Male	60	29.53	175.26	33.7833	29.2603	31.3789	48.7836	41.2377	16.9167	45.6647	1505.53	-0.00861104	-0.012474	0.00318448	-0.0205913	0.01057	0.021977	0.840414	0.032199	0.03514	0.059699
Z1505	+	+	+	Female	67	29.86	167.64	29.4333	37.794	40.1456	54.0397	50.7028	18.2891	66.6742	1862.63	-0.00815324	-0.0156373	-0.00198735	-0.0176174	0.037401	0.036462	0.822146	0.020644	0.026712	0.056634
Z1506	+	+	+	Female	19	18.41	180.34	26.8	27.7863	29.6599	46.3425	42.9547	15.2872	39.7196	1314.79	-0.013711	0.0113069	-0.027411	0.0431383	0.015805	0.073688	0.824723	0.02793	0.028618	0.029236
Z1507	+	+	+	Female	64	26.47	167.64	31.1167	34.4558	36.4255	49.1412	47.1755	17.8591	58.4615	1590.83	-0.0145852	-0.0161183	-0.0114689	-0.00407896	0.026056	0.061939	0.819449	0.034008	0.033527	0.025021
Z1508	+	+	+	Female	48	25.46	171.45	28.7667	31.9056	34.1714	50.5964	48.8866	19.6672	59.3156	1689.57	-0.0162899	0.00969398	-0.00530133	0.0049255	0.022675	0.031907	0.859038	0.036565	0.032956	0.01686
Z1509	+	+	+	Female	60	19.31	160.02	30.0167	30.6913	31.1924	46.4204	44.2478	15.0397	52.2576	1366.05	-0.0127462	-0.00817616	-0.0152673	0.027212	0.027392	0.034681	0.826158	0.034809	0.035961	0.040999
Z1510	+	+	+	Male	62	21.57	187.96	34.3833	31.8573	32.0084	54.4988	51.4696	19.2694	71.6596	1858.84	-0.0105561	-0.0160811	-0.000771644	-0.0318174	0.018529	0.034814	0.836955	0.0265	0.033769	0.049433
Z1511	+	+	+	Male	53	26.32	187.96	28.2333	39.6121	40.8535	52.054	48.1616	15.0691	57.6687	1818.3	-0.00932174	-0.0199998	-0.0162933	0.0081411	0.011771	0.053167	0.828969	0.020647	0.045317	0.040131
Z1512	+	+	+	Female	58	32.28	167.64	31.6167	30.4193	32.6569	50.557	45.2969	17.5726	56.3587	1553.5	-0.0147294	-0.00793094	0.000267583	-0.0191435	0.014143	0.036861	0.835023	0.038802	0.043376	0.031795
Z1513	+	+	+	Female	55	25.25	177.8	28.5833	34.7012	35.6322	47.5195	43.1807	15.4105	55.6352	1466.33	-0.0100407	0.0348427	0.0285152	-0.00196044	0.016561	0.04192	0.807474	0.046998	0.032944	0.054102
Z1515	+	+	+	Female	31	55.8	160.02	29.5167	31.6646	33.1716	47.5335	44.418	17.5049	56.5852	1491.75	-0.0151294	0.00562144	-0.0124278	-0.00406082	0.013166	0.057256	0.83298	0.037689	0.041474	0.017434
Z1516	+	+	+	Male	35	27.37	172.72	27.2833	34.1072	34.4996	53.7363	52.0764	20.3723	66.3898	2050.27	-0.0159681	-0.00166931	-0.0190206	0.00920804	0.016926	0.045221	0.825859	0.037381	0.042534	0.032079
Z1517	+	+	+	Male	24	29.37	190.5	34.85	34.6413	35.0352	50.7182	47.4711	17.3159	59.9877	1758.45	-0.0137121	-0.00567228	-0.00562166	-0.0101866	0.008469	0.058429	0.834559	0.032679	0.031559	0.034306
Z1519	+	+	+	Female	59	27.14	156.21	32.6667	34.2601	34.9469	50.1078	46.0661	16.6103	68.3508	1543.95	0.0110328	-0.0344989	0.0274774	-0.0110254	0.022425	0.00925	0.773744	0.015142	0.021675	0.157764
Z1520	+	+	+	Female	22	24.21	167.64	28.1167	34.0124	35.0288	49.2766	45.2624	15.1239	48.625	1450.95	0.0181205	-0.022045	0.0181023	0.0123513	0.010931	0.066043	0.717259	0.021538	0.017642	0.166588
Z1521	+	+	+	Male	22	27.89	180.34	29.0833	34.1489	35.4563	52.8442	49.4449	17.4555	57.4471	1689.5	-0.0136992	0.0351863	0.0204908	-0.0302042	0.031451	0.042877	0.825473	0.039835	0.028847	0.031517
Z1522	+	+	+	Male	21	23.11	187.96	30.3833	36.0433	37.4291	48.5595	44.5407	17.0222	58.212	1656.45	-0.0150721	-0.00895179	-0.0135085	-0.00029447	0.012839	0.050783	0.825402	0.042375	0.044315	0.024286
Z1523	+	+	+	Female	24	29.05	167.64	31.45	30.5825	33.1047	49.1211	45.5588	16.1796	50.674	1485.71	-0.0111773	0.00994104	1.29e-05	-0.00216247	0.007521	0.040506	0.819174	0.037164	0.068819	0.026815
Z1524	+	+	+	Female	18	22.53	171.45	28.3833	34.6033	35.8081	46.3132	42.9277	18.1397	55.1111	1566.04	-0.016249	-0.00908799	-0.0314235	0.0152139	0.013389	0.066732	0.832859	0.032202	0.028917	0.025901
Z1525	+	+	+	Female	29	31.17	172.72	34.2833	26.5417	29.2018	49.2645	45.4238	17.1801	45.0261	1384.21	-0.0142066	-0.01148	-0.058443	0.0577065	0.025663	0.037896	0.84262	0.03161	0.034986	0.027226
Z1526	+	+	+	Female	26	29.58	160.02	31.6167	31.5148	32.4421	52.7227	47.7242	16.995	53.9438	1624.92	0.00492712	-0.0301356	0.0246147	0.0208463	0.010905	0.05571	0.777182	0.012773	0.019342	0.124088
Z1527	+	+	+	Female	20	25.85	172.72	30.8667	30.0514	31.3317	52.7526	49.0938	18.1961	54.2674	1654.5	-0.00831257	-0.00840957	-0.00790384	0.00215401	0.012438	0.049444	0.814684	0.038384	0.030907	0.054143
Z1528	+	+	+	Female	21	27.06	172.72	32.55	29.857	33.413	51.0669	48.7146	17.235	51.1748	1562.58	-0.00122494	-0.0147379	0.00953255	-0.0101796	0.016385	0.0322	0.802213	0.025873	0.028618	0.094711
Z1529	+	+	+	Male	21	21.93	170.18	30.85	33.0053	32.5872	53.4969	48.6719	19.1993	69.0275	1861.45	-0.0159813	-0.00765025	0.00596221	-0.0228885	0.020672	0.048279	0.825103	0.034227	0.046194	0.025525
Z1530	+	+	+	Female	22	21.97	162.56	34.9333	29.359	30.6527	48.6029	43.3976	14.5632	43.4387	1358.18	-0.013444	-0.00318111	-0.0187478	0.0212701	0.017024	0.027292	0.838763	0.043708	0.031813	0.041398
Z1531	+	+	+	Female	63	24.56	154.94	31.0167	30.5314	32.7605	48.2231	46.5378	18.1716	50.3284	1498.5	0.0345644	-0.0355605	0.0483761	-0.0126362	0.000978	0.089162	0.644729	0.002055	0.016953	0.246121
Z1532	+	+	+	Male	62	29.16	182.88	32.5	32.9996	33.1829	53.8061	49.6431	18.665	60.9192	1887.06	-0.00988868	-0.0129128	-0.00741791	-0.000463013	0.02469	0.044178	0.825916	0.031784	0.03261	0.040822
Z1533	+	+	+	Male	21	23.09	185.42	33.0667	31.9468	31.4166	51.1485	46.7458	18.7094	58.1746	1875.32	0.000410557	-0.0260494	0.00939047	-0.0166148	0.004549	0.049265	0.755482	0.054321	0.048717	0.087667
Z1534	+	+	+	Male	22	18.88	162.56	27.3	29.6456	30.5976	47.0617	42.3069	15.4722	47.6783	1412.06	-0.00122709	-0.0269144	-0.00790243	-0.00547367	1e-05	0.04205	0.798055	0.03717	0.029705	0.09301
Z1535	+	+	+	Female	22	21.41	175.26	30.6	30.1986	32.1809	52.7854	49.8415	17.604	57.4202	1626.69	0.0274145	0.0157662	0.00375885	-0.00736396	0.009263	0.049193	0.708509	0.02499	0.013791	0.194255
Z1536	+	+	+	Male	21	21.52	177.8	28.7333	33.2596	34.3875	48.443	43.6804	16.8104	57.3456	1585.78	0.000246016	-0.00676151	-0.0197396	0.0164166	0.011452	0.046789	0.802076	0.021617	0.026454	0.091613
Z1537	+	+	+	Female	22	31.57	177.8	32.2333	30.2436	32.1562	51.5132	45.4815	16.8479	51.8389	1507	-0.0132695	-0.0136388	-0.00467177	-0.0444708	0.026678	0.033474	0.838555	0.03625	0.029621	0.035422
Z1538	+	+	+	Male	25	25.73	185.42	30.0667	35.3018	36.54	48.6809	46.6089	17.8133	58.2401	1644.26	-0.012546	-0.00985679	0.00168669	-0.0375579	0.00931	0.031337	0.846184	0.044945	0.021804	0.04642
Z1539	+	+	+	Female	24	23.63	149.86	33.3	29.378	29.8274	44.0525	40.3054	16.0555	45.3684	1329.99	-0.00528356	0.0101258	0.0124594	0.006285	0.048917	0.027885	0.777053	0.05696	0.02361	0.065575
Z1540	+	+	+	Female	20	18.37	177.8	26.05	31.4629	32.9146	51.59	46.5813	16.4036	57.1172	1669.68	0.0120968	0.00244027	0.0625572	0.0170806	0.013316	0.073847	0.735171	0.022212	0.015677	0.139776
Z1541	+	+	+	Male	18	20.48	182.88	23.6667	34.0499	34.6381	48.8574	44.1476	16.2382	55.8734	1616.32	-0.00174095	0.00203281	0.00936391	0.0331057	0.004362	0.05232	0.796325	0.020435	0.035569	0.09099
Z1542	+	+	+	Male	46	39.16	170.18	28.9667	37.3739	39.1623	51.9357	48.243	18.4664	70.5568	1866.3	0.0341676	-0.0530835	0.0399186	0.00521217	0.006107	0.067651	0.667352	1e-05	0.000937	0.257943
Z1543	+	+	+	Female	47	38.09	160.02	27.5833	34.7801	34.8244	53.3201	49.4258	17.5446	60.7594	1742.09	-0.0181222	-0.00516385	-0.035211	0.0154134	0.029845	0.045872	0.849171	0.029718	0.034493	0.010901
Z1544	+	+	+	Male	21	22.15	175.26	21.3833	32.1274	33.9367	48.8606	44.6995	17.701	48.947	1617.53	-0.0111725	-0.0136131	-0.00932227	-0.0354902	0.001204	0.050721	0.834512	0.036092	0.034422	0.043048
Z1545	+	+	+	Female	20	23.89	167.64	28.2167	31.7139	32.4741	49.123	44.3066	18.1012	59.2519	1542.41	-0.018667	-0.00443155	-0.0224629	-0.00197654	0.014843	0.030877	0.8575	0.050085	0.037386	0.00931
Z1546	+	+	+	Male	20	28.25	187.96	20.2167	36.0434	36.6872	52.1384	48.9633	18.9503	65.6627	1874.1	-0.0124068	-0.000756097	-0.0136065	0.0275845	0.018198	0.041749	0.821509	0.03767	0.0396	0.041274
Z1547	+	+	+	Male	61	28.7	177.8	31.9	36.5463	39.3612	51.385	46.1948	17.722	64.5507	1631.13	-0.00911197	-0.00789309	0.00407374	-0.00786849	0.025685	0.046461	0.823131	0.030251	0.021554	0.052917
Z1548	+	+	+	Male	23	23.75	190.5	30.3667	31.0453	33.2108	54.9652	49.086	15.6374	56.1915	1664.52	0.000974339	-0.0125837	-0.00574174	0.0252985	0.010394	0.058095	0.786259	0.027439	0.01763	0.100183
Z1551	+	+	+	Female	51	19.4	162.56	29.85	32.271	34.082	47.3946	44.7689	17.7217	53.4349	1571.58	-0.00946633	0.0261137	0.0219231	0.023804	0.014516	0.065496	0.813464	0.032958	0.030729	0.042837
Z1552	+	+	+	Female	55	26.57	160.02	29.3833	34.2994	36.6039	44.3144	42.1621	17.3691	52.7284	1455.25	0.0126697	-0.0214593	0.0244355	0.0224632	0.008988	0.018024	0.779035	0.020159	0.006998	0.166797
Z1553	+	+	+	Female	20	25.53	170.18	32.0667	31.3206	32.0058	54.9338	50.0747	16.2081	57.1488	1579.89	0.00290912	-0.0235629	0.0237408	-0.0633715	1e-05	0.084803	0.756601	0.033124	0.021332	0.104131
Z1554	+	+	+	Female	27	23.4	167.64	35.4333	31.36	32.8865	46.369	42.1679	16.1285	50.1078	1407.42	-0.0192954	0.0265617	0.0183746	-0.0275531	0.024299	0.043235	0.84433	0.042234	0.032714	0.013188
Z1555	+	+	+	Female	22	21.61	170.18	28.0833	32.5778	34.1391	46.4157	42.6746	15.7929	54.4952	1400.63	-0.0158781	0.0622918	0.0369195	-0.00409749	0.008042	0.065453	0.811804	0.059878	0.031012	0.023811
Z1556	+	+	+	Male	24	22.89	175.26	27.5	33.2905	35.3853	55.5346	51.7524	18.7029	62.6584	1891.02	-0.0117569	0.0107695	0.00778194	0.0176915	0.019242	0.067469	0.813017	0.033563	0.023464	0.043246
Z1557	+	+	+	Female	22	22.6	167.64	32.5667	30.8882	31.4938	52.4429	48.6428	18.4458	56.6858	1732.19	0.00184064	-0.0123709	0.0268531	-0.0134788	0.006009	0.048234	0.776106	0.04074	0.022546	0.106365
Z1558	+	+	+	Female	22	19.69	167.64	31.1667	27.7932	29.9878	47.152	42.7335	15.8454	41.456	1287.5	-0.0163797	-0.00942324	-0.017582	0.0103838	0.007811	0.045051	0.831431	0.050118	0.03074	0.034848
Z1559	+	+	+	Female	22	25.06	170.18	39.6833	32.0337	32.6175	46.7803	43.1329	17.3379	57.0475	1508.15	-0.0123044	-0.0045913	-8.3e-06	-0.0360094	0.00491	0.070664	0.823191	0.036349	0.034828	0.030057
Z1560	+	+	+	Female	43	35.78	165.1	32.9	31.7806	33.3551	50.8732	47.7757	18.0896	53.616	1664.32	-0.0120978	0.0116107	-0.00816977	0.00837209	0.017772	0.035935	0.825046	0.045431	0.030577	0.045238
Z1563	+	+	+	Male	23	22.05	172.72	28.1833	38.5362	37.7632	49.9851	46.4899	17.6862	67.9725	1840.11	-0.0125591	-0.00635735	-0.0105181	0.0216572	0.012499	0.042861	0.841	0.027793	0.035583	0.040264
Z1564	+	+	+	Female	57	26.11	177.8	30.9167	34.5027	37.3141	53.6224	49.2632	18.3354	66.1961	1769.1	-0.00823651	0.0124394	0.00439542	0.0257322	0.019283	0.037302	0.827775	0.025842	0.029353	0.060445
Z1565	+	+	+	Female	26	24.21	167.64	31.0167	31.2206	32.8904	47.6268	42.6161	16.231	57.7435	1357.2	-0.0138053	0.0139006	-0.00479352	0.0257862	0.025844	0.025113	0.844502	0.026932	0.0387	0.03891
Z1566	+	+	+	Female	28	30.23	154.94	33.7167	31.3024	33.6271	47.1917	44.7536	17.8042	53.9952	1476.74	0.0238049	0.0163168	-0.0350012	-0.0413504	0.019218	0.05379	0.734036	0.014935	0.009151	0.16887
Z1567	+	+	+	Female	27	26.88	175.26	29.9167	30.5236	32.5759	46.0111	41.1426	16.7334	51.5521	1389.08	-0.0164386	-0.0160053	-0.025474	0.00240481	0.039764	0.033081	0.84005	0.023385	0.033138	0.030582
Z1568	+	+	+	Female	39	21.03	157.48	31.0333	30.1072	32.6106	49.7525	46.1742	16.301	59.2572	1489.56	-0.0139836	-0.020554	-0.010753	-0.0297805	0.005218	0.086774	0.816525	0.034842	0.028205	0.028438
Z1569	+	+	+	Male	20	20.53	175.26	30.5667	31.5932	33.0064	51.2514	47.3313	16.45	59.7123	1609.83	-0.0105748	-0.00309265	-0.00318786	0.00175675	0.008789	0.041881	0.826549	0.031456	0.039111	0.052215
Z1570	+	+	+	Female	21	33.66	160.02	25.85	32.8031	34.7722	48.5416	43.4909	15.4789	49.6111	1454.49	-0.0165944	0.00230141	-0.0235903	0.0250591	0.01748	0.04143	0.845001	0.036515	0.034628	0.024946
Z1571	+	+	+	Male	19	31.01	175.26	29.25	38.5825	37.8262	52.5123	48.7408	19.4325	77.4496	2066.71	-0.0118964	-0.0132842	0.00771504	-0.0399126	0.003335	0.037416	0.821365	0.053465	0.032191	0.052228
Z1572	+	+	+	Male	52	29.41	177.8	29	36.0308	36.7532	49.6871	49.2397	20.1592	67.0113	1820.96	-0.0194108	-0.0239074	-0.0211028	-0.0655352	0.017313	0.019487	0.857622	0.05304	0.042524	0.010014
Z1573	+	+	+	Female	49	22.31	162.56	34.0167	31.3633	33.3529	49.2903	46.5213	17.8306	55.6768	1511.13	-0.0133437	-0.0317497	-0.0197406	-0.0681038	0.001828	0.046709	0.837538	0.04454	0.034407	0.034977
Z1575	+	+	+	Female	21	25.84	170.18	30.8167	29.2269	32.0589	46.3983	42.0973	15.8926	45.289	1321.07	-0.00797181	-0.00712423	0.00613136	0.00205813	0.016269	0.049728	0.810619	0.039874	0.022572	0.060938
Z1576	+	+	+	Male	67	29.41	177.8	30.2167	35.91	35.9824	56.3487	51.7483	20.1001	84.63	2136.57	-0.0128479	0.0715724	0.074109	0.0293338	0.026417	0.039121	0.829766	0.037639	0.032866	0.034192
Z1577	+	+	+	Female	65	22.71	170.18	37.4333	34.4011	36.1452	52.562	48.6537	18.1933	62.7399	1730.6	0.00503096	0.0422007	0.0766741	0.0133531	0.035717	0.02935	0.780641	0.015814	0.017887	0.120592
Z1578	+	+	+	Female	35	32.57	177.8	31.5333	36.4839	37.6848	50.5305	45.2641	16.2062	60.5507	1620.74	-0.00620289	-0.00574614	-0.00298421	-0.000747222	0.009445	0.044523	0.811327	0.040762	0.026798	0.067145
Z1579	+	+	+	Male	41	27.89	180.34	29.5833	34.4125	35.1232	49.3915	43.6261	18.714	60.4174	1650.85	-0.0122882	-0.000643926	-0.0136566	-0.00107515	0.014629	0.053413	0.826489	0.038463	0.02568	0.041325
Z1580	+	+	+	Female	19	33.84	157.48	28.9833	32.6557	35.1636	46.4579	43.3448	16.3774	53.4021	1487.15	0.0222152	0.0287594	-0.00147267	-0.00781638	0.018883	0.066894	0.709891	0.02131	0.022641	0.160382
Z1581	-	+	+	Female	21	28.72	157.48		30.997	32.6251	43.3074	40.9038	15.8476	42.1735	1329.45	0.0127516	-0.000438095	-0.0183609	-0.00211928	0.015128	0.067232	0.749101	0.020597	0.019042	0.1289
Z1582	+	+	+	Female	55	32.28	167.64	32.05	29.3025	31.2057	48.7083	44.9677	18.5135	51.4747	1554.64	-0.00627591	-0.00333431	-0.0069611	0.0113649	0.021026	0.025078	0.825121	0.027113	0.022775	0.078887
Z1583	+	+	+	Male	63	25.73	185.42	31.85	35.1862	35.2972	51.7333	46.6536	19.8923	87.3059	1955.52	-0.00699214	-0.0116383	-0.00805546	-0.00219702	0.004255	0.040802	0.811948	0.041254	0.034315	0.067426
Z1584	+	+	+	Female	32	30.11	172.72	29.7	32.1122	33.6064	45.812	42.1761	15.8728	49.2568	1366.42	-0.00996077	0.0111827	0.0140599	-0.0250356	0.013151	0.05546	0.811144	0.044197	0.029559	0.046488
Z1586	+	+	+	Female	50	22.49	161.29	35	37.8669	39.9859	46.0517	43.7812	15.8034	52.3681	1450.49	-0.00655882	-0.0208185	0.00134981	-0.00661871	0.019478	0.019395	0.839311	0.027549	0.019663	0.074605
Z1588	+	+	+	Female	46	22.31	162.56	32.6833	31.9531	33.8829	46.8514	42.4364	16.4168	54.463	1419.61	-0.00571859	-0.0249284	0.00151123	3.3e-05	0.00786	0.050409	0.78946	0.042831	0.031975	0.077465
Z1589	+	+	+	Female	20	22.81	172.72	28.2833	30.1391	31.5441	49.6177	44.6961	15.138	46.2829	1447.36	-0.0137647	-0.00242638	0.00136693	-0.00691377	0.012422	0.068121	0.815862	0.046118	0.021464	0.036013
Z1590	+	+	+	Female	51	21.26	160.02	26	32.0712	35.142	51.1907	47.282	18.2904	60.0276	1626.12	-0.0168077	-0.00992621	-0.0208987	-0.0257824	0.023812	0.019181	0.852474	0.036886	0.041289	0.026358
Z1591	+	+	+	Female	51	23.91	160.02	32.4	29.7265	32.341	46.2177	42.4327	16.3749	44.1564	1373.91	-0.0138607	0.0321146	0.00994049	0.0190124	0.01291	0.062794	0.817766	0.040521	0.034863	0.031146
Z1592	+	+	+	Male	51	29.53	175.26	30.6333	34.0164	36.2714	52.6985	48.6314	19.3759	69.0778	1809.53	0.0180491	-0.0197708	0.03916	-0.0237885	1e-05	0.095458	0.698786	0.024291	0.016188	0.165268
Z1593	+	+	+	Female	42	24.21	167.64	30.2	30.0353	31.3328	47.1836	43.0537	15.8025	42.8405	1413.11	-0.00916409	7.95e-05	0.025213	-0.029889	0.027784	0.039433	0.812573	0.039737	0.031188	0.049284
Z1594	+	+	+	Male	40	25.56	193.04	35.7833	36.3751	37.5422	52.6346	50.3412	19.1009	75.0884	1910.09	-0.00941177	0.00470087	0.0102668	0.000922058	0.000867	0.055403	0.813305	0.041762	0.025817	0.062846
Z1595	+	+	+	Female	51	25.4	175.26	28.9333	30.4766	31.4237	51.6832	48.3537	18.7606	57.5199	1670.98	-0.0141157	-0.00132501	-0.0077657	-0.00437487	0.000315	0.066246	0.824547	0.041567	0.037725	0.029601
Z1596	+	+	+	Female	35	25.08	147.32	32.3667	30.422	32.0502	44.2915	38.3613	13.6293	39.486	1160.72	-0.0163449	0.034135	0.0112382	0.0068691	0.027363	0.046848	0.830918	0.03323	0.045178	0.016463
Z1597	+	+	+	Male	35	25.82	167.64	28.0167	33.6873	35.5597	52.8705	47.5954	16.6544	57.2371	1669.16	-0.00582004	-0.0163863	-0.0103554	0.0304245	1e-05	0.068709	0.797299	0.03089	0.031378	0.071713
Z1598	+	+	+	Female	36	25.82	167.64	28.1833	30.6253	31.6728	44.6506	40.7812	16.1583	45.5888	1380.01	-0.0160801	0.00598753	-0.0105204	0.00845071	1e-05	0.068261	0.820201	0.047226	0.039107	0.025196
Z1599	+	+	+	Female	61	26.61	162.56	28.95	30.667	32.6511	46.8605	41.8415	16.3782	53.7904	1412.29	0.0250293	0.0157278	-0.0295127	-0.026349	0.009175	0.056065	0.726663	0.015479	0.009719	0.182899
Z1600	+	+	+	Male	22	23.73	182.88	33.6667	34.6544	34.7781	51.486	47.7229	16.8313	62.1438	1805.37	-0.0102344	0.00276266	0.00616617	0.0249238	1e-05	0.044381	0.820605	0.043105	0.037716	0.054182
Z1601	+	+	+	Female	28	35.24	170.18	28.5	31.0576	32.8011	46.5318	41.7184	15.6163	45.0371	1342.32	-0.0107652	-0.0118643	-0.014272	-0.027354	0.015911	0.046251	0.827725	0.042814	0.031731	0.035567
Z1602	+	+	+	Male	35	25.11	177.8	30.1167	34.9285	36.0404	54.39	50.2013	20.2347	66.0034	1968.2	-0.0166228	-0.0116916	-0.0176875	-0.00490257	0.0115	0.021483	0.863059	0.04436	0.032608	0.026991
Z1603	+	+	+	Female	35	21.11	162.56	30.2167	30.9386	32.3601	43.4284	39.3029	15.0342	41.1793	1237.46	-0.0141187	0.0138109	0.000925464	-0.0128654	1e-05	0.063822	0.818253	0.052633	0.032946	0.032337
Z1604	+	+	+	Female	25	20.12	152.4	29.6333	29.6187	31.1019	46.1417	41.9643	14.6817	44.4948	1284.08	-0.00187953	4.65e-05	0.0167791	-0.0106144	0.008549	0.061171	0.782294	0.042117	0.030715	0.075153
Z1605	+	+	+	Male	24	27.26	177.8	25.3167	38.4754	40.4086	50.4205	46.6175	16.5759	70.2167	1744.51	-0.0117231	0.0292118	0.0160867	0.0235664	1e-05	0.052583	0.825828	0.038993	0.041289	0.041296
Z1606	+	+	+	Male	46	25.73	185.42	36.8833	33.4695	32.7132	51.1559	49.4144	19.2761	65.0446	1938.86	-0.0123179	0.00449534	0.00481115	0.00272414	0.01121	0.051741	0.816555	0.040743	0.029909	0.049842
Z1607	+	+	+	Male	20	26.87	190.5	26.4833	32.9642	36.1178	48.9292	45.6148	17.844	57.7058	1659.4	-0.0156234	-0.0142576	-0.00898094	-0.0303629	0.016289	0.046197	0.834115	0.048234	0.032364	0.022801
Z1608	+	+	+	Female	20	20.81	177.8	30.3167	32.4388	33.4812	53.0369	47.6085	17.6336	63.18	1625.45	-0.0116433	-0.00708423	-0.0142702	-0.005712	0.006785	0.040015	0.808625	0.049195	0.046379	0.049
Z1609	+	+	+	Male	20	20.71	185.42	33.0833	34.3037	32.6258	53.3988	49.8865	17.9608	64.4097	1888.1	0.0134678	-0.0142293	0.021241	0.0098997	0.013263	0.068961	0.735142	0.01391	0.017222	0.151503
Z1610	+	+	+	Female	55	22.96	165.1	31.8833	36.7414	37.4907	43.9194	40.7584	16.3729	51.6764	1477.52	-0.012386	0.00790507	-0.0231006	0.0178866	0.013173	0.050016	0.828609	0.040356	0.028158	0.039687
Z1611	+	+	+	Female	56	21.29	172.72	30.9333	31.8221	31.776	48.8325	45.1858	17.6583	54.9833	1577.8	-0.0112098	0.00739698	-0.00869308	-0.00855971	0.022267	0.030463	0.842003	0.034678	0.03605	0.034539
Z1612	+	+	+	Male	58	21.02	182.88	28.6333	38.0586	36.9085	54.9316	52.1588	18.821	66.1172	2053.8	-0.0057345	-0.0247262	0.0136283	-0.031516	0.010468	0.03781	0.815258	0.043159	0.027836	0.065468
Z1613	+	+	+	Female	47	28.32	162.56	37.0667	32.5497	32.7853	50.5565	48.175	16.9787	61.6604	1646.59	-0.0142177	0.0397788	0.0330054	-0.0221608	0.016714	0.056371	0.815459	0.040829	0.042057	0.02857
Z1614	+	+	+	Female	22	32.12	165.1	29.1667	33.8631	36.0284	47.0791	43.9512	16.8343	48.697	1526.03	0.0206475	-0.0201166	0.056653	0.0130909	0.014517	0.049617	0.715554	0.018303	0.009074	0.192935
Z1615	+	+	+	Female	19	18.24	167.64	28.1	31.8972	33.0996	45.1682	42.5988	14.6551	43.015	1313.69	-0.0102641	0.00866416	-0.00891813	0.02456	0.021639	0.018379	0.805258	0.061606	0.046154	0.046965
Z1617	+	+	+	Female	49	30.81	166.37	37.95	34.9474	35.6793	48.7697	43.9603	16.9161	54.6667	1555.33	-0.0142582	0.0140607	-0.00997599	0.0231955	1e-05	0.044088	0.84644	0.041424	0.03558	0.032458
Z1618	+	+	+	Female	35	37.12	167.64	27.6	36.8407	39.4581	48.5517	44.4081	16.6326	55.175	1593.21	-0.0145232	-0.00976405	-0.00858958	-0.0114746	0.016931	0.041811	0.841908	0.030523	0.037876	0.030952
Z1620	+	+	+	Male	22	21.77	185.42	24.7667	39.7056	38.8881	52.4075	50.3516	17.7544	76.5928	1968.07	0.0274559	0.0117981	-0.0208376	0.00850483	0.002139	0.064102	0.694714	0.018408	0.022908	0.197729
Z1622	+	+	+	Male	31	28.37	185.42	26.85	36.9183	37.1171	53.2493	50.2451	19.4839	75.2611	1978.05	-0.0131873	0.0164682	0.00323674	0.0338992	0.018356	0.05258	0.821542	0.033292	0.041642	0.032588
Z1623	+	+	+	Female	18	21.63	165.1	35.4167	31.4195	33.6141	49.1345	46.3413	15.5637	56.1138	1472.59	0.0184536	-0.0228474	0.0207103	-0.00498711	0.014115	0.06204	0.717928	0.014595	0.013161	0.17816
Z1624	+	+	+	Female	19	31.32	170.18	30.7333	32.9419	33.1431	51.0756	45.7541	16.3891	65.3025	1644.58	-0.0122852	-0.00397306	0.0126562	-0.0120865	0.024407	0.045911	0.837626	0.02067	0.028046	0.04334
Z1625	+	+	+	Female	66	32.28	167.64	29.0167	33.8185	36.6221	47.5578	44.6119	18.0392	61.4426	1575.23	-0.0150392	0.0553131	0.0378545	0.00128347	0.02781	0.049135	0.824446	0.042469	0.025196	0.030944
Z1626	+	+	+	Male	33	23.74	193.04	29.3667	35.3528	36.2011	48.9496	47.631	19.7628	60.0881	1843.15	-0.0117166	0.0247803	0.0195644	-3.55e-05	0.015732	0.027116	0.826678	0.047081	0.03447	0.048923
Z1627	+	+	+	Female	33	20.8	165.1	31.1167	30.8535	30.8449	50.1083	48.0342	20.36	57.9652	1763.61	-0.0144364	0.00584645	0.00727387	-0.0096127	0.024735	0.052042	0.833154	0.03585	0.025628	0.028591
Z1628	+	+	+	Female	35	24.09	160.02	30.6333	31.9984	32.7016	47.2525	43.1481	16.7032	47.8804	1518.34	-0.0121393	0.00201555	-0.0230298	0.0206564	0.005467	0.04874	0.824264	0.046721	0.02864	0.046169
Z1629	+	+	+	Female	24	19.78	153.67	29.9833	29.7629	30.9685	48.3711	44.1984	16.3906	48.0595	1432.11	-0.0146371	0.0149934	0.00571085	0.0266549	0.01133	0.037549	0.847966	0.038465	0.038082	0.026609
Z1630	+	+	+	Female	25	17.75	167.64	23.9833	31.709	35.1242	46.5814	43.7445	14.6104	46.4723	1407.65	0.00048395	-0.0161264	0.00684579	-0.0242001	0.004159	0.057692	0.779909	0.035813	0.016394	0.106032
Z1632	+	+	+	Female	21	19.67	166.37	27.35	31.9805	33.4394	48.8954	44.7398	17.0581	50.7699	1511.82	-0.0101269	0.00897384	0.000216542	-0.0155686	0.017107	0.055383	0.823008	0.029932	0.034783	0.039788
Z1633	+	+	+	Female	19	13.85	185.42	28.6667	32.4907	34.2633	45.0505	41.9162	14.4506	49.9395	1251.62	-0.0143957	-0.00575314	-0.0149117	0.012001	0.001267	0.045242	0.844489	0.042181	0.031305	0.035516
Z1634	+	+	+	Female	81	26.85	171.45	31.9333	34.4662	34.3961	53.427	48.0542	17.179	69.2587	1712.32	-0.0070439	0.0260938	0.0310273	-0.000499198	0.020265	0.040129	0.824706	0.033323	0.022844	0.058732
Z1635	+	+	+	Female	55	27.96	165.1	30.25	30.8909	33.5799	46.4891	42.2594	15.2876	41.9955	1381.18	-0.0158741	0.0322074	0.054192	-0.0748397	0.017858	0.053699	0.836614	0.030106	0.024157	0.037566
Z1636	+	+	+	Male	52	22.88	193.04	30.35	34.2335	35.1403	54.7622	52.6148	20.0454	75.8056	1966.01	-0.0113895	0.0505679	0.0476712	-0.0270213	0.024205	0.042284	0.832767	0.032834	0.026771	0.041138
Z1637	+	+	+	Female	34	18.79	170.18	30.6167	27.1001	30.3892	50.8768	47.579	15.5739	48.4724	1457.65	0.0138945	-0.0380865	0.00490966	0.0107441	0.025488	0.014807	0.733291	0.016182	0.051389	0.158843
Z1638	+	+	+	Male	37	25.62	208.28	28.8833	37.3575	38.4095	55.8258	54.9431	21.914	75.2205	2105.9	-0.0163877	-0.0119423	-0.00534301	-0.0100505	0.021325	0.030685	0.853103	0.033692	0.036323	0.024871
Z1639	+	+	+	Female	22	25.82	167.64	29.8167	33.1454	34.9952	49.4816	46.1223	15.5537	49.9038	1501.46	-0.0165441	-0.00612331	0.00309881	0.000876984	0.021926	0.024652	0.859913	0.035773	0.036577	0.021158
Z1640	+	+	+	Female	20	25.75	162.56	30.0333	26.8631	28.5238	51.7159	46.3121	17.55	47.1986	1473.08	0.0085029	-0.0145239	0.00879413	0.00462077	0.002216	0.087605	0.731084	0.029337	0.011676	0.138083
Z1641	+	+	+	Female	21	18.54	162.56	24	28.9377	31.1923	50.6094	45.945	16.4818	52.2086	1413.93	-0.0052912	-0.00155803	0.000636651	-0.00653147	0.023891	0.043974	0.80969	0.025902	0.031268	0.065275
Z1642	+	+	+	Male	47	24.41	180.34	31.6333	31.5599	33.7314	49.6603	47.6613	18.2684	57.268	1697.47	0.0176831	-0.00654547	0.04035	0.00883128	0.022884	0.069889	0.716968	0.011765	0.006538	0.171955
Z1643	+	+	+	Female	28	21.14	170.18	31.0167	30.3392	32.5947	47.2632	44.035	16.3826	49.4996	1404.71	-0.0142595	-0.014826	-0.0171629	-0.0140933	0.027849	0.042583	0.830374	0.027316	0.03901	0.032868
Z1644	+	+	+	Female	21	21.63	165.1	30.3	30.8266	31.1748	48.4137	43.9652	16.5252	52.1295	1446.16	-0.0085992	-0.00740768	0.0126278	-0.0227012	0.021712	0.036755	0.819834	0.0374	0.02778	0.056519
Z1645	+	+	+	Female	65	35.73	172.72	28.4167	34.8129	36.9071	52.7399	46.1087	17.476	61.3623	1658.32	-0.00999249	0.00582832	0.000177861	0.0290552	0.023247	0.049647	0.810611	0.036313	0.034531	0.045651
Z1646	+	+	+	Female	28	21.08	160.02	27.6	31.6108	32.3133	48.4811	46.8844	16.7647	51.3153	1476.9	-0.0105673	-0.0158689	-0.00819503	-0.0325931	0.010658	0.036794	0.839639	0.040123	0.029191	0.043595
Z1647	+	+	+	Female	54	24.13	165.1	29.4	35.5162	36.3744	46.1846	43.7776	17.9007	61.7349	1545.03	-0.0112483	0.0296665	-0.000683406	0.0182363	0.006914	0.072716	0.814619	0.039651	0.028936	0.037163
Z1648	+	+	+	Female	54	37.2	160.02	27.6167	30.8221	33.5154	47.5657	42.9543	15.8997	53.2833	1339	-0.0108683	-0.000107595	-0.00344766	-0.00306648	0.019131	0.051855	0.82053	0.024522	0.03237	0.051592
Z1649	+	+	+	Female	24	29.29	154.94	30.5	33.1825	35.1396	47.5165	44.109	16.784	48.9865	1391.79	-0.0135955	0.035057	0.0115433	0.0360866	0.012798	0.047985	0.830118	0.039803	0.031067	0.03823
Z1650	+	+	+	Female	33	25.83	177.8	28.6667	31.7318	33.4279	49.9432	45.9077	17.133	49.4172	1554.68	-0.0150101	0.0203466	-0.00364417	0.0186675	0.026432	0.041463	0.849332	0.022987	0.033667	0.026119
Z1651	+	+	+	Male	20	21.11	185.42	27.5	35.1771	35.2666	53.0628	48.4892	17.9242	66.8825	1764.31	-0.0150062	0.00717968	-0.0209957	0.0218747	1e-05	0.061714	0.836316	0.039579	0.037931	0.024449
Z1653	+	+	+	Female	33	42.57	172.72	27.8	32.6216	35.5218	48.4118	42.5283	17.4726	52.4969	1549.14	-0.0139771	-0.00557269	-0.00649688	-0.00346402	0.023498	0.052167	0.829516	0.031416	0.031306	0.032096
Z1654	+	+	+	Male	35	27.98	177.8	29.5833	41.4435	42.2032	52.1569	48.4306	18.8583	70.8916	2007.45	-0.00983791	-0.000119683	0.00786412	0.00726139	0.003496	0.0667	0.814118	0.037148	0.035053	0.043486
Z1655	+	+	+	Female	44	28.94	175.26	28.4	29.9738	30.729	47.1993	42.5764	17.6419	48.0089	1502.08	-0.0143515	-0.00108834	-0.00354209	-0.00113243	0.01593	0.054071	0.832622	0.034067	0.024013	0.039297
Z1656	+	+	+	Male	19	26.39	185.42	25.5667	34.8368	36.2804	52.0077	48.9452	18.0702	58.3222	1786.13	-0.0114063	0.015853	-0.00135571	0.0242757	0.015072	0.038306	0.826715	0.031341	0.035536	0.053031
Z1657	+	+	+	Female	43	27.55	161.29	31.0167	36.3174	37.1429	49.2966	47.2003	17.6286	62.1955	1604.28	-0.0127125	0.0182228	-0.00313906	0.0348635	0.009998	0.057579	0.815094	0.049394	0.028154	0.039781
Z1659	+	+	+	Female	28	26.23	168.91	26.45	34.613	35.3099	51.2182	46.3816	17.6948	59.9151	1659.3	-0.0145109	-0.0124614	0.00358997	-0.0384415	0.030399	0.03362	0.84465	0.031733	0.021995	0.037603
Z1660	+	+	+	Female	25	24.14	157.48	30.0667	33.6922	36.8603	44.6826	39.8165	14.0777	43.8697	1299.64	0.00842088	-0.0182276	0.00393681	0.0081691	0.015944	0.070072	0.746744	0.01601	0.027031	0.124199
Z1661	+	+	+	Male	26	25.85	172.72	33.1167	32.0903	33.6214	49.8944	46.4168	16.093	52.2923	1570.47	-0.00608117	-0.00847869	-0.00615814	0.00200452	0.01351	0.061799	0.80552	0.03169	0.030005	0.057477
Z1662	+	+	+	Male	44	25.11	177.8	31.35	37.3581	38.4411	53.8203	51.5416	21.6925	77.7387	2182.51	-0.0115919	-0.00594141	-0.00934342	-0.00259445	0.016124	0.038934	0.841373	0.029472	0.031914	0.042183
Z1663	+	+	+	Female	63	19.53	152.4	32.4667	32.2432	34.3387	50.5342	49.2834	19.4777	59.2617	1577.06	-0.0104355	0.0538554	0.0347202	0.0322553	0.004221	0.076951	0.819846	0.030335	0.032439	0.036208
Z1664	+	+	+	Female	28	20.6	162.56	25.5833	30.096	31.3424	47.778	44.8452	16.5032	45.8049	1426.68	-0.00425564	-0.00352465	-0.0146446	-0.00149978	0.020449	0.035023	0.821781	0.020421	0.02951	0.072816
Z1665	+	+	+	Male	22	23.73	182.88	28.7	33.3912	34.7374	46.666	43.6402	15.8169	49.4929	1498.1	-0.00108385	-0.0113295	0.0133431	0.00258231	0.014602	0.040042	0.806439	0.018188	0.02845	0.092278
Z1666	+	+	+	Female	55	20.51	168.91	32.95	27.9703	30.134	46.8268	43.0782	16.8774	44.8425	1368.16	-0.0100213	0.0361957	0.0414399	-0.0132105	0.043227	0.024695	0.811959	0.039066	0.026819	0.054233
Z1667	+	+	+	Male	59	25.39	172.72	30.9667	35.7134	37.1649	49.9559	47.5451	17.4045	55.2299	1686.67	-0.015022	-0.00182779	-0.0262067	0.0155039	0.017765	0.042182	0.834417	0.038561	0.033046	0.034029
Z1668	+	+	+	Female	28	18.46	175.26	29.8167	30.8629	32.1202	47.0187	42.6213	17.4078	52.1304	1448.52	-0.00964178	0.00226095	-0.00868677	0.0353294	0.038486	0.033838	0.832637	0.024114	0.032991	0.037935
Z1669	+	+	+	Male	28	26.45	182.88	29.0333	34.4364	34.2868	55.3481	49.1703	16.7007	58.6219	1817.24	0.0260013	0.0156461	-0.025323	0.00388068	0.006282	0.059281	0.706959	0.023676	0.01594	0.187862
Z1671	+	+	+	Female	60	20.67	175.26	34.85	31.5409	33.7498	47.1773	40.6683	15.1575	50.0863	1342.08	-0.00648091	-0.0236757	0.0274441	0.0386562	0.018724	0.06315	0.796874	0.036921	0.028026	0.056304
Z1672	+	+	+	Male	61	21.62	180.34	29.6667	38.6946	38.3908	56.1367	52.8086	21.6012	90.3746	2187.07	0.0230021	-0.0431058	0.0688658	0.0694471	0.018193	0.066275	0.691977	0.00459	0.015571	0.203394
Z1673	+	+	+	Female	69	26.22	160.02	35.4167	31.246	33.7459	47.5332	44.8461	16.9729	59.8615	1461.25	0.00975267	0.0015151	-0.0191825	0.0195802	0.009953	0.050074	0.75314	0.042306	0.021992	0.122535
Z1674	+	+	+	Male	69	28.25	187.96	32.75	38.7322	41.2968	54.9483	51.4231	19.0529	75.9921	1941.9	-0.0152588	-0.00707678	-0.0329273	0.0217884	0.007525	0.053453	0.830852	0.046032	0.032136	0.030002
Z1675	+	+	+	Female	51	28.43	172.72	31.95	32.6782	32.4337	50.4609	47.8579	19.0192	62.3008	1688.61	-0.012743	-0.0125556	-0.0163936	0.021203	0.002461	0.052578	0.836602	0.027717	0.04509	0.035551
Z1676	+	+	+	Female	75	31.28	157.48	32.95	31.9806	33.8357	48.3813	44.3302	16.8313	54.2511	1471.6	0.0086555	-0.019266	-0.00323814	-0.0080642	0.009113	0.056376	0.759466	0.023867	0.023066	0.128112
Z1678	+	+	+	Female	55	26.61	172.72	30.2833	34.87	37.7228	52.5717	47.5954	19.3978	64.0034	1693.11	-0.00640544	-0.00487306	0.00165681	-0.00259338	0.013116	0.037504	0.818839	0.032734	0.030697	0.06711
Z1679	+	+	+	Female	36	27.12	167.64	29.3167	29.0882	31.5925	48.0082	44.2206	17.1329	47.4575	1404.44	-0.00769768	-0.00474576	0.0115534	-0.0360421	0.003829	0.042149	0.810612	0.045315	0.035964	0.062131
Z1681	+	+	+	Male	49	23.74	193.04	28.0833	34.4551	36.3878	53.6733	51.8994	19.0744	63.6107	1921.48	-0.0205407	0.0283989	-0.00397286	0.0215073	0.030317	0.067656	0.847816	0.018126	0.035831	0.000253
Z1682	+	+	+	Male	32	26.23	180	27.35	37.0683	37.5066	50.4382	46.8631	19.2866	75.3794	1920.08	-0.015582	-0.00374021	-0.010816	0.0189516	0.012605	0.03707	0.84734	0.032125	0.04052	0.03034
Z1683	+	+	+	Male	26	26.12	185.42	26.3167	35.5725	36.2769	54.4927	48.883	18.4076	64.1783	1938.47	0.0135544	0.0173362	0.0132566	-0.0232439	0.01796	0.051433	0.757233	0.017356	0.018284	0.137735
Z1685	+	+	+	Male	37	21.02	182.88	26.4667	32.0127	33.1894	48.3048	42.8775	17.3876	58.4053	1655.98	-0.0122953	0.00160046	-0.0284947	0.0196966	0.00259	0.060324	0.814898	0.044692	0.030821	0.046675
Z1686	+	+	+	Female	35	22.31	162.56	26.0167	32.2489	34.3728	50.1979	44.6107	17.129	53.46	1514.07	-0.00987972	-0.0174961	0.00513119	-0.0153633	0.012806	0.058409	0.822977	0.034728	0.018222	0.052859
Z1687	+	+	+	Female	36	23.96	157.48	34.8167	28.9079	31.4133	47.7695	45.3388	17.4565	46.2608	1441.84	-0.00462659	0.00133997	-0.00976276	0.0235197	0.00381	0.052184	0.806285	0.042988	0.025977	0.068756
Z1688	+	+	+	Male	50	37.3	182.88	28.6667	40.197	41.8122	54.2647	48.9435	20.094	70.3176	1937.46	-0.0169945	-0.0102577	-0.0259213	-0.0150202	0.014639	0.052213	0.842577	0.034993	0.04324	0.012339
Z1689	+	+	+	Female	61	36.95	157.48	31.8167	35.1878	37.3367	46.5963	42.0399	15.9806	54.1863	1449.46	-0.00252376	-0.017493	-0.00394947	0.00234079	0.018562	0.050186	0.789119	0.022928	0.031443	0.087762
Z1690	+	+	+	Female	31	20.39	162	31.0833	26.6241	29.553	46.9143	44.1127	16.6855	44.6269	1370.45	-0.00750887	-0.0162713	-0.000374739	-0.0263125	0.000908	0.051432	0.817467	0.042926	0.030949	0.056318
Z1691	+	+	+	Female	32	24.96	165.1	29.6333	33.3353	34.8977	46.1719	43.5601	17.9366	56.3363	1561.43	0.0054426	-0.0165069	0.0073912	0.0199316	0.016422	0.038728	0.780161	0.014729	0.020305	0.129656
Z1693	+	+	+	Female	55	26.04	160.02	33.4833	31.6631	32.4832	50.0781	47.6208	17.6595	50.5004	1525.05	-0.0103928	0.0152941	0.0332857	-0.0232114	0.021758	0.034395	0.826173	0.038214	0.03009	0.049369
Z1694	+	+	+	Female	28	20.76	170	28.6333	28.7896	30.3069	48.7869	46.9982	17.4502	50.5653	1488.41	0.00772668	-0.0355266	0.00514109	0.0083466	0.01499	1e-05	0.79018	0.02693	0.028393	0.139497
Z1695	+	+	+	Male	35	23.48	185.42	32.55	36.9469	38.6418	53.6389	50.1349	18.2288	65.8775	1894.54	-0.010861	0.0300442	0.0161974	-0.0041871	0.014349	0.065797	0.817993	0.030113	0.023461	0.048287
Z1696	+	+	+	Female	29	18.65	177.8	34.2333	28.5097	31.1263	50.006	46.0358	17.7013	51.1547	1562.32	-0.011516	-0.00283322	-0.0250461	0.0140933	1e-05	0.0263	0.835635	0.045409	0.042414	0.050233
Z1697	+	+	+	Male	31	25.84	175.26	31.1833	31.713	33.2283	54.6648	49.6731	18.7464	60.4592	1871.86	0.00390092	0.0222633	0.0163862	0.0198133	0.021529	0.047221	0.776334	0.023739	0.026457	0.10472
Z1698	+	+	+	Male	27	25.36	182.88	29.6333	32.3468	32.678	48.6858	44.4473	16.4549	53.1089	1523.37	-0.00682719	-0.0173879	-0.0171247	-0.0321475	0.001023	0.05953	0.806735	0.034806	0.02906	0.068846
Z1699	+	+	+	Female	54	25.85	172.72	31.55	30.1415	31.7339	49.6672	47.4961	18.9143	53.2797	1613.9	-0.0184422	-0.0148812	-0.0129362	-0.0325992	0.016495	0.037651	0.850965	0.040766	0.041524	0.012599
Z1701	+	+	+	Female	42	23.03	160.02	35.25	33.6954	33.9599	47.161	43.7347	16.4063	49.4192	1446.68	-0.00651081	-0.00669921	-0.0214603	0.016442	0.012501	0.045491	0.823406	0.033876	0.032326	0.052401
Z1702	+	+	+	Female	40	22.31	162.56	32.0833	32.7209	34.2634	49.9165	44.5644	17.6142	56.3934	1517.68	-0.0109979	-0.00068652	-0.0144522	0.0126591	0.016359	0.043693	0.845668	0.025151	0.028255	0.040875
Z1705	+	+	+	Female	24	26.61	172.72	30.7167	32.2722	32.4644	46.1765	43.5141	17.6676	51.7913	1508.26	-0.00469163	0.00349449	-0.0108215	-0.0110431	0.00176	0.037295	0.804912	0.042827	0.034334	0.078871
Z1706	+	+	+	Female	21	28.97	170.18	29.4667	33.9751	34.6789	45.6717	41.299	16.2663	51.4444	1522.52	-0.00613352	0.00243714	0.0103236	-0.00150646	0.022785	0.014933	0.824384	0.033843	0.039507	0.064549
Z1707	+	+	+	Male	54	35.44	175.26	31.2167	36.0689	38.3102	47.4528	43.4419	15.6816	53.4601	1495.86	-0.0141329	-0.00390465	-0.0044321	-0.00212085	0.012124	0.036952	0.84524	0.029063	0.048672	0.027948
Z1708	+	+	+	Male	38	27.6	187.96	30.6167	32.5109	34.8778	57.5727	54.4203	18.8746	67.092	2032.21	-0.0134543	-0.00725738	-0.0242817	0.0125018	0.014136	0.021141	0.846971	0.030828	0.038965	0.047958
Z1709	+	+	+	Female	55	21.79	167.64	30.3333	30.7921	32.5505	48.9981	45.932	17.8549	58.475	1571.85	-0.0116682	-0.00825996	-0.00644678	0.0063716	0.018162	0.044425	0.82518	0.036327	0.030472	0.045435
Z1710	+	+	+	Male	44	22.2	172.72	32.05	36.336	38.2022	45.2187	41.0547	15.8483	53.4661	1484.46	0.0217754	0.0123968	-0.0233878	0.0172065	0.009517	0.063045	0.709458	0.030005	0.01499	0.172986
Z1711	+	+	+	Female	35	31.32	170.18	31.0167	33.6587	34.9782	52.8035	48.9055	18.0334	61.5629	1708.78	-0.0141195	-0.00268052	-0.014956	0.0134401	0.001344	0.051602	0.83262	0.04033	0.036418	0.037687
Z1712	+	+	+	Female	30	21.97	165.1	29.9333	30.6452	32.1841	48.0733	43.088	16.676	49.9202	1443.92	0.00729907	-0.023246	0.0130833	0.0104267	0.014247	0.051708	0.75856	0.023007	0.020035	0.132443
Z1713	+	+	+	Female	51	25.33	160.02	34.9667	32.7764	34.1774	50.2718	46.2064	17.7772	56.2542	1649.78	-0.010619	-0.00656296	-0.00722623	-0.00627929	0.004691	0.052081	0.821933	0.033893	0.035033	0.052369
Z1714	+	+	+	Male	52	29.57	182.88	33.55	41.2325	40.617	50.0848	47.2753	18.1346	70.6028	1874.04	0.00876319	-0.0224233	0.0223256	0.00658227	0.013228	0.050295	0.746693	0.026997	0.022169	0.140618
Z1715	+	+	+	Female	19	21.39	169.3	44.8	29.9189	31.709	51.6312	46.5827	17.0477	53.7351	1484.61	-0.0137471	-0.000927513	-0.0290122	0.0171359	0.024409	0.023162	0.849003	0.036249	0.027835	0.039342
Z1716	-	+	+	Female	19	21.57	161.7		31.1117	33.3833	48.6794	45.8114	15.9335	44.6389	1366.25	0.0020774	0.0018786	0.0152802	0.0213949	0.008963	0.038595	0.773095	0.046207	0.019075	0.114064
Z1717	-	+	+	Female	20	19.42	149.5		28.8243	30.3366	45.0034	40.1026	15.3082	38.9643	1233.89	-0.0126253	-0.0104577	-0.00265376	-0.0351747	0.016466	0.042966	0.83495	0.041157	0.034245	0.030217
Z1718	-	+	+	Female	21	25.62	168		30.9692	32.3395	47.4938	42.0694	16.7891	46.5476	1435.69	-0.0149991	-0.013593	-0.0263708	-0.00884895	0.007855	0.032393	0.847973	0.045264	0.030521	0.035995
Z1719	-	+	+	Female	19	22.1	162.7		32.4023	33.5811	48.1191	42.9529	15.4737	50.545	1449.98	0.01948	0.000397867	0.0275528	0.0130085	0.000712	0.078234	0.690179	0.034032	0.011363	0.18548
Z1720	-	+	+	Female	27	25.51	156.4		29.3677	29.8522	49.9769	44.7903	17.9884	54.5821	1580.56	-0.0128875	-0.0121471	-0.00772911	-0.0221982	0.004728	0.044488	0.8386	0.049502	0.031785	0.030897
Z1721	-	+	+	Female	19	20.7	164.9		29.8645	31.7303	48.6174	44.6681	15.9915	43.9953	1418.14	-0.012413	-0.00362394	-0.0180169	-0.00134653	0.019918	0.028628	0.841328	0.034082	0.036288	0.039756
Z1722	-	+	+	Female	18	20.2	167.4		33.594	33.0671	47.8085	45.294	17.616	53.4767	1609.6	0.00783112	0.0260878	0.0501639	0.0135427	1e-05	0.12028	0.720154	0.025391	0.012933	0.121233
Z1724	-	+	+	Female	20	18.83	166.5		29.9582	31.2785	49.0202	45.4825	16.2906	44.1357	1432.03	0.0102582	-0.00866461	0.0104975	-0.036189	1e-05	0.054062	0.749248	0.04024	0.017775	0.138665
Z1725	-	+	+	Female	20	19.26	163.2		32.7404	33.5892	47.2355	43.2184	15.2806	46.8438	1371.3	-0.00635012	-0.00608435	-0.00754978	0.00887775	0.009319	0.046578	0.816646	0.033269	0.032289	0.061899
Z1726	-	+	+	Male	19	26.5	193.3		37.736	37.3609	52.4657	48.4976	16.071	64.7434	1810.79	-0.00316887	-0.0125043	0.00959362	-0.0107226	0.01354	0.050868	0.798925	0.029417	0.027757	0.079493
Z1727	-	+	+	Male	19	27.2	183.6		34.3913	34.7872	47.6525	42.8387	17.0158	56.4686	1588.23	0.00987959	-0.0202639	0.015935	-0.011932	0.021166	0.024781	0.775013	0.021938	0.01666	0.140442
Z1728	-	+	+	Female	21	23.21	166.3		35.6407	35.6734	52.2257	47.4725	18.7186	69.6038	1727.09	0.00541516	-0.0264001	0.0212571	0.00711415	0.01127	0.025948	0.768174	0.035029	0.03499	0.124589
Z1729	-	+	+	Male	20	30	193.1		32.8014	33.4783	51.1986	46.3699	18.4675	63.6968	1751.9	-0.0123948	0.015214	0.00731516	-0.00203003	0.015326	0.035276	0.839233	0.03429	0.036367	0.039508
Z1730	-	+	+	Male	21	25.03	179		35.3935	34.9449	48.6124	44.8596	17.2692	60.4957	1700.27	-0.00948579	0.0198257	0.0122109	-0.0180717	0.024701	0.066275	0.801187	0.033083	0.026224	0.04853
Z1733	-	+	+	Female	18	18.68	146.9		29.745	30.2909	46.212	40.5797	17.4839	51.0458	1362.38	0.0376359	-0.0190019	0.0329215	0.00560294	0.004297	0.065194	0.646471	0.020434	0.004423	0.259181
Z1735	-	+	+	Female	19	22	160.1		32.3338	33.8988	45.4048	40.5564	14.7731	47.5776	1279.85	-0.00497867	-0.0157304	-0.00367856	0.00580499	0.008217	0.057545	0.793852	0.026438	0.03703	0.076918
Z1736	-	+	+	Female	19	26.4	159.3		31.3769	31.7486	46.8709	41.8537	17.1431	52.5155	1444.99	0.0149109	-0.0288802	0.0156683	-0.00905268	0.016325	0.056845	0.726822	0.020474	0.011357	0.168177
Z1737	-	+	+	Female	19	21.72	158.7		31.0223	31.6532	47.491	43.5209	15.769	44.3718	1396.55	-0.00888942	-0.0159009	0.0014312	-0.0296992	0.024755	0.047002	0.823352	0.023584	0.030688	0.050619
Z1738	-	+	+	Female	19	24.86	163.3		29.5291	29.6932	47.8628	42.6829	15.0906	47.3854	1333.31	0.00237765	0.00241721	0.00456546	0.0247436	0.01524	0.060773	0.768721	0.029056	0.030894	0.095317
Z1741	-	+	+	Female	19	23.83	156.4		30.5772	31.8	50.1525	45.8744	16.5296	47.4756	1486.46	-0.0142462	-0.00343044	-0.00910504	-0.00150236	0.001968	0.065604	0.824752	0.038575	0.040773	0.028328
Z1745	-	+	+	Female	20	25.96	164.2		31.27	32.272	50.7739	46.44	16.2945	51.8961	1541.94	0.0316547	0.0237664	-0.0348079	0.0074098	0.015186	0.059223	0.669944	0.015182	0.027255	0.21321
Z1746	-	+	+	Female	19	24.26	169		31.4108	32.0339	46.488	41.6301	16.0059	50.9871	1395.58	-0.0111021	0.00473983	0.00605111	0.000806292	0.017213	0.041128	0.831928	0.031472	0.025756	0.052503
Z1747	-	+	+	Female	20	20.93	170		34.434	35.5351	49.9197	44.9991	17.9921	60.9314	1546.79	-0.0087019	0.00106882	-0.00840059	0.0143836	0.024631	0.027534	0.826903	0.030581	0.030203	0.060148
Z1749	-	+	+	Male	19	26.28	171.5		31.3404	33.95	48.7914	43.8878	17.3359	54.4091	1594.38	-0.0117649	-0.0132695	-0.0196996	0.0301348	0.018834	0.025196	0.841081	0.029698	0.025253	0.059939
Z1750	-	+	+	Male	20	22.17	167.1		35.4362	35.0143	54.9503	51.8871	18.3179	71.2856	1891.36	0.0119506	-0.0135618	0.0359436	-0.0259174	0.011577	0.073246	0.741698	0.014628	0.005794	0.153057
Z1751	-	+	+	Female	19	20.92	159.9		26.2986	28.0304	49.44	44.6536	14.3661	40.2375	1267.65	-0.014287	0.000609032	-0.00389745	-0.00624944	0.013389	0.055495	0.82845	0.043852	0.0338	0.025015
Z1752	-	+	+	Female	19	20.06	155.8		31.7312	31.4637	47.9432	43.794	16.5879	46.1727	1459.37	-0.0134981	0.00331202	-0.0237387	0.0204299	0.007595	0.050281	0.829028	0.044902	0.028355	0.03984
Z1754	-	+	+	Male	19	18.76	172.6		32.0409	30.8643	52.4739	47.2877	18.697	60.016	1784.02	-0.0187242	-0.00554639	-0.0365329	0.00721915	0.021233	0.062279	0.846201	0.035461	0.030953	0.003872
Z1755	-	+	+	Female	20	28.33	162.5		32.112	33.6414	49.3402	44.9533	17.0026	53.8844	1479.42	-0.00781228	-0.00274313	-0.00598059	0.0297375	0.016535	0.062615	0.799759	0.036596	0.024057	0.060438
Z1757	-	+	+	Female	19	21.41	159.1		28.3765	29.6182	48.8698	43.9406	16.9876	42.0003	1403.17	0.0239256	0.0166758	-0.0308405	0.0211342	0.004174	0.083217	0.714242	0.015099	0.009318	0.173951
Z1759	-	+	+	Female	20	24.96	159		33.8066	34.9981	50.9496	46.8714	16.8316	55.5112	1543.47	0.0228138	-0.0209982	0.0340742	0.00907994	1e-05	0.066586	0.701999	0.022181	0.012281	0.196944
Z1760	-	+	+	Male	21	29.41	186.6		31.2388	31.9481	50.6405	46.9535	18.2599	56.9088	1621.09	0.0333945	-0.0366624	0.0392549	0.0132804	0.001623	0.050367	0.665005	0.019634	0.008452	0.25492
Z1761	-	+	+	Female	21	24.32	165.5		33.4326	34.4767	45.4751	41.3858	15.1725	50.4802	1313.65	-0.00966235	-0.00669894	0.00695909	-0.030764	0.009773	0.029594	0.829794	0.04223	0.029273	0.059336
Z1762	-	+	+	Male	19	29.29	180.2		35.1707	35.7965	46.6717	44.1881	17.3618	59.9652	1598.12	-0.00341458	-0.0180896	0.00718941	-0.00945027	1e-05	0.057139	0.801278	0.029549	0.021748	0.090276
Z1763	-	+	+	Female	21	23.85	162		29.3006	30.3367	48.2971	44.9883	16.608	42.5737	1476.15	0.0335451	0.0247344	-0.0249534	-0.00587555	0.021865	0.056613	0.686898	0.012451	0.010264	0.21191
Z1764	-	+	+	Male	19	29.45	175.3		32.5991	33.2602	54.7417	49.9467	17.8937	58.99	1794.89	0.0023199	0.0071912	0.0162173	0.0121412	0.017226	0.063013	0.767026	0.033601	0.018542	0.100591
Z1765	-	+	+	Female	19	20.88	181		30.2691	29.9362	48.7336	44.8555	17.6289	49.5518	1543.1	-0.00922559	0.021312	0.00391556	0.0221242	0.002789	0.051706	0.823045	0.039785	0.029556	0.053119
Z1766	-	+	+	Female	19	26.06	156.1		32.8427	34.6235	48.3128	43.5414	17.3532	55.4937	1491.42	0.00932127	-0.00845709	0.0117577	0.0293429	0.020157	0.03188	0.758593	0.017597	0.027261	0.144512
Z1767	-	+	+	Male	21	25.21	177.8		34.6622	34.1459	48.0177	45.2564	17.2684	59.4742	1720.26	-0.0103213	-0.00643491	-0.0018632	-0.00275946	0.002305	0.049218	0.826873	0.042396	0.026902	0.052306
Z1768	-	+	+	Male	20	29.72	170.6		37.2795	36.492	58.6196	53.1808	20.3115	77.9275	2060.76	0.0287354	0.0110266	-0.0110872	0.0128122	0.016928	0.055221	0.671318	0.02619	0.038525	0.191819
Z1769	-	+	+	Female	18	17.74	167.7		29.6822	31.1071	48.1226	44.781	15.8202	44.967	1365	0.0246138	0.0130156	-0.00899265	0.0132355	0.016858	0.044243	0.72324	0.01763	0.015621	0.182408
Z1770	-	+	+	Female	20	25.09	158.2		32.7301	33.9951	46.2314	41.6903	15.559	45.2123	1300.26	0.0175001	-0.0232372	0.0387602	0.012075	0.010098	0.03322	0.734725	0.026767	0.009255	0.185935
Z1771	-	+	+	Female	18	17.79	172.3		30.6257	31.1715	45.1626	39.4037	15.2864	44.0494	1311.62	0.0230151	0.0335647	0.00895391	-0.0240927	0.008962	0.070589	0.712385	0.026204	0.013365	0.168496
Z1772	-	+	+	Female	19	22.25	153.9		32.8576	34.294	47.3807	44.9613	15.4382	51.5217	1343.89	-0.0187459	0.00568392	-0.00660127	-0.00497141	0.015023	0.0392	0.851356	0.046601	0.039937	0.007883
Z1773	-	+	+	Female	19	23.36	164.5		31.3659	31.7374	46.1377	41.8285	17.0051	46.4557	1383.63	-0.00476633	-0.0164451	0.00268814	-0.00672396	0.001207	0.079105	0.777506	0.032022	0.031673	0.078486
Z1774	-	+	+	Female	22	29.33	166.6		31.9891	34.0483	50.0088	46.04	16.9145	55.8321	1488.91	0.0154589	-0.0128036	0.00443716	0.0329125	0.019277	0.037014	0.742707	0.021282	0.012441	0.167279
Z1775	-	+	+	Female	19	23.24	162.8		28.7199	31.9463	49.06	43.0014	16.7095	45.1999	1319.61	-0.0158644	0.0162918	0.000268144	0.0022821	0.016211	0.05105	0.833521	0.038854	0.037506	0.022859
Z1776	-	+	+	Female	19	21.72	162		31.3965	30.95	46.1182	43.0915	15.802	45.9262	1390.72	0.000529557	0.0091159	0.00931781	0.0409645	0.025898	0.087501	0.755014	0.020515	0.01423	0.096841
Z1777	-	+	+	Female	56	20.59	151.4		31.821	33.1218	45.291	42.0381	16.2286	51.4916	1355.2	-0.00732049	-0.004131	-0.0180339	0.0121559	0.009559	0.045929	0.819782	0.032016	0.027123	0.06559
Z1778	-	+	+	Female	18	20.29	179		32.3037	34.1713	51.0614	46.1507	16.956	56.8919	1565.53	-0.0161667	-0.00391129	0.00842157	-0.0317683	0.003036	0.059664	0.833531	0.040653	0.0362	0.026916
Z1779	-	+	+	Male	19	24.96	172.4		38.3725	38.3119	50.5234	47.3792	19.2471	75.8493	1879.19	-0.00284654	0.00493115	0.0120084	0.00908107	0.003497	0.048677	0.790041	0.029056	0.035762	0.092968
Z1780	-	+	+	Male	24	44.97	172.1		34.5613	34.8827	49.3031	44.7782	16.0293	58.939	1615.36	-0.00311808	-0.0178691	-0.00214468	0.00781014	0.024172	0.015126	0.825487	0.022408	0.023699	0.089108
Z1781	-	+	+	Female	21	51.57	169		33.9951	33.7677	47.3499	42.4726	16.538	52.4011	1496.5	-0.00969151	-0.00912983	-0.0130586	-0.00359427	0.015959	0.055279	0.810784	0.043287	0.035033	0.039658
Z1782	-	+	+	Male	19	26.91	183.3		35.7244	36.7621	49.9194	45.1358	16.9659	57.8718	1615.74	0.0100354	-0.0143881	0.00835681	0.0222156	0.026443	0.037935	0.747968	0.022413	0.018781	0.146461
Z1783	-	+	+	Male	20	23.93	181		33.0168	32.8971	52.6935	46.8066	17.8161	57.5568	1734.37	-0.019377	0.0202802	-0.0158193	0.0356275	0.011945	0.036934	0.850972	0.045256	0.037502	0.017391
Z1784	+	+	+	Female	21	20.75	169.6	30.8	30.9393	31.5195	49.1041	45.6264	16.1749	48.1048	1513.66	0.0226549	0.0130266	-0.014164	0.0178882	0.01569	0.052875	0.719915	0.022997	0.013593	0.17493
Z1785	-	+	+	Female	19	20.04	157.8		32.9372	35.1997	48.4782	44.5952	16.4093	52.1613	1494.21	0.0147928	-0.0178072	0.0151352	0.0210093	0.023653	0.051172	0.741085	0.010612	0.013384	0.160095
Z1786	-	+	+	Female	20	31.68	155.3		29.8087	31.2938	49.653	45.1061	14.6616	47.6871	1358.92	0.00113995	-0.0216146	0.00379433	-0.0341459	1e-05	0.056412	0.768101	0.034818	0.030608	0.110051
Z1787	-	+	+	Female	19	22.35	158.7		32.5494	33.935	47.0199	44.4245	16.8248	50.7098	1482.95	0.00243142	-0.0252683	-0.0113797	0.0362362	0.007675	0.05438	0.76809	0.026363	0.030865	0.112628
Z1788	-	+	+	Female	19	23.84	170		29.1208	30.7036	50.417	45.9495	16.472	54.338	1472.28	-0.00818747	-0.0109883	-0.0184008	0.00903783	0.014257	0.021807	0.794557	0.062404	0.048433	0.058542
Z1789	-	+	+	Male	21	23.24	180.6		34.4902	33.4222	51.7368	47.8786	18.631	63.7914	1792.21	-0.0103739	0.00531584	-0.0163734	0.000139311	0.015946	0.030715	0.834755	0.034045	0.041083	0.043457
Z1790	-	+	+	Male	21	24.01	184.9		32.8629	33.6436	50.0488	44.6941	18.6545	57.6644	1747.26	0.0116672	-0.0339084	0.0157358	0.00261266	0.008665	0.047527	0.752783	0.015545	0.025481	0.149998
Z1791	-	+	+	Male	21	22.7	180.3		35.5752	34.0186	54.7744	50.391	18.3443	63.9192	1873.53	0.011859	-0.0323682	0.00906332	-0.00337534	0.014844	0.075901	0.722342	0.021473	0.019458	0.145982
Z1792	-	+	+	Male	22	28.43	172.2		35.8765	36.0752	48.5544	45.2566	17.1768	54.1474	1621.64	-0.00847905	0.0139389	0.00647016	0.023084	0.009639	0.077103	0.786721	0.039667	0.027173	0.059697
Z1793	-	+	+	Male	19	24.19	175.5		32.7501	34.2129	55.4996	51.6171	19.3771	60.8114	1864.59	0.0128976	-0.0299115	-0.0086018	0.0234725	0.01601	0.01045	0.774839	0.012963	0.030398	0.15534
Z1794	-	+	+	Female	20	39.56	169		38.6385	39.6918	52.183	47.7217	16.7619	58.6304	1688.77	-0.0123614	0.00380709	-0.00126827	0.0144892	0.012226	0.041175	0.835038	0.0374	0.031429	0.042731
Z1795	-	+	+	Male	20	25	177.1		33.1395	32.5732	47.8726	43.5127	17.2798	57.2797	1652.87	-0.000811315	-0.000930649	0.0149072	0.00606092	1e-05	0.057483	0.80149	0.022105	0.029458	0.089453
Z1798	-	+	+	Female	18	20.2	157.8		30.8751	32.1914	48.1247	42.0223	15.0033	44.5844	1331.33	-0.0113002	-0.00504426	-0.0117579	0.0253302	0.023824	0.044142	0.82528	0.029591	0.038465	0.038698
Z1799	-	+	+	Female	18	28.22	164		31.8045	32.6432	47.6965	43.5747	16.4358	50.1467	1421.66	0.0109016	0.000711377	-0.0283662	-0.00802598	0.004476	0.053155	0.742081	0.042653	0.018334	0.139302
Z1800	-	+	+	Male	21	24.19	186		32.7939	32.992	55.5034	51.6946	18.7204	68.7619	1918.11	-0.0107207	0.0454677	0.045972	-0.0258033	0.023384	0.059608	0.806293	0.0316	0.034515	0.044601
Z1801	-	+	+	Female	19	23.81	166.5		33.5336	34.0829	49.3069	45.5118	15.8639	53.0899	1522.34	-0.000999677	0.000581538	0.0248634	-0.0182784	0.022339	0.048607	0.788099	0.040142	0.020315	0.080498
Z1802	-	+	+	Female	21	20.17	167.5		32.7456	35.2903	47.3803	43.9693	15.2695	48.0518	1387.47	-0.00701772	-0.00375658	0.00280486	-0.00574431	1e-05	0.058822	0.800423	0.046004	0.028814	0.065927
Z1803	-	+	+	Female	20	37.55	162.3		33.0664	33.8419	47.2666	43.8351	16.267	45.7356	1479.67	-0.0169046	-0.0110421	-0.00552021	-0.0252011	0.017674	0.020175	0.852612	0.033559	0.041618	0.034362
Z1804	-	+	+	Male	39	26.68	176.8		34.0322	37.0059	53.4614	49.3327	18.6618	65.2108	1774.81	-0.00339697	-0.00533195	-0.00625556	0.0144501	0.000182	0.034987	0.811265	0.043988	0.030337	0.079241
Z1808	-	+	+	Female	20	23.7	167		34.7448	35.2619	49.1554	45.9766	16.2298	51.7896	1533.33	-0.00356932	-0.00521704	-0.000918609	0.00506279	1e-05	0.044214	0.81973	0.02649	0.030043	0.079513
Z1809	-	+	+	Female	19	19.49	166		28.0885	30.4273	46.6236	41.8063	15.2153	41.77	1316.96	-0.0108338	-0.0118089	-0.00548753	-0.0158523	0.024461	0.042335	0.824172	0.025779	0.022386	0.060867
Z1810	-	+	+	Male	20	22.81	179		34.9477	34.104	51.3832	47.1299	16.7929	58.4851	1671.31	0.00502713	-0.0158717	0.0168433	0.025206	0.005822	0.053498	0.765762	0.022243	0.027787	0.124889
Z1811	-	+	+	Female	21	25.62	161		32.9014	35.0413	43.3953	41.1588	16.3003	48.4077	1368.15	-0.00286533	-0.0248227	-0.00788246	-0.034094	0.017329	0.037189	0.791191	0.036096	0.028464	0.089732
Z1812	-	+	+	Female	26	20.59	168		29.7222	30.0765	49.0897	44.4719	17.1748	54.7889	1534.47	-0.014607	-0.0035087	-0.016431	-0.00388413	0.010569	0.058421	0.832466	0.046809	0.035185	0.01655
Z1813	-	+	+	Male	21	29.32	174.8		36.9163	37.3451	56.2056	50.7133	19.7749	80.2875	1949.53	0.0105311	-0.0175172	0.0164223	0.0147482	0.004193	0.079479	0.737121	0.021301	0.019762	0.138144
Z1814	-	+	+	Female	19	27.9	164.4		31.2852	32.8088	48.5731	44.9816	15.5952	49.7844	1377.72	-0.0124688	-0.00721308	-0.00983038	-0.00298648	0.00879	0.048465	0.839996	0.031557	0.030285	0.040906
Z1815	-	+	+	Female	20	26.51	166.5		31.6787	33.5475	45.3946	41.5206	15.4215	44.6548	1376.37	-0.00769928	-0.00578362	-0.0107415	0.0227533	0.016068	0.016786	0.83408	0.03797	0.02705	0.068046
Z1818	-	+	+	Female	20	22.23	167.8		29.159	30.4683	52.4334	46.1089	16.0987	45.0042	1462.11	0.00963958	-0.00377837	0.0228274	0.002279	0.008498	0.060074	0.751701	0.021423	0.018041	0.140263
Z1820	-	+	+	Female	18	20.68	167.2		32.2721	33.9821	43.6708	38.4367	16.4201	46.2532	1309.9	-0.000106163	-0.0130256	0.00170191	0.033652	0.006792	0.043732	0.798851	0.03502	0.020181	0.095425
Z1821	-	+	+	Female	20	27.6	175.5		32.7967	31.734	53.272	48.0982	18.2048	58.9078	1765.28	-0.00819162	0.00203245	-0.00378669	-0.0245353	0.011516	0.051146	0.81396	0.037667	0.0304	0.055312
Z1822	-	+	+	Female	19	23.99	155.5		29.3798	31.8258	47.0783	42.2824	15.4879	44.5879	1300.98	-0.00342933	-0.00625689	0.00803091	-0.000615992	0.010843	0.049044	0.803259	0.02823	0.030591	0.078033
Z1823	-	+	+	Female	28	22.99	166.6		30.0974	29.2035	47.7236	46.3243	17.0885	52.8217	1515.9	0.0234854	0.020242	-0.0213473	0.00510089	0.013687	0.058501	0.727031	0.010497	0.011393	0.178891
Z1824	-	+	+	Male	30	21.11	183		35.5616	36.3117	49.4444	46.8233	17.8006	63.1325	1696.73	-0.0157423	-0.00329617	-0.0215786	0.0191221	0.024655	0.050601	0.838984	0.025576	0.028625	0.03156
Z1825	-	+	+	Male	18	24.89	182.4		38.5091	37.694	53.0773	49.263	18.0643	61.1618	1816.99	0.00380157	-0.0197758	0.0249602	-0.0211883	0.014567	0.044469	0.772903	0.02541	0.020818	0.121833
Z1828	-	+	+	Male	19	26.2	171		34.3935	34.4707	46.7478	42.0001	19.1095	65.98	1695.99	0.00753236	-0.0175004	-0.00492475	0.0370227	0.001715	0.069013	0.753167	0.025325	0.026818	0.123962
Z1829	-	+	+	Male	19	18.95	175.4		34.0723	35.1246	46.9457	42.8588	16.006	47.0397	1432.59	0.00900227	0.0212111	-0.0204494	0.0214036	1e-05	0.05617	0.772493	0.02828	0.016253	0.126795
Z1830	-	+	+	Female	19	21.9	154.4		29.7317	31.3103	47.4584	42.8947	16.2059	45.6996	1358.25	-0.00908145	-0.00358553	-0.00715648	0.0149433	1e-05	0.030711	0.822293	0.061298	0.022925	0.062763
Z1831	-	+	+	Female	19	26.19	170		33.0479	34.7806	48.6512	44.2061	16.5401	54.2777	1467.07	-0.0171753	-0.0148448	-0.0196686	-0.00523278	0.017163	0.028788	0.844425	0.041334	0.037509	0.030782
Z1832	-	+	+	Male	20	23.09	188.2		32.4192	32.939	49.5078	44.3264	16.7965	52.2779	1665.72	-0.0102216	0.00126436	0.011404	0.0199077	1e-05	0.048391	0.809317	0.043925	0.037245	0.061112
Z1833	-	+	+	Female	77	24.89	161.6		33.9927	36.3364	54.4543	51.0677	18.6596	73.6003	1750.3	-0.00384672	0.00565103	0.0388744	-0.00604308	0.012041	0.065265	0.794857	0.033859	0.02696	0.067018
Z1834	-	+	+	Male	71	25.54	176		30.2622	32.1923	54.6599	49.1147	19.0879	70.1785	1844.46	-0.0161704	0.010852	0.00264716	-0.00503357	0.014748	0.054603	0.834896	0.039958	0.029816	0.025978
Z1835	-	+	+	Male	18	28.28	178		37.1606	36.6466	50.8983	47.835	18.8353	64.5377	1876.28	-0.00945887	0.0130657	0.0259804	0.00249458	0.01391	0.028633	0.830444	0.043302	0.024806	0.058904
Z1837	-	+	+	Female	20	22.5	156.5		34.9345	35.4294	46.3385	42.6903	15.6875	50.9431	1383.7	-0.015087	0.0363123	0.0213107	0.0184825	0.016082	0.043447	0.839979	0.046126	0.027223	0.027143
Z1838	-	+	+	Female	18	21.86	152.3		29.6311	30.9466	47.0515	43.5585	15.4056	41.1909	1335.85	-0.00312976	0.00793021	0.0118792	-0.00305626	0.008757	0.071687	0.780838	0.035492	0.025122	0.078104
Z1839	-	+	+	Female	20	18.96	160.1		30.6074	31.4268	47.2068	42.235	15.7563	46.6454	1362.7	-0.0165597	0.0343591	-0.00129657	0.0244986	0.020892	0.058146	0.835327	0.038678	0.034843	0.012114
Z1840	-	+	+	Female	20	22.16	172.7		31.1353	31.0714	51.3471	46.0565	19.3034	64.1985	1758.58	-0.0113365	-0.00525847	-0.0067239	-0.0119369	0.013574	0.039632	0.828994	0.034526	0.039979	0.043296
Z1841	-	+	+	Female	22	20.75	156		30.3293	32.4992	44.4692	40.8292	13.6614	36.4377	1149.22	0.0277246	0.013342	-0.00380243	-0.00629923	0.02401	0.07404	0.68108	0.021052	0.003867	0.195951
Z1842	-	+	+	Male	22	20.99	180		33.7273	33.2532	54.0868	49.6194	18.6558	57.9679	1877.67	0.0250105	0.0231941	-0.0233288	0.0179571	0.026129	0.065091	0.712152	0.008393	0.002436	0.185799
Z1843	-	+	+	Female	20	20.8	162		29.1564	30.2479	47.3212	43.8514	15.7433	43.1353	1408.82	0.0181075	-0.0317589	0.0273496	0.0192097	0.01374	0.065826	0.717173	0.00765	0.020971	0.17464
Z1844	-	+	+	Female	19	17.9	161		30.1549	30.366	51.1268	47.0306	17.0191	49.6807	1561.34	-0.00699956	0.00357606	-0.00197818	0.0284273	0.009177	0.054591	0.810297	0.028308	0.034906	0.062721
Z1845	-	+	+	Female	21	22.87	162.5		31.1099	30.5073	51.3825	46.5588	16.4101	53.0536	1547.82	-0.0107595	0.0050574	0.00535929	-0.00781337	0.009944	0.043922	0.817453	0.04253	0.042611	0.043539
Z1846	-	+	+	Male	24	29.94	175.2		34.2258	34.1692	50.5347	45.8411	18.2786	60.4694	1764.63	-0.013242	-0.00812564	-0.00209873	-0.0153695	0.015146	0.022452	0.841512	0.047373	0.037224	0.036293
Z1847	-	+	+	Male	20	22.38	178.5		36.1082	36.4291	54.0188	48.9906	18.8023	69.5884	1862.77	-0.0169895	0.0430824	0.00939815	0.01245	0.006722	0.072351	0.834926	0.040232	0.033959	0.01181
Z1848	-	+	+	Male	20	27.91	174.1		33.1736	34.708	49.7365	45.6823	16.3304	54.9383	1596.99	-0.00636333	-0.00989327	-0.00859957	0.0184639	0.017082	0.036343	0.787562	0.055575	0.041303	0.062135
Z1849	-	+	+	Female	20	22.97	161.5		33.0346	34.0683	47.9035	42.3587	15.991	53.6278	1411.19	-0.0105688	0.016078	0.0336877	0.00858404	0.024799	0.052181	0.813508	0.035922	0.027059	0.046532
Z1850	-	+	+	Female	19	25.14	161.3		30.5066	32.7072	49.9284	44.8577	16.2002	45.2334	1442.97	-0.00527846	-0.00918039	-0.00265733	-0.0155356	0.025249	0.045028	0.812692	0.022263	0.021091	0.073677
Z1851	-	+	+	Male	19	22.38	165.1		32.6107	33.7111	49.7743	45.84	17.1871	52.9036	1622.61	-0.0138292	-0.00685492	-0.0135256	-0.00562828	0.022831	0.057599	0.829552	0.027444	0.027843	0.03473
Z1852	-	+	+	Male	19	24.25	174.2		32.9636	34.7658	49.4896	44.8894	18.6489	58.9288	1674.39	0.0249268	0.010976	-0.0218726	-0.0307481	0.012001	0.066554	0.693178	0.02874	0.013551	0.185976
Z1853	-	+	+	Female	20	19.18	153.5		29.5577	31.4038	45.5706	41.7287	15.5675	42.3044	1262.96	-0.0139481	-0.0267897	-0.0123905	-0.0190064	0.024224	0.040269	0.826564	0.028541	0.035919	0.044484
Z1854	-	+	+	Female	19	22.96	165		33.1378	34.5429	47.0766	43.2569	16.4657	52.9743	1455.01	-0.0113148	0.000518125	0.00295136	-0.0169572	0.018826	0.042479	0.821456	0.043814	0.028221	0.045205
Z1855	-	+	+	Female	18	24.28	166.1		34.3198	35.6781	46.6706	40.626	16.1308	50.8642	1424.64	0.0135311	-0.0327025	0.0222564	0.00440361	0.005	0.055363	0.740605	0.018475	0.020302	0.160256
Z1856	-	+	+	Female	20	30.66	160.1		33.4591	34.456	47.725	43.396	16.7671	52.8291	1446.59	-0.0109366	-0.00769168	-0.0120791	0.0233881	0.015623	0.037379	0.831995	0.028693	0.029477	0.056833
Z1857	-	+	+	Male	20	26.78	175.2		32.1698	33.5776	49.1304	45.3701	16.3796	52.4721	1587.05	0.014884	-0.0292471	0.0319934	0.00384001	0.018723	0.038761	0.742052	0.020428	0.012251	0.167785
Z1858	-	+	+	Male	20	22.29	162.7		32.6695	32.8373	51.1752	48.2187	18.7519	63.182	1772.87	-0.013612	-0.00421469	-0.00789209	0.0227419	0.02234	0.037134	0.847701	0.024301	0.028683	0.03984
Z1859	-	+	+	Male	20	25.06	179.8		33.3523	33.9015	49.6969	45.0865	17.6547	55.4626	1675.62	-0.0147803	0.0067357	-0.0170437	0.0101522	0.004394	0.061868	0.821571	0.052517	0.032449	0.027202
Z1860	-	+	+	Male	20	24.9	182.9		34.9407	33.959	53.7727	49.502	19.7634	68.9236	1896.4	0.000183728	-0.0141975	-0.00868859	0.0173517	1e-05	0.047918	0.782458	0.043465	0.026434	0.099714
Z1861	-	+	+	Male	19	22.6	181.3		32.025	32.5636	50.5128	48.9143	17.3166	56.7436	1642.4	-0.0169114	-0.00426727	0.00176893	-0.0106927	0.025105	0.048904	0.829591	0.033252	0.037654	0.025495
Z1862	-	+	+	Female	19	24.11	173.4		31.3175	33.1169	48.6857	42.1179	15.6253	45.6002	1385.74	-0.00681546	0.035135	0.0242176	0.0176388	0.015397	0.029358	0.822198	0.045877	0.025858	0.061312
Z1864	-	+	+	Female	20	27.72	159.7		30.3745	30.7082	48.064	44.9015	16.3437	49.9322	1425.73	0.0208561	-0.0202484	0.0412751	0.0225482	0.003225	0.058231	0.713938	0.018467	0.014582	0.191557
Z1866	-	+	+	Female	21	19.61	165		34.5368	35.0282	49.0792	44.5298	16.6574	56.7322	1520.66	-0.0123388	-0.00138703	-0.0134631	-0.00888325	0.018273	0.042961	0.831891	0.033323	0.030759	0.042793
Z1867	-	+	+	Male	21	20.76	179.9		35.7973	35.4651	51.6425	46.8089	17.7604	64.3726	1760.25	-0.0126258	0.0394771	0.0241226	0.0188675	0.032738	0.051845	0.822689	0.025312	0.02458	0.042836
Z1869	-	+	+	Female	19	22.3	161		33.196	36.0849	46.6715	41.2559	14.4745	41.1633	1329.15	-0.00880098	-0.00736419	-0.0127072	-0.0124297	1e-05	0.045334	0.82903	0.038906	0.027527	0.059193
Z1870	-	+	+	Female	53	18.89	164		31.943	33.4827	47.5626	43.9167	18.0587	57.9075	1496.71	0.00457504	-0.00244983	-0.0111356	-0.0314878	0.005747	0.051759	0.773761	0.03667	0.021129	0.110935
Z1871	-	+	+	Female	25	22.34	169.9		28.2795	30.3363	49.6364	45.7097	14.8022	47.9452	1416.45	-0.0156968	-0.00951463	-0.00223366	-0.00989566	0.020472	0.024131	0.860373	0.022839	0.039136	0.03305
Z1872	-	+	+	Male	21	23.19	178.4		35.8805	37.0547	50.8623	46.2239	17.5376	64.1164	1718.47	-0.0139877	-0.0115232	-0.0312266	-0.00518823	0.014015	0.010699	0.850745	0.04696	0.039863	0.037718
Z1873	-	+	+	Female	21	18.2	157.4		27.8429	27.9465	45.9035	41.7136	14.9601	42.2623	1224.78	-0.00715176	-0.012963	-0.00692174	0.0136181	1e-05	0.039986	0.832047	0.030458	0.02618	0.071319
Z1874	-	+	+	Female	20	26.54	173.5		30.2607	30.5077	48.0075	43.4553	16.9868	47.4172	1450.21	-0.00802333	0.0171525	1.41e-05	0.0295165	0.01445	0.066866	0.801315	0.032881	0.037481	0.047006
Z1875	-	+	+	Female	21	23.93	156.5		30.3729	31.2567	48.6634	46.2946	17.1825	49.004	1461.81	0.0419949	0.0212347	0.00243316	-0.00989942	0.022226	0.081629	0.644374	0.002025	1e-05	0.249736
Z1876	+	+	+	Male	21	25.19	172.2	34.1833	34.5993	35.2246	50.7477	45.583	16.6877	55.7648	1633	0.00135229	0.0048595	0.0131919	-0.000846491	0.010619	0.056852	0.783231	0.026528	0.03097	0.091801
Z1877	-	+	+	Male	20	21.67	175.7		35.8653	34.9184	53.5699	49.1623	17.8317	66.7589	1793.65	0.00425265	-0.0184589	0.00481653	-0.00302527	0.016796	0.061248	0.767742	0.021377	0.015517	0.117319
Z1878	-	+	+	Female	22	19.05	169.9		29.3667	29.586	49.1127	43.9145	16.6134	48.8523	1406.33	-0.00468015	-0.0027117	-0.0169597	0.0236658	0.01939	0.047644	0.805345	0.027008	0.038019	0.062593
Z1879	-	+	+	Female	19	25.58	167.3		34.5492	34.0523	48.5658	43.4483	15.5699	50.1144	1522.22	0.00727089	-0.0115248	0.0170534	0.00995731	0.008531	0.069394	0.733473	0.038409	0.021782	0.128411
Z1880	-	+	+	Male	19	22.4	176.9		34.7337	34.6272	52.2975	47.3802	19.1967	61.5773	1859.06	0.0112203	-0.0306751	0.0192139	0.000973773	0.007168	0.037792	0.756388	0.0314	0.019729	0.147522
Z1881	-	+	+	Female	19	21.47	161.2		30.0706	31.4001	49.9795	46.9914	16.2875	48.655	1521.52	-0.0070926	-0.00227389	-0.00790396	0.0245352	0.003332	0.028634	0.829463	0.040732	0.038642	0.059196
Z1882	-	+	+	Male	21	21.05	171.9		33.3613	32.4734	51.2564	47.8812	16.8345	52.6564	1691.97	-0.00841789	0.0071232	0.00666488	0.00303419	0.010788	0.054052	0.818957	0.023375	0.039144	0.053685
Z1883	-	+	+	Male	20	20.9	171		34.7794	34.2668	53.1614	48.0111	17.4804	62.7543	1765.5	-0.00816772	-0.0157563	0.00733298	-0.0223948	0.004042	0.040625	0.824187	0.029824	0.034597	0.066725
Z1886	-	+	+	Female	20	25.83	157.4		33.0058	33.236	51.4985	47.3337	17.6791	64.087	1608.29	-0.0105802	-0.00917056	-0.00293756	-0.0255788	0.011196	0.037022	0.823162	0.039569	0.036425	0.052624
Z1887	-	+	+	Female	44	25.8	153.5		27.2478	29.2179	43.3949	38.9374	14.6725	39.8587	1151.65	-0.0145641	-0.00315073	-0.0158843	-0.0386093	0.020088	0.059511	0.830464	0.028448	0.0388	0.02269
Z1888	-	+	+	Female	20	25.71	162.4		34.7658	35.7031	47.0113	43.3305	14.9673	45.8239	1420.16	-0.0144071	-0.00753103	-0.00607762	-0.0247302	0.01171	0.048414	0.83821	0.035639	0.030872	0.035154
Z1889	-	+	+	Male	21	26.43	173		34.9662	35.7685	49.7697	45.016	16.2565	51.9204	1629.07	-0.0103955	-0.00267301	0.00192567	-0.00230184	0.027943	0.03929	0.829083	0.027416	0.031351	0.044917
Z1890	-	+	+	Female	20	25.41	158.7		33.7525	33.7834	44.5702	40.994	14.8626	50.275	1356.21	-0.00708823	-0.00440576	0.0045903	-0.00560277	0.018139	0.05527	0.79602	0.025184	0.037385	0.068002
Z1891	-	+	+	Male	20	25.48	178.5		33.8841	34.5065	53.653	47.9893	17.8263	56.0238	1779.58	-0.0133774	0.00361409	-0.00900509	-0.00742248	0.011024	0.033607	0.845281	0.040777	0.029306	0.040005
Z1892	-	+	+	Female	21	26.35	158.5		31.7936	32.3872	48.6188	43.9054	17.3506	44.4551	1460.71	-0.0125292	-0.00438969	-0.00224687	-0.00857661	0.025842	0.016485	0.848717	0.031367	0.034554	0.043035
Z1893	-	+	+	Female	20	24.2	162		32.895	34.8209	49.2588	45.0533	16.7487	48.1357	1491.23	-0.007599	0.0305409	0.0236426	0.00150793	0.020082	0.054663	0.793418	0.042942	0.034211	0.054684
Z1894	-	+	+	Female	24	25.91	159		28.9959	30.657	48.7658	44.3077	14.9843	45.6947	1330.55	0.0135654	-0.0300544	0.0183953	0.0231162	0.005919	0.075209	0.722426	0.026425	0.016239	0.153782
Z1896	-	+	+	Male	26	26.11	163.5		35.923	35.9479	48.9609	45.1476	16.6511	60.9231	1692.17	-0.0129146	-0.0108503	-0.00840988	0.0162672	0.011599	0.037165	0.837025	0.042743	0.033093	0.038374
Z1897	-	+	+	Female	19	20.38	166.5		29.7877	29.8441	48.6346	44.2365	18.2221	52.3175	1485.02	-0.0146479	-0.00367063	-0.0102711	-0.0156787	0.012155	0.045814	0.841516	0.04023	0.029684	0.0306
Z1899	-	+	+	Male	19	23.05	165.6		34.0468	32.594	51.9662	48.4937	20.3408	66.4375	1916.15	-0.0127848	-0.0163104	0.00349943	-0.0257033	0.008372	0.050899	0.821242	0.040095	0.040523	0.038869
Z1900	-	+	+	Male	22	29.94	182.4		32.593	34.0943	54.0328	48.8174	16.6347	53.9028	1710.81	-0.00815932	-0.00626596	-0.0107399	0.0164905	0.010196	0.028668	0.824694	0.035185	0.032865	0.068393
Z1901	-	+	+	Female	19	24.39	166.1		35.8346	38.2116	50.4827	47.6168	17.8643	61.1205	1646.79	-0.0144456	0.0599993	0.0467608	-0.00112085	0.014405	0.047232	0.828782	0.04679	0.025494	0.037297
Z1903	-	+	+	Male	19	22.65	184		36.0793	35.8252	50.1416	46.4697	17.4579	59.7142	1696.63	-0.0122836	0.00318642	0.00320451	-0.0390652	0.033416	0.0269	0.818705	0.038879	0.033859	0.04824
Z1904	-	+	+	Male	18	34.63	183.9		35.4203	36.3402	47.1634	44.1418	17.6588	56.5357	1610.09	-0.0132082	0.0166078	0.0112176	0.0229337	0.012426	0.033267	0.839504	0.040566	0.030715	0.043521
Z1905	-	+	+	Female	18	24.13	166.5		32.0181	33.1008	46.1661	41.8052	16.3709	43.6825	1403.11	0.00117577	-0.0139058	0.00854739	-0.00227532	1e-05	0.061121	0.782449	0.027363	0.024395	0.104663
Z1906	-	+	+	Male	19	34.26	183.2		34.3191	37.267	49.8813	44.3646	15.9087	50.322	1519.7	-0.01757	-0.0151796	-0.0179943	-0.017089	0.01256	0.035411	0.850054	0.049169	0.036325	0.016481
Z1907	-	+	+	Male	19	27.36	177.3		32.6673	31.9933	50.1452	46.8664	18.3801	58.013	1733.66	-0.0126241	0.0102083	-0.00598371	0.00206883	0.00978	0.053558	0.821917	0.044947	0.033427	0.036371
Z1908	-	+	+	Female	30	19.02	159.7		32.2285	33.5889	49.3626	46.3945	15.9979	46.2108	1419.43	-0.00713572	0.00147331	-0.00523686	-0.0135544	1e-05	0.050669	0.81016	0.049289	0.024098	0.065774
Z1909	-	+	+	Male	20	24.95	165.7		33.4085	33.5641	48.2629	44.1462	15.6969	52.7025	1522.55	-0.0177049	-0.00199829	-0.00918345	-0.0249568	0.008279	0.035423	0.842083	0.048831	0.036463	0.028922
Z1910	-	+	+	Male	21	27.11	177.5		33.6082	35.5846	53.3748	48.3156	15.7332	51.8274	1621.84	0.00363149	0.00567821	0.0296324	-0.00260914	0.013494	0.084785	0.762541	0.01431	0.021593	0.103278
Z1911	-	+	+	Male	19	31.85	177.8		35.7813	35.194	51.9891	48.3459	18.4438	63.2657	1747.01	-0.011043	-0.00897686	-0.00407396	-0.0240183	0.008965	0.034198	0.836665	0.034613	0.043693	0.041867
Z1912	-	+	+	Female	20	22.17	170.3		31.8783	31.5355	48.6721	42.9638	16.0664	54.8033	1503.11	-0.00925168	0.00116532	0.0117681	-0.0205696	0.03139	0.033937	0.809329	0.035754	0.029178	0.060411
Z1914	-	+	+	Male	21	30.27	174.9		38.4435	36.9644	55.4612	51.643	18.7152	77.4861	2045.93	0.00328575	0.00614576	0.014642	0.00200757	0.007588	0.030049	0.772352	0.041498	0.043947	0.104566
Z1916	-	+	+	Male	21	20.99	187.4		32.2614	32.2741	50.2806	46.6474	18.4355	53.9879	1739.59	-0.0137266	-0.00466744	-0.00594027	0.0118049	1e-05	0.038094	0.834284	0.044367	0.041982	0.041264
Z1917	-	+	+	Male	20	22.04	178.2		33.7304	34.5849	50.0108	46.1225	17.0381	47.9953	1582.12	0.0254924	0.00828961	-0.0130751	0.000156975	0.004368	0.052133	0.715616	0.027948	0.01869	0.181244
Z1919	-	+	+	Female	18	25.76	164.5		28.3071	29.718	43.9081	39.4526	15.9237	41.7486	1308.38	-0.0111693	-0.0131335	-0.00533221	0.00491369	0.020461	0.050993	0.826445	0.034129	0.019892	0.048079
Z1921	-	+	+	Male	27	27.5	167		34.2972	35.0434	51.4742	46.9764	18.0873	56.6052	1744.4	-0.00790939	-0.00385924	-0.013568	-0.000148777	0.003067	0.070134	0.801451	0.043598	0.027544	0.054206
Z1922	-	+	+	Female	28	24.88	159.5		32.5792	34.5468	49.0389	44.9284	15.8212	52.2604	1458.58	-0.00850048	-0.00692094	-0.0157964	0.00346404	0.02625	0.028213	0.827083	0.024684	0.032393	0.061377
Z1923	-	+	+	Female	20	24.24	169.1		31.1961	32.2897	48.2588	45.1003	16.5768	55.161	1478.94	0.0100245	-0.032376	0.0032033	-0.00822115	0.010413	0.043716	0.764576	0.018721	0.015805	0.146768
Z1924	-	+	+	Female	23	24.25	171.1		33.9583	35.5173	47.9743	43.1825	16.1067	57.5482	1465.14	0.00757336	3.42e-07	-0.0146698	-0.0128323	0.029152	0.030296	0.778375	0.021058	0.020293	0.120826
Z1926	-	+	+	Female	21	25.95	160.8		33.032	34.033	48.8225	44.7015	17.398	58.6643	1558.67	-0.00851754	0.0146232	0.00141768	-0.00362029	0.019763	0.042428	0.815693	0.029667	0.030296	0.062153
Z1927	-	+	+	Male	68	22.57	166.4		36.8725	37.5461	51.7045	50.2301	20.5459	72.4516	1821.78	-0.0173631	-0.0136154	-0.0105714	-0.0349284	0.014562	0.052317	0.842528	0.034564	0.040567	0.015461
Z1928	-	+	+	Male	21	21.36	182.7		32.9906	31.9969	51.6215	47.1722	18.0065	60.1554	1748.37	0.0102736	-0.0222679	0.00728405	0.0287842	1e-05	0.078495	0.718619	0.033466	0.018932	0.150478
Z1930	-	+	+	Male	19	22.97	183.1		37.4295	38.7989	50.2412	46.1341	16.9928	58.614	1688.77	-0.0130504	0.0062613	-0.033592	0.0340897	0.011927	0.065363	0.822933	0.035023	0.023887	0.040867
Z1931	-	+	+	Male	19	23.07	187.5		32.3592	32.6988	50.7981	45.9231	18.3238	59.678	1708.66	-0.0138551	-0.0073408	-0.0212032	0.0185466	0.023566	0.020295	0.851843	0.032879	0.036527	0.034891
Z1932	-	+	+	Female	18	21.98	172.5		34.132	35.03	47.2565	41.8835	15.9934	48.1455	1411.49	-0.0179453	-0.00554001	-0.0232237	0.0191913	0.000378	0.062701	0.849989	0.041688	0.035636	0.009608
Z1933	-	+	+	Female	19	20.28	175.4		35.1139	34.8467	48.3841	44.0962	15.066	50.1674	1478.51	-0.0132672	-0.000708023	-0.00921348	0.00962009	0.011169	0.03599	0.845506	0.037858	0.039536	0.029941
Z1935	-	+	+	Male	62	36.86	167.8		41.423	44.3937	50.6031	47.9881	17.7117	72.535	1777.73	-0.0214987	0.00823274	-0.0101919	-0.00354378	0.029619	0.036513	0.852099	0.049265	0.032494	1e-05
Z1936	-	+	+	Female	61	26.36	159.3		31.4447	31.5573	50.6895	47.7879	20.1874	60.3935	1708.19	-0.0161093	-0.00969708	-0.0288768	0.0211977	0.004022	0.062071	0.835222	0.039361	0.037133	0.022191
Z1937	-	+	+	Female	18	20.53	166.9		32.5384	33.4265	48.5494	43.8129	17.5358	53.566	1436.2	-0.00653486	-0.00747733	-0.0192115	0.0282944	0.01729	0.045547	0.800534	0.033957	0.035885	0.066787
Z1938	-	+	+	Female	19	22.65	166.5		30.5187	31.926	47.2016	42.1941	15.1754	41.5476	1353.29	-0.0141215	-0.000462387	-0.00639419	-0.00164562	0.007549	0.048895	0.83742	0.045952	0.028758	0.031426
Z1939	-	+	+	Female	20	23.69	160.2		29.8395	31.9761	49.3728	44.9642	17.7784	60.3818	1532.32	-0.00282127	-0.00223815	0.0138993	0.000193932	0.011139	0.041954	0.801809	0.030416	0.028902	0.085781
Z1940	-	+	+	Male	20	25.71	186.7		39.6315	38.8157	51.8202	47.2561	19.2024	76.133	1923.78	-0.0121373	0.00854623	-0.0173509	0.0257456	1e-05	0.052942	0.828912	0.043421	0.043127	0.031588
Z1941	-	+	+	Female	22	20.36	168.2		27.748	30.6673	50.2795	45.2147	16.3136	41.9482	1412.1	-0.0146247	-0.00454457	-0.00948116	0.000303178	0.004916	0.049571	0.823973	0.047796	0.036549	0.037196
Z1942	-	+	+	Male	51	36.14	177.6		36.0084	37.2529	52.6826	48.2245	17.4733	72.199	1806.91	-0.00940775	-0.00200987	-0.0108407	0.022385	1e-05	0.057199	0.827397	0.03191	0.030135	0.053349
Z1944	-	+	+	Female	21	28.44	157.9		32.3249	32.4891	46.3616	41.8803	15.2891	48.1539	1339.79	-0.0144127	-0.00340579	-0.0189625	0.00149658	0.009061	0.037173	0.847149	0.030309	0.044364	0.031943
Z1945	-	+	+	Male	22	24.68	178		33.2958	33.8415	49.8185	46.743	17.1645	54.6859	1620.9	-0.012822	0.00786471	-0.00532636	-0.00689781	0.000286	0.053116	0.81721	0.050021	0.041436	0.037932
Z1946	-	+	+	Female	20	23.42	169		31.5521	30.8269	49.7484	45.0133	16.0413	52.8108	1514.24	0.0060026	-0.0187857	-0.0101172	0.0213132	1e-05	0.075787	0.751477	0.032041	0.017487	0.123198
Z1947	-	+	+	Female	21	23.31	169.3		31.9496	32.3135	51.3805	46.9977	16.3253	54.5733	1532.2	-0.0181064	0.00985417	-0.0131204	0.0186857	0.006782	0.046541	0.853976	0.037318	0.042521	0.012862
Z1948	-	+	+	Male	23	23.74	178.7		32.9662	33.3502	50.0312	47.1098	19.5123	56.7829	1801.49	-0.0187226	0.0191865	0.0193394	-0.0319642	0.014426	0.049966	0.849423	0.048607	0.029485	0.008094
Z1949	-	+	+	Male	20	23.05	173.9		34.9682	33.3565	54.0154	49.6981	18.2998	61.1634	1865.09	-0.00172001	-0.0211637	-0.0124735	-0.00574428	0.016349	0.057105	0.783039	0.030242	0.028455	0.08481
Z1951	-	+	+	Female	20	23.09	173.5		33.8632	34.8215	49.2765	45.5744	18.1908	57.2433	1600.33	-0.00627742	-0.0130331	-0.00597675	-6.83e-05	0.02918	0.031302	0.817146	0.026687	0.033406	0.062279
Z1952	-	+	+	Female	21	27.72	163.4		29.7995	31.7401	52.3903	46.6664	15.4428	45.7725	1427.86	-0.00737865	-0.00462722	-0.0196937	0.031038	0.017501	0.041651	0.81906	0.030592	0.029071	0.062125
Z1953	-	+	+	Male	21	33.77	167.2		40.3038	38.9543	47.3615	44.3486	18.525	68.9572	1775.87	-0.010724	0.0142329	-0.002529	0.0138976	0.010623	0.038136	0.829943	0.038132	0.029697	0.053469
Z1954	-	+	+	Male	21	22	178		34.6648	33.6856	51.3913	47.843	18.9397	61.1003	1777.06	-0.00528387	-0.0154281	-0.0125788	-0.00429376	1e-05	0.054441	0.802036	0.041494	0.02818	0.073839
Z1955	-	+	+	Female	19	24.1	183		35.9798	35.4992	51	47.2722	17.1989	57.6818	1667.85	-0.00498936	-0.00568142	0.00146305	0.00670476	0.003698	0.04631	0.804857	0.038202	0.025667	0.081266
Z1956	-	+	+	Female	21	19.56	163.5		28.3949	29.9738	47.5067	43.7747	15.537	43.3887	1351.32	0.00590929	-0.000734342	0.0152346	0.0288255	0.003934	0.071477	0.75365	0.04232	0.016316	0.112304
Z1957	-	+	+	Female	19	21.59	158.3		33.2602	34.271	44.1834	39.6469	15.258	47.1512	1312.02	-0.00788812	-0.00650578	0.00131895	-0.0186686	0.00712	0.021913	0.823446	0.050392	0.036999	0.06013
Z1958	-	+	+	Female	22	30.38	164.4		26.0835	27.97	46.5614	40.4526	16.4237	39.4715	1244.01	-0.0105721	-0.00997775	-0.00351128	-0.00508588	0.030066	0.028997	0.835923	0.023102	0.026518	0.055393
Z1959	-	+	+	Female	69	22.5	156.5		32.8546	34.8356	46.215	41.7056	16.565	52.4466	1443.32	-0.0136685	-0.0163366	-0.0169915	0.021539	1e-05	0.041894	0.844054	0.038935	0.038789	0.036318
Z1960	-	+	+	Female	22	23.43	161.1		30.9696	32.0419	45.141	41.1597	16.1868	42.5049	1299.55	-0.0122938	0.0104653	-0.0170844	0.0164209	0.010433	0.056483	0.826181	0.042704	0.037934	0.026266
Z1962	-	+	+	Female	21	25.18	171.2		29.076	30.0327	50.3391	45.3975	17.9363	46.4763	1531.5	-0.0155292	0.00554254	-0.0247542	0.0187214	1e-05	0.057601	0.824852	0.048968	0.04527	0.023299
Z1963	-	+	+	Male	28	21.57	174		31.8048	30.2462	53.2588	47.4821	17.9803	60.8811	1786.68	-0.0127949	-0.0191496	-0.0341965	-0.00341866	0.014836	0.028613	0.844499	0.0365	0.037575	0.037976
Z1964	-	+	+	Male	19	26.94	177		40.4928	40.239	51.2324	48.62	18.6293	72.5247	1896.55	-0.00566307	0.0105122	-0.0123735	-0.0109936	0.01716	0.047219	0.795481	0.042989	0.038017	0.059135
Z1967	-	+	+	Female	21	21.16	163.4		28.141	29.1259	49.4068	46.1675	16.1485	46.9054	1422.95	-0.00708248	-0.00589691	-0.00722715	-0.00212222	0.0121	0.053822	0.815532	0.027672	0.031814	0.05906
Z1968	-	+	+	Male	24	28.34	175.6		35.6399	35.1161	46.3642	41.156	15.7594	52.5321	1516.18	-0.0117766	-0.000395347	-0.00637018	-0.0190969	0.034454	0.045112	0.825008	0.025436	0.031948	0.038042
Z1969	-	+	+	Female	19	25.86	161.2		30.1559	32.3753	49.1062	44.475	16.9436	52.3422	1458.26	0.000312125	-0.0137261	0.0105811	-0.0211289	0.004568	0.085843	0.781508	0.020995	0.023384	0.083702
Z1971	-	+	+	Female	20	23.99	159.2		28.7788	29.8398	47.8855	42.0767	14.8688	44.8711	1354.93	-0.014531	-0.0069738	-0.0160055	0.0029863	0.013546	0.057331	0.844099	0.02807	0.033046	0.023908
Z1972	-	+	+	Male	21	20.15	173.4		33.8385	33.2276	45.5359	41.1878	14.9985	48.6324	1397.58	-0.00397241	-0.0243425	-0.00850193	0.00559767	0.019378	0.052173	0.813263	0.016588	0.026944	0.071654
Z1973	-	+	+	Male	21	40.73	178.1		34.7315	34.484	48.1833	43.3381	17.2117	55.74	1632.92	-0.00883931	-0.0133079	-0.0185676	0.00548574	0.015986	0.046031	0.82021	0.033143	0.029762	0.054868
Z1974	-	+	+	Female	19	28.77	158.1		32.5382	32.6966	46.1653	43.3429	16.1527	50.9149	1438.19	0.00276099	-0.0123552	0.00340314	0.00751911	0.001529	0.080553	0.749891	0.045217	0.019567	0.103242
Z1975	-	+	+	Female	20	22.72	165.2		29.6723	31.1297	43.7151	39.0629	15.325	45.9608	1246.69	0.00690081	-0.0184401	-0.00648878	0.0231937	1e-05	0.039763	0.778948	0.025591	0.021874	0.133814
Z1976	-	+	+	Female	19	23.85	154.2		26.3417	26.6491	48.4022	44.2018	15.5945	39.4999	1348.87	-0.00616572	0.0182702	0.00157158	0.023789	0.0271	0.04827	0.81557	0.032041	0.027344	0.049675
Z1977	-	+	+	Female	19	21.12	165.7		34.9126	34.0442	50.2098	48.491	18.1047	61.2194	1698.82	0.00613697	-0.014098	0.0135886	-0.0224002	0.02032	0.047121	0.764853	0.024091	0.031004	0.11261
Z1978	-	+	+	Male	21	26.02	170		38.0062	37.0981	49.5343	45.1445	17.2196	58.1299	1695.92	-0.00312182	-0.00796622	0.0268749	-0.018712	0.022118	0.061182	0.79263	0.020499	0.033593	0.069978
Z1980	-	+	+	Female	20	30.37	156.1		33.5368	34.7329	44.5929	39.8311	14.7787	50.1271	1332.4	0.00332051	-0.00909814	0.019712	-0.015186	0.020082	0.053944	0.765653	0.022808	0.020791	0.116721
Z1981	-	+	+	Male	20	25.81	181.7		32.8409	32.8498	56.2837	51.3391	17.5054	59.6525	1855.71	0.00900974	-0.0335479	0.0133152	0.0278306	0.000871	0.045668	0.754272	0.01459	0.034668	0.14993
Z1982	-	+	+	Female	20	24.81	167.6		33.7303	34.3174	44.6417	39.5293	15.2355	47.2246	1342.56	-0.0186333	0.0460015	0.0310309	-0.00934396	0.021698	0.039205	0.844148	0.035978	0.041608	0.017363
Z1984	-	+	+	Male	19	19.27	184.1		32.6246	33.8862	50.6652	46.0969	17.3867	59.0863	1601.77	-0.0163343	0.0102202	-0.0160062	0.00733114	0.003723	0.060231	0.828114	0.050558	0.034498	0.022876
Z1985	-	+	+	Female	35	35.57	162.4		29.4639	31.3022	50.0778	45.6012	18.277	50.0663	1575.44	-0.0115463	-0.00664772	-0.0026857	0.00310442	0.010083	0.042392	0.839177	0.032641	0.029109	0.046598
Z1986	-	+	+	Male	19	20.71	183.7		37.9956	37.0051	52.1594	48.8505	18.5814	72.9387	1909.77	-0.0164344	-0.00122006	-0.0243967	-0.0122935	0.020094	0.035087	0.847183	0.035662	0.03216	0.029814
Z1987	-	+	+	Female	19	23.73	177.3		29.9927	32.9925	44.9279	40.9832	20.6603	61.8827	1536.5	0.0092842	-0.0240973	0.0170372	0.00941199	0.024601	0.034962	0.747802	0.023934	0.027347	0.141354
Z1988	-	+	+	Female	26	24.3	160		27.1454	29.095	48.8599	43.5401	15.363	38.8811	1283.09	0.0301648	0.0266193	-0.0514742	-0.0181023	0.016639	0.026975	0.738692	0.019962	0.004703	0.193029
Z1989	-	+	+	Male	19	27.81	167.7		32.7263	33.7332	48.4364	43.3095	16.7393	55.5591	1543.39	0.00793274	-0.00147445	-0.0154672	-0.000426951	0.003556	0.056196	0.760993	0.038989	0.026087	0.114179
Z1990	-	+	+	Male	22	34.55	177.2		35.9734	37.2371	52.4562	47.106	17.1529	55.5676	1639.32	4.65e-05	-0.0157576	-0.00292946	-0.00200058	0.011431	0.04949	0.786138	0.019786	0.0279	0.105256
Z1991	-	+	+	Male	21	22.22	171.7		36.5025	36.4471	49.7126	45.8074	17.7384	60.3433	1718.14	-0.0128332	0.00121871	0.000568893	-0.00332833	0.000558	0.054811	0.823644	0.040623	0.031073	0.04929
Z1992	-	+	+	Female	19	22.36	170.9		32.7903	34.404	52.4698	48.6292	18.9246	56.861	1645.56	-0.0119949	-0.0152891	-0.0141857	-0.012599	0.011365	0.052936	0.814364	0.039407	0.041166	0.040762
[truncated: 301 more rows]

## Sheet: c estimation
ZID	Sex	Age	BMI	African.ancestry	Nares.width_mm	Alar.base.width_mm	Nasal.height_mm	Nasal.ridge.length_mm	Nasal.tip.protrusion_mm	Nostril.area_mm2	External.surface.area_mm2
[truncated: 409 more rows]
